# Supplementary material for: Reduced levels of hydroxylated, polyunsaturated ultra long-chain fatty acids in the serum of colorectal cancer patients: implications for early screening and detection
Source: BMC Med. 2010 Feb 15;8:13. doi: 10.1186/1741-7015-8-13 (PMC2833138; doi:10.1186/1741-7015-8-13)
Supplement: Additional file 1 — Fourier transform ion cyclotron resonance mass spectrometry feature data. [file 1741-7015-8-13-S1.XLSX]

## Sheet: GCI Discovery
Detected Mass	Analysis Mode	P_Value	Ratio	CRC	CRC	CRC	CRC	CRC	CRC	CRC	CRC	CRC	CRC	CRC	CRC	CRC	CRC	CRC	CRC	CRC	CRC	CRC	CRC	CRC	CRC	CRC	CRC	CRC	CRC	CRC	CRC	CRC	CRC	CRC	CRC	CRC	CRC	CRC	CRC	CRC	CRC	CRC	CRC	CRC	CRC	CRC	CRC	Normal	Normal
450.373	1204	9.70852e-16	0.252974	1	1	1	1	1	1	3.8	1	1	1	1	1	1	2.99	1	2.56	1	1	2.97	1	1	1	1	1	1	3.49	1	2.73	2.06	6.67	1	1	2.39	1	1	1	1	1	1	1	1	1	1	1	7.56	4.29
801.554	1202	1.02271e-13	0.453223	6.28	7.1	7.24	4.38	7.62	3.5	6.75	5.09	4.06	6.11	4.45	4.22	6.37	9.98	4.72	4.83	4.72	4.2	4.77	5.99	3.73	2.16	3.68	5.27	1.96	2.32	4.25	5.46	4.76	4.11	4.94	2.49	3.94	3.22	2.75	3.4	3.3	3.98	2.98	3.22	3.76	3.77	3.8	2.54	12.62	13.48
502.405	1204	1.46428e-13	0.384025	1	1	1	2.46	1	1	4.36	1	1	1	2.56	1	1	3.03	1	3.83	1	1	4.25	1	1	1	1	2.11	1	4.83	1	3.38	2.48	2.93	1	1	1	3.29	2.61	1	1	1	1	1	1	2.84	2.49	1	4.79	2.64
802.558	1202	2.53512e-13	0.464176	1.95	3.93	2.94	2.01	3.45	1	2.84	2.07	2	3.22	1.87	1	2.39	4	2.33	2.72	2.82	1.72	1	2.64	1	1	1	1.69	1.88	1	1	2.68	1	2.08	1.79	1	1.8	1.74	1	2.87	1.79	2.42	1	1	2.26	1	2.32	1	4.26	5.74
504.419	1204	6.05121e-13	0.380913	1.84	1	1	1	1	1	3.02	1	1	1	1	1	1	4.11	1	2.88	1	1	2.8	1	1	1	1	1	1	2.96	1	2.25	1	3.67	1	1	2.28	3.04	1	2.3	2.62	1	1	1	1	1	1	2.19	5.49	2.53
446.341	1204	6.44707e-13	0.306228	2.97	1	4.44	1	1	1	7.99	2.36	1	1	1	1	1	6.6	2.77	5.73	3.46	1	4.04	5.53	1	1	1	3.51	1	10.42	1	3.42	5.68	6.05	2.15	1	3.06	3	2.71	1	2.37	2.42	2.32	1	3.71	3.24	4.34	3.55	9.86	6.26
468.384	1204	8.98723e-13	0.265399	1	1	3.17	1	2.85	1	4.85	1	1	1	1	1	1.68	6.04	2.74	4.51	1	1	4.59	3.75	1	1	2	4.12	1	3.76	1	4.39	3.41	7.34	2.71	2.03	4.59	1	2.3	3.16	3.33	2.15	2.06	1	3.2	3.34	3.01	4.15	8.12	6.67
466.366	1204	9.41243e-13	0.248731	1	1	1	1	2.2	1	2.84	1	1	1	1	1	1	2.74	1	1.97	1	1	3.01	1	1	1	1	1.79	1	3.32	1	2.62	2.04	4.49	1	1	1	1	1.99	1	1	1	1	1	1	1	1.69	2.67	3.71	3.1
594.488	1202	1.05954e-12	0.286213	1	1	1	1	1.78	1	3.74	2.7	2.17	1.52	1.84	4.03	1	3.08	2.41	3.27	1	1	9.08	2.36	1.62	1	1	2.25	1.83	2.72	1	3.07	1	3.26	1	1	1	3.1	2.61	2.3	2.07	3.22	1	1.62	2.22	1.97	1.69	1	2.76	5.5
536.411	1204	1.9617e-12	0.398359	1	1	1	1	2.81	1	4.67	1	1	2.57	1	2.25	2.15	5.77	4.35	3.64	1	1	2.77	1	1.99	1	1	1.87	1	6.07	2.44	3.49	3.94	5.2	1	1	2.76	2.8	1	3	3.73	1	1	1	2.48	2.36	2.35	3.65	5.44	3.65
592.471	1204	2.17852e-12	0.266391	1	1	1	2.2	2.47	1	2.74	1	1	2.74	1	3.49	1.79	3.95	3.03	5.39	1	1	8.33	1	1	1	1	1	2.49	4.2	1	2.73	1	5.05	1	2.28	2.84	3.48	2.68	1	2.76	2.6	2.08	1	1	1	1.87	1	4.99	5.91
538.426	1204	2.4656e-12	0.302214	1	1	1	1	3.59	1	4.68	2.15	1	1	1	2.44	1	4.76	2.43	3.38	1	1	4.55	2.78	1	1	1	2.6	1	6.02	2.72	5.12	3.46	5.38	1	1	2.86	3.03	2.73	3.58	4.19	1	2.26	1	3.99	3.38	2.71	3.37	4.95	5.74
448.356	1204	2.47522e-12	0.406181	2.35	1	3.46	2.54	2.65	1	5.69	2.05	1	2.4	2.12	2.56	1	5.52	3	4.7	3.23	1	3.89	3.44	1	1	1	3.15	1	6.23	1	3.63	3.88	6.31	1.9	1	3.43	2.24	2.34	3.64	3.05	2.44	2.62	1	3.35	3.06	3.41	3.29	8.29	4.72
464.352	1204	4.93113e-12	0.340706	1	1	1	1	2.22	1	4.35	1	1	1	1	1	1	3.91	1	2.6	2.58	1.77	3.21	1	1	1	1	2.03	1	4.44	1	1	2.54	4.24	1	1	2.1	1	1	1	2.4	1	1	1	2.4	1	2.19	2.69	4.05	3.19
594.485	1204	6.32001e-12	0.259352	1	1	1	1	4.18	1	5.09	3.23	3.26	2.41	3.73	4.42	1	4.69	3.97	5.29	3.09	1	16.18	3.08	2.39	1	1	2.87	2.49	6.22	1	6.14	2.05	8.46	1	1	1	5.4	4.32	4.52	5.94	3.89	2.29	3.11	2.81	3.86	4.38	3.28	8.06	10.4
817.583	1202	1.21323e-11	0.545411	3	3.47	3.35	2.31	3.58	1.96	3.18	3	2.53	2.9	2.56	2.84	1.81	5.32	2.19	2.23	2.09	1.92	2.2	3.35	2.4	1	1	1.85	1.83	1.9	2.57	1.93	1	2.13	3.37	1	1.88	2.11	1	1	1	2.09	2.07	2.83	1	1	2.26	1	5.72	5.85
590.46	1204	1.42354e-11	0.395726	1	1	1	1	1	1	2.31	1	1	1	1	2.39	1	3.75	2.72	4.15	1	1	4.19	1	1	1	1	1	1	2.74	1	2.56	1	2.62	1	1	3.09	1	1	1	2.28	2.33	1.88	1	1	1	1	2.77	3.19	1
595.492	1202	2.6521e-11	0.372232	1	1	1	1	1	1	1	1	1	1	1	1	1	1.69	1	1	1	1	3.51	1	1	1	1	1	1	1	1	1	1	2.51	1	1	1	2.02	1	1	1.73	1	1	1	1	1	1	1	1.88	3.03
595.49	1204	4.18381e-11	0.292915	1	1	1	1	3.52	2.08	2.13	1	3.09	1	2.27	1	1	2.6	1	2.51	1	1	7.28	1	1	1	1	1	1	1	1	2.52	2.41	3.76	1	1	1	1	2.44	2.56	2.73	1	1	1	1	2.34	1	2.5	2.83	3.37
577.48	1204	6.21705e-11	0.348716	1	1	1	1	1	1	3.77	1	1	1	2.12	3.11	1	3.01	1	2.71	1	1	6.8	1	1	1	1	2.15	1	2.63	1	1	1	4.46	1	1	2.34	2.47	2.23	3.32	2.85	1	1	1	1	1	1.77	1	3.36	3.48
492.383	1204	8.4941e-11	0.334237	1	1	1	1	1	1	3.76	1.8	1	1	1	1	1	3.02	1	2.4	1	1	2.8	1	1	1	1	1.75	1	3.75	1	1	1.91	3.79	1	1	2.1	1	3.01	1	2.42	1	1	1	1	1	1.95	1	3.53	2.56
446.341	1202	1.36668e-10	0.446007	1	1	1	1	1	1	1.97	1	1	1	1	1	1	1.68	1	1.62	1	1	1.82	1.74	1	1	1	1	1	2.06	1	1	1	1	1	1	1	1	1	1	1	1	1	1	1	1	1	1	2.38	1
576.477	1202	1.8226e-10	0.384278	1	1	1	1	2.03	1	3.8	1.93	1	1.53	1	2.72	1	1.86	1.78	2.37	1.83	1	5.57	1	1	1	1	1	1	1.72	1	1.87	1	3.03	1	1	1	1.98	1	1.86	1.65	1.6	1	1	1	1	1	1	2.67	2.95
494.398	1204	1.888e-10	0.345084	1.83	1	1	1	1	1	3.09	1	1	1	1	1	1	3.59	1	2.48	1	1	2.54	3.42	1	1	1	1.77	1	3.17	1	3.46	2.18	3.88	1.9	1	1.78	2.03	3.55	2.37	2.57	1	1.87	1	2.21	1	2.21	2.34	3.78	2.89
520.414	1204	2.46792e-10	0.414087	1	1	2.9	1	2.26	1.89	4.74	1	1	2.8	2.75	2.48	1	3.99	1	2.59	2.79	1	4.8	1	2.16	1.59	1	3.26	1	5.13	1	3.74	3.71	6.44	1	1	2.69	3.78	3.25	3.52	3.22	2.24	1.98	1	3	3.71	3.01	2.89	3.69	3.46
576.477	1204	2.96511e-10	0.371402	1	1	2.86	2.74	4.72	3.17	9.28	3.29	3.21	4.43	4.46	6.13	1.89	6.54	4.78	7.87	4.07	1	17.75	3.68	1	1	1	4.17	4	6.93	4.36	5.83	3.07	11.29	2.81	3.08	4.51	7.97	6.01	7.5	6.46	6.25	2.96	1	4.45	4.92	5.84	3.74	8.51	7.56
580.509	1204	3.0914e-10	0.378271	1	1	1	1	1	1	2.46	1	1	1	1	1	1	1.93	1	2.81	1	1	3.1	1	1	1	1	1	2.33	1	1	1	1	3.54	1	1	1	1	2.54	2.39	2.24	1	1	1	1	1	1	1	2.37	2.38
476.387	1204	1.38826e-09	0.4975	1.94	1	1	1	1	1	2.57	1	1	1	1	1	1	3.54	1	2.41	1	1	1	1	1	1	1	2.85	1	3.52	1	1	1	3.01	1	1	1.8	2.29	2.37	1	2.19	1	1.86	1	1	1	1	1	3.24	2.38
518.398	1204	1.58939e-09	0.366548	1	1	1	1	1	1	3.03	1	1	1	1	1	1	3.16	1	2.4	1	1	3.18	1	1	1	1	1	1	3.91	1	1	2.23	3.17	1	1	2.02	1	1	1	1	2.62	1	1	1	1	2.2	1	2.91	3.03
854.588	1202	2.48426e-09	0.553285	20.35	20.28	24.36	21.08	17.29	9.15	19.96	24.61	15.75	27.97	18.29	14.5	12.74	14.67	10.94	4.84	8.26	11.12	13.01	9.37	11.32	7.59	9.99	10.85	3.72	8.38	8.4	11.06	9.35	11.1	9.46	8.61	9.96	9.54	7.78	8.57	7.36	7.36	11.27	6.95	7.11	4.66	5.38	6.05	27.35	36.24
579.496	1204	2.97252e-09	0.355383	1	1	1	1	1	1	2.53	1	1	1	2.05	1	1	2.12	1	1	1	2.03	5.48	1	1	1	1	2.74	1	1	1	1	1	3.48	1.83	1	1	1	2.94	3.21	2.72	1	1	1	2.37	1	2.13	2.26	2.12	2.36
578.493	1204	3.19434e-09	0.339049	1	1	1	2.17	2.66	1	7.48	2.82	2.42	1	4.15	4.58	1	4.82	4.03	6.81	5.27	1	12.77	1	1	1	1	3.56	2.94	5.45	1	3.24	1	9.73	3.21	1	3.4	4.66	6.97	7.53	6.92	3.84	1	1	3.6	3.35	5.51	4.14	7.16	5.53
447.343	1204	4.45059e-09	0.426415	1	1	1	1	1	1	1	1	1	1	1	1	1	1	1	2.07	1	1	1	1	1	1	1	1	1	2.83	1	1	1.97	2.44	1	1	1	1	1	1	1	1	1	1	1	1	1	1	2.64	1
452.388	1204	5.66516e-09	0.472884	1	1	1	1	1	1	1	1	1	1	1	1	1	1	1	1	1	1	1	1	1	1	1	1	1	1	1	1	1	2.49	1	1	1	1	1	1	1	1	1	1	1	1	1	1	2.99	1
830.588	1202	5.88425e-09	0.547804	30.89	57.98	37.57	25.17	33.17	16.39	41.36	37.99	22.61	37.03	25.37	28.28	26.73	44.4	22.06	16.87	27.59	15.79	14.61	26.85	22.95	18.27	19.37	21.49	11.21	12.65	14.64	23.74	16.92	21.62	21.24	19.96	17.15	16.79	19.25	21.02	18.23	15.57	19.85	20.22	18.83	12.36	15.81	10.25	57.39	52.66
449.361	1204	6.86877e-09	0.463259	1	1	2.26	1	1	1	2.39	1	1	1	1	1	1	2.05	1	2.46	1	1	1	1	1	1	1	1	1	2.64	1	1	1	2.55	1	1	1	1	1	1	1	1	1	1	2.05	1	1.65	1	3.92	1
597.507	1202	7.08583e-09	0.3355	1	1	1	1	1	1	2.78	1	1	1	1	2.45	1	2.12	1	1	1	1	3.52	1	1	1	1	2.22	1	1	1	1	1	2.24	1	1	1	1.69	1.75	2.07	2.47	2.03	1	1	1	1	1	1	1.96	2.56
592.47	1202	7.85575e-09	0.430406	1	1	1	1	1	1	1	1	1	1.73	1	1	1	1	1	1	1	1	2.51	1	1	1	1	1	1	1	1	1	1	1	1	1	1	1	1	1	1	1	1	1	1	1	1	1	1	1.81
499.94	1202	8.29173e-09	0.204157	1	1	1	1	1	1	3.62	1	1	1	1	1	1	4.28	1	1	1	1	1.73	1	1.94	1	1	1	1	2.68	1	1	1	9.12	1	1	1	1	1	1	1	1.79	1	1	1	1	1	1	3.38	4.18
597.508	1204	9.64855e-09	0.292644	1	1	1	1	2.65	1	4.72	3.77	3.7	1	4.04	3.41	1	4.05	1	1	4.23	1	8.65	1	1	1	1	3.22	1	1	3.53	3.52	1	6.6	1	3.74	1.74	4.28	4.12	6.31	6.37	3.11	1	1	3.12	4.8	3.99	4.25	6.04	6.16
596.503	1204	9.72884e-09	0.268695	2.12	1	1	1	5.35	2.08	10.24	5.46	8.46	3.6	7.67	8.05	1	8.14	1	3.79	8.58	1	20.15	2.94	3.58	1	1.8	6.83	1	5.25	7.29	7.57	2.35	14.37	5.01	3.37	5.62	8.63	11.77	13.55	13.01	7.51	2.99	4.29	7.66	10.13	7.24	8	10.54	13.85
853.585	1202	1.01368e-08	0.549956	42.97	39.82	48.98	42.79	34.32	19.24	37.15	50.98	30.03	55.11	33.95	27.63	25.59	27.22	21.18	11.14	17.58	20.54	26.39	18.57	22.11	14.11	21.72	21.03	9.09	16.04	17.72	21.21	18.73	20.75	18.79	19.57	19.59	19.16	14.82	16.75	15.34	14.88	22.75	14.2	13.41	8.2	9.93	11.72	56.64	72.37
593.474	1204	1.2047e-08	0.399156	1	1	1	1	1	1	1	1	1	1	1	1	1	1	1	1	1	1	3.52	1	1	1	1	1	1	1	1	1	1	3.36	1	1	1	1	1	1	1	1	1	1	1	1	1	1	1	2.74
574.461	1204	1.6495e-08	0.402688	4.97	2.31	1	3.06	8.7	2.46	4.08	3.36	2.61	3.39	2.05	4.39	1	6.04	3.95	12.84	1	2.28	12.8	1	2.2	1	2.56	1	3.81	6.77	1	3.35	3.46	5.89	2.57	1	5.08	4.38	2.71	2.82	3.95	4.56	2.45	1	3.35	1	3.19	3.17	5.82	6.06
596.505	1202	1.72008e-08	0.281738	2.56	1	1	1.79	2.68	1	8.7	3.93	2.89	1.76	2.93	6.88	1	4.81	1.93	2.47	3.86	1	10.17	2.64	1.82	1	1	4.87	1	1	2.73	3.6	1	6.17	1.97	1.99	2.87	4.85	5.52	5.91	5.81	4.18	1	1.8	2.94	2.95	3.06	3.4	5.2	7.32
484.379	1204	2.00319e-08	0.386156	1	1	1	1	1	1	1	1	1	1	1	1	1	1	1	1	1	1	1	1	1	1	1	1	1	1	1	1	1	1	1	1	1	1	1	1	1	1	1	1	1	1	1	1	2.41	1
574.463	1202	2.51609e-08	0.40837	3.3	1	1	1	4.34	1	1.77	1	1	1	1	1.98	1	2.28	1	5.55	1	1	4.26	1	1	1	1	1	1	1	1	1	1	2.08	1	1	1.76	1	1	1	1	1	1	1	1	1	1	1	1.93	3.37
829.585	1202	3.6401e-08	0.510362	75.02	142.8	87.74	58.25	72.09	38.15	96.47	87.06	53.68	80.74	54.98	63.68	57.8	102.64	47.8	38.36	60.33	35.35	33.77	62.96	53.24	38.51	42.58	47.97	22.17	27.81	33.13	53.6	38.1	45.54	48.25	43.1	38.1	39.01	40.45	43.74	39.99	34.81	42.39	42.8	39.96	27.14	34.45	23.81	138.12	127.35
512.409	1204	5.72958e-08	0.315932	1	1	1	1	1	1	1	1	1	1	1	1	1	2.31	1	1	1	1	1	1	1	1	1	1	1	1	1	1	1	2.92	1	1	1	1	1	1	1	1	1	1	1	1	1	1	2.75	1
440.353	1204	6.55314e-08	0.439656	1	1	1	1	1	1	2.45	1	1	1	1	1	1	2.27	1	1	1	1	1	1	1	1	1	1	1	1	1	1	1	3.67	1	1	1.83	1	1.98	1	2.11	1	1	1	1	1	1	1	2.47	1
469.387	1204	1.05908e-07	0.433649	1	1	1	1	1	1	1	1	1	1	1	1	1	1	1	1	1	1	1	1	1	1	1	1	1	1	1	1	1	1.89	2.08	1	1	1	1	1	1	1	1	1	1	1	1	1	2.05	1
575.463	1204	1.06802e-07	0.420066	3.46	1	1	1	2.69	1	3.19	1	1	1	1	1	1	2.92	1	6.06	1	1	5.16	1	1	1	1	1	1	2.74	1	2.62	1.97	2.81	1	1	1	1	1	1	1	1	1	1	1	2.62	2.06	1	2.77	3.21
578.49	1202	1.12851e-07	0.449645	1	1	1	1	1	1	2.2	1	1	1	1	1	1	1.74	1	1.78	1.88	1	2.53	1	1	1	1	1	1	1	1	1	1	2.95	1	1	1	1.63	1.66	1	1	1	1	1	1	1	1	1	1	1
858.685	1202	2.35285e-07	1.47061	6.78	14.48	7.53	8.06	11.87	6.77	8.06	10.38	5.93	3.94	8.86	6.03	2.67	3.15	6.02	4.67	5.7	7.32	5.14	4.74	5.09	7.7	7.1	4.74	5.87	6.83	7.4	7.96	5.57	6.14	6.47	8.64	5.58	5.66	8.87	7.36	7.98	5.13	8.05	7.35	7.87	3.23	5.23	5.24	3.37	8.68
467.372	1204	2.96518e-07	0.464644	1	1	1	1	1	1	2.03	1	1	1	1	1	1	1	1	1	1	1	1	1	1	1	1	1	1	1	1	1	1	1.88	1	1	1	1	1	1	2.04	1	1	1	1	1	1	1	1	1
744.496	1204	5.23705e-07	0.711744	1	3.05	7.94	5.87	6.85	4.11	7.35	5.47	4.57	4.97	8.17	7.85	4.68	16.18	8.85	7.63	7.81	5.23	7.91	10.4	7.41	8.4	5.98	6.89	6.79	10.61	9.33	11.69	12.3	7.42	10.48	12.45	7.31	10.59	8.11	8.36	7.81	8.24	5.08	12.48	8.82	10.01	7.96	10.32	11.9	11.88
565.339	1202	6.01531e-07	0.628999	60.54	27.04	52.48	41.63	58.74	35.35	70.78	82.93	83.5	63.08	63.02	135.54	42.73	250.15	102.46	101.77	148.89	80.66	100.46	180.8	152.87	80.04	119.88	157.16	67.06	103.01	123.67	134.21	75.81	92.04	132.6	107.72	62.6	141.02	98.35	95.34	109.45	139.17	59.67	157.4	85.44	88.89	88.43	119.06	50.85	64.79
803.568	1202	8.70571e-07	0.576964	344.69	382.08	337.59	347.13	439.25	190.61	343.34	271.88	226.7	222.64	224.61	230.32	120.88	426.21	229.54	246.36	194.7	126.19	160.04	219.9	193.34	143.94	123.31	147.93	140.71	166.26	145.33	156.44	114.3	134.21	135.18	152.26	88.82	143.63	120.95	129.17	119.28	126.03	84.32	204.74	129.56	82.74	104.92	88.21	581.22	616.75
416.367	1204	1.23172e-06	0.460051	1	1	1	1	1	1	1	1	1	1	1	1	1	2.62	1	1	1	1	1	1	1	1	1	1	1	1	1	1	1	4.28	1	1	1	1	1	1	1	1	1	1	1	1	1	1	2.25	1
566.343	1202	1.33664e-06	0.673616	16.51	8.79	15.88	12.23	18.48	10.88	21.52	21.91	21.87	19.49	19.23	35.2	13.91	69.22	32.71	32.07	39.23	26.35	28.4	47.63	40.77	25.18	32.31	41.74	21.28	32.6	34.05	41.92	24.16	29.1	36.13	33.45	20.24	37.71	30.92	30.38	33.69	38.08	19.35	43.96	26.17	25.46	28.67	31.81	15.19	19.12
673.62	1204	1.46288e-06	1.32235	13.53	13.58	13.93	10.07	12.91	14.56	12.43	9.19	11.58	13.6	13.13	13.88	9.81	15.7	10.77	12.4	11.1	8.51	8.11	11.16	8.87	16.17	13.95	12.12	12.57	13.7	11.35	19.49	19.11	14.96	14.44	25.86	14.8	16.2	14.27	16.63	17.04	16.15	16.19	13.1	14.64	9.59	15.13	16.38	12.92	10.74
804.571	1202	1.63954e-06	0.59723	117.81	127.6	122.31	111.4	146.79	69.55	114.18	87.28	77.93	76.75	79.94	77.48	48.44	144.29	80.49	89.04	69.3	49.82	59.17	75.1	68.83	55.29	47.69	55.19	56.35	63.51	54.74	60.52	45.41	53.13	50.73	57.03	36.06	54.88	46.69	51.82	45.88	49.77	35.73	74.87	51.71	33.06	43.38	35.36	210.41	232.45
661.623	1204	1.66796e-06	0.696729	5.85	4.71	5.44	5.6	5.51	4.69	8.71	3.17	5.33	6.22	4.11	5.68	7.03	12.59	3.73	3.94	4.34	3.49	5.76	9.15	4.82	5.7	6.67	4.01	3.56	7.22	5.36	8.33	7.95	7.71	6.2	9.85	9.63	5.57	5.97	6.16	7.2	4.17	7.68	5.62	4.89	4.15	4.33	6.62	9.7	6.98
540.44	1204	1.86141e-06	0.336427	2.29	1	2.45	1	1	1	3.42	1	1	1	2.2	1	2.17	4.85	1	1	1	1	1	1	1	1	1	3.62	1	2.6	1	2.23	1.94	3.77	2.79	1	2.49	1	2.19	2.96	2.95	2.23	1	1	2.64	3.62	2.7	4.8	3.62	2.73
522.431	1204	1.98179e-06	0.453778	1.91	1	3.27	1	3.46	1	7.11	3.59	1	2.8	2.41	2.67	1.56	5.94	1	4	1	1.86	4.57	3.06	1.8	1	1	3.82	1	4.72	2.71	4.36	2.91	6.4	2.2	1	4.2	3.73	4.78	5.55	5.02	2.56	2.42	1	4.76	4.71	3.38	3.21	5.23	4.31
847.594	1202	2.10552e-06	0.542078	5.83	3.29	2.57	3.81	2.92	2.78	1.69	4.67	4.06	2.66	2.44	3.99	1	3.21	1.77	2.59	2.59	2.42	1	3.08	2.71	1	1.74	1	1	1	2.23	1	1.79	1	1.98	2.37	2.26	1	1	1.87	2.24	2.86	1	2.07	1	2.55	2.06	1	4.02	6.31
496.416	1204	2.49289e-06	0.452496	2.15	1	3.56	1	2.35	1	4.39	1	1	2.14	1	2.73	1	5.81	2.24	3.27	1	1	3.32	3.2	1	1	1	4	1	1	1	3.34	2.24	4.02	2.5	1	4.01	2.17	3.55	2.72	2.78	2.19	2.26	2.6	3.33	2.62	4.17	4.52	4.78	3.41
422.34	1204	3.45315e-06	0.572457	1	1	1	1	1	1	1	1	1	1	1	1	1	1	1	1	1	1	1	1	1	1	1	1	1	1	1	1	1	2.18	1	1	1	1	1	1	1	1	1	1	1	1	1	1	2.48	1
495.402	1204	4.60213e-06	0.51282	1	1	1	1	1	1	1	1	1	1	1	1	1	1.78	1	1	1	1	1	1	1	1	1	1	1	1	1	1	1	2	1	1	1	1	1	1	1	1	1	1	1	1	1	1	1	2.78
758.51	1204	6.18712e-06	0.712901	4.17	1.82	4.24	2.49	4.73	3.55	6.01	4.13	1	2.74	4.68	4.08	3.38	11.39	4.52	3.78	5.25	3.01	5.05	5.24	3.91	4.27	4.51	6.08	3.95	7.45	4.8	6.55	7.13	4.19	6.34	6.77	5.31	5.38	5	4.38	4.48	5.33	3.39	6.53	3.63	5.8	4.73	6.12	6.68	6.64
727.556	1204	6.29569e-06	0.626117	2.78	1	3.36	1	1	1	3.65	2.33	7.21	1	4.55	5.2	3.18	5.21	2.73	1	3.56	2.42	2.84	6.23	6.09	2.29	2.74	1	1	2.8	3.82	5.15	2.97	2.14	3.37	6.09	1	6.37	3.35	2.76	2.77	3.65	1	3.84	1	2.76	2.98	1	1	3.5
276.209	1204	6.98296e-06	0.678454	5.78	2.72	5.77	4.86	5.73	5.03	6.62	4.89	6.86	11.39	5.22	6.14	5.3	17.07	10.78	7.36	5.36	6.3	4.39	5.26	6.54	4.26	8.32	7.28	5.28	11.92	7.33	10.88	11.98	10.93	6.43	7.59	9.33	6.83	8.93	8.19	9.05	11.63	5.59	4.44	6.2	6.82	6.86	10.14	12.56	7.1
743.548	1204	7.07765e-06	0.728964	7.46	5.51	8.99	6.77	13.3	7.69	9.75	6.3	9.99	6.52	11.06	9.17	7.56	24.94	12.13	15.62	11.81	7.11	8.79	12.43	10.57	8.77	8.15	11.32	10.61	15.42	14.47	14.48	15.58	11.03	13.79	15.35	8.37	12.49	10.27	11.54	12.81	10.99	8.49	14.25	10.45	11.24	11.51	12.58	16.56	14.88
744.554	1204	7.44513e-06	0.735141	3.76	4.74	5.37	2.92	7.1	4.42	5.35	4.08	4.98	2.98	6.23	5.92	3.51	13.75	5.86	7.17	6.95	3.15	6.14	7.42	5.89	5.11	4.42	5.91	5.42	7.81	6.34	9.18	8.17	6.85	6.45	8.06	3.94	7.37	4.97	6.38	5.63	5.88	5.41	7.1	4.81	7.99	6.45	5.94	8.52	7.8
692.557	1204	7.70429e-06	1.48612	15.34	3.02	13.54	7.88	9.74	6.74	7.65	9.48	11.85	12.39	8.51	10.74	5.89	9.97	9.95	3.5	3.41	16.42	7.3	7.6	12.02	5	18.95	10.75	10.25	16.87	11.65	12.09	14.25	10.3	9.25	10.19	11.88	6.43	11.48	9.19	11.81	14.41	13.81	4.85	4.65	3.87	5.14	18.23	7.31	5.37
540.44	1202	7.97121e-06	0.426602	1	1	1.72	1	1	1	2.72	1	1	1	1	1	1	3.55	1	1	1	1	1	1.78	1	1	1	2.75	1	1	1	1	1	2	1	1	1.79	1	1	2.1	1	1	1	1	1.69	1	1.69	1	1.89	2.42
826.557	1202	8.10969e-06	0.522534	6.24	2.21	3.62	9.06	5.61	2.3	3.93	3.58	4.24	6.89	1	3.54	3.47	2.32	4.64	2.86	1	3.03	2.57	3.55	4.56	1	3.52	2.32	1.64	3.69	4.18	3.19	2.5	1.85	1.9	1	3.48	2.6	1.68	1.94	2.37	3.07	2.44	1	1	1.65	1	1.82	2.93	15.34
772.528	1204	8.66024e-06	0.713278	1	1	4.54	2.74	1	2.74	3.77	2.23	2.6	3.02	2.89	3.52	2.85	7.68	3.84	1	3.98	2.76	2.86	5.08	3.85	3.52	3.36	4.61	1	1	4.39	6.87	6.78	3.27	4.26	3.39	3.7	5.62	3.93	3.98	3.64	2.99	1	5.32	3.94	3.53	5.4	3.85	5.73	4.78
688.469	1204	1.08678e-05	0.768675	6.1	4.46	8.68	5.8	7.34	4.96	8.32	4.7	5.61	5.43	8.35	7.27	5.98	14.57	7.86	7.37	9.74	5.36	7.59	8.6	7.07	8.2	5.45	7.49	8.39	9.62	8.99	10.34	9.82	8.47	9.75	12.29	6.43	8.82	7.06	7.26	7.29	7.67	5.33	14.31	6.97	10.21	9.18	12.16	11.77	11.5
268.132	1204	1.09006e-05	0.602615	2.12	1	1	1	1	1	1	1.78	1	1	1	1	1.92	2.15	1	1	1	1.97	1	1	1	1	1	1	1	1	1	1	1	1	1	2.22	2.71	3.67	1	1	1	2.24	1.81	1	1	1	1	1	1	3.32
694.573	1204	1.58063e-05	1.49602	8.03	2.78	7.82	5.18	5.62	3.44	3.89	4.69	7.81	7.94	5.95	7.75	3.29	7.68	6.79	1	3.66	9.94	3.65	5.67	7.42	3.02	13.63	7.08	7.63	11.7	7.41	8.17	8.21	6.61	5.91	6.62	7.57	4.41	6.64	6.93	7.17	8.72	9.26	3.94	2.95	2.99	3.17	11.71	4.4	3.61
759.515	1204	1.9855e-05	0.691304	2.48	2.53	1	1	4.24	2.15	3.26	1	2.95	3.66	2.34	2.96	1	9.53	4.47	3.05	3.77	3.1	3.53	4.15	4.97	2.73	2.84	4.46	2.78	4.78	4.06	6.24	6.3	3.78	4.53	5.1	1	1	3.55	3.26	3.75	4.22	4.29	5.3	3.5	4.66	3.84	5.28	5.19	4.31
429.374	1204	2.77867e-05	0.622806	3.34	1.73	3.28	1	3.36	2.04	3.66	3.35	3.48	4.41	3.47	3.46	2.76	6.16	4.23	3.57	3.2	2.68	3.4	3.88	2.72	4.32	2.68	3.89	2.35	4.99	3.18	4.12	4.17	4.05	3.4	3.33	3.23	3.84	3.34	3.58	3.02	4.22	2.72	2.52	1	1	1.62	4.24	5.96	3.14
689.653	1204	3.49752e-05	0.743812	4.88	2.67	5.03	2.33	3.01	2.48	5.48	2.72	5.24	4.49	4.28	6.04	3.62	8.37	2.53	2.42	4.49	2.88	3.72	6.14	6.74	4.14	3.4	4.87	3.34	5.25	5.24	4.88	4.39	3.45	3.24	5.56	5.03	4.1	4.3	5.07	3.88	3.94	4.47	4.79	3.03	3.92	2.51	6.97	6.79	4.78
745.499	1204	3.83808e-05	0.652752	1	1	1	1	3.21	2.08	1	3.24	1	1	3.46	3.6	3.23	6.68	3.7	4.38	3.94	3.05	2.62	4.45	1	4.3	2.35	1	3.4	4.6	4.5	6.03	6.07	3.56	4.66	5.26	3.17	1	1	1	3.28	1	1	5.45	1	3.96	4.28	4.74	6.37	5.21
825.553	1202	4.17725e-05	0.533188	12.78	5.95	6.72	17.23	9.48	7.08	9.58	7.92	8.08	13.06	5.12	6.56	7.95	6.32	10.74	4.03	4.36	7.43	5.56	7.04	9.86	1.99	7.56	4.36	3.38	7.34	7.13	6.67	4.29	3.61	4.42	4	5.88	4.52	3.08	3.45	2.63	7.43	3.32	2.99	3.16	2.4	2.58	3.99	6.19	32.75
274.194	1204	4.46468e-05	0.723842	2.11	1.72	2.5	1	1	1	2.33	2.05	2.54	3.74	2.57	1	1.94	5.3	3.61	2.26	1	2.13	2.33	1	2.81	1	2.85	1.84	1	4.1	2.69	3.96	3.64	4.21	2.29	2.33	2.77	2.9	2.66	2.88	3.39	3.57	2.26	1	2.74	2.96	2.51	3.77	4.62	1
832.603	1202	5.12606e-05	0.671908	36.75	67.45	50.71	36.46	71.67	34.32	46.46	39.78	36.25	45.02	33.56	34.04	30.15	69.25	34.65	31.49	33.06	29.45	18.24	31.76	35.95	25.11	23.32	29.62	20.04	17.24	23.45	34.66	22.48	24.46	22.66	27.06	19.29	26.57	27.28	30.29	26.27	20.92	21.47	31.94	29.21	16.63	23.32	13.91	73.57	104.07
771.581	1204	5.35064e-05	0.759244	2.55	2.57	2.87	1	3.94	2.29	1	3.57	3.82	1	3.7	2.78	2.78	8.76	4.03	4.49	4.57	4.47	2.52	6.95	4.31	3.2	4.01	3.94	1	4.6	4.85	5.97	6.06	3.58	5.04	5.66	2.68	5.41	3.67	5.03	4.59	5.28	3.25	5.11	4.31	4.55	4.04	3.55	4.27	5.5
310.288	1204	6.07349e-05	1.46813	9.98	8.13	21.63	11.29	8.22	12.45	5.66	7.97	11.38	13.62	17.82	8.66	5.02	14.93	11.06	6.56	12.14	9.21	3.33	4.6	6.98	15.59	11.61	12.74	9.43	31.28	14.62	9.97	14.35	10.26	7.1	16.72	9.01	15.07	13.61	13.27	14.12	7.34	8.52	11.28	11.63	11.04	12.06	15.08	9.38	6.02
693.56	1204	6.66143e-05	1.4931	8.59	2.27	6.74	5.13	3.66	2.7	3.97	4.21	7.56	6	4.55	5.68	2.9	5.69	5.78	1	1	9.3	3.6	1	7.01	3.03	10.36	5.8	5.65	8.87	6.05	6.4	6.43	5.03	5.6	5.28	6.06	3.87	6.13	4.26	5.21	7.69	6.76	3.53	2.83	1	2.38	7.89	4.28	3.35
828.573	1202	7.87021e-05	0.649819	85.97	67.05	85.69	144.93	52.92	50.84	92.91	97.78	56.67	97.45	66.29	64.62	42.79	49.28	47.24	27.55	27.84	34.7	56.57	33.48	38.12	32.82	36.46	31.34	19.74	46.63	25.95	37.5	36.03	35.28	35.43	49.57	30.3	35.44	26.75	28.5	27.31	31.25	41.94	25.1	22.25	16.03	20.19	32.73	89.54	135.52
328.26	1202	7.87918e-05	1.84441	24.6	15.53	45.65	34.92	5.93	19.14	6.15	13.99	26.12	14.52	25.15	13.66	1	4.94	3.46	1	10.57	13.7	4.69	2.87	3.2	29.79	21.71	23.07	6.98	32.01	31.96	7.64	23.7	20.95	5.95	17.79	12.4	19.09	9.97	8.46	12.75	3.47	11.75	16.02	13.36	16.22	16.63	42.73	14.68	10.72
426.371	1204	7.9645e-05	0.628576	1	1	1	1	1	1	1	1	1	1	1	1	1	1	1	1	1	1	1	1	1	1	1	2.17	1	1	1	1	1.82	3.44	1.78	1	1.86	1	1	1	1	1	1	1	1	1	1	1	1	1
430.382	1204	8.25519e-05	0.58681	9.72	5.47	11.24	7.02	11.87	7.51	11.09	9.48	14.33	16.96	11.05	12.61	11.28	29.69	15.13	14.88	10.43	10.82	13.28	14	10.89	12.67	12.49	11.74	12.15	22.25	10.28	14.87	15.41	14.39	11.5	13.76	10.15	17.08	12.9	10.61	12.22	16.28	10.85	9.35	6.01	4.23	4.96	17.91	19.64	9.83
278.225	1204	8.35161e-05	0.716021	30.33	15.1	40.79	27.6	29.12	23.57	29.72	20.27	33.12	49.6	31.76	29.03	19.75	77.02	46.39	40.94	26.84	31.68	24.25	21.59	27.86	24.46	43.43	36.08	26.49	76.51	51.11	46.95	59.46	63.61	29.11	37.82	39.19	34.37	40.09	37.7	41.93	44.37	28.26	22.24	35.56	33.44	34.03	54.7	75.28	39.99
827.568	1202	8.86852e-05	0.627144	208.12	159.33	203.6	363.77	124.85	121.58	232.95	249.81	139.43	245.3	155.29	162	93.42	113.36	105.6	59.94	58.87	76.25	137.26	75.01	87.12	70.35	78.74	68.2	40.6	102.58	56.47	85.01	80.26	75.55	79.51	110.4	66.07	80.36	54.77	59.69	55.29	67.4	91.65	53.04	47.99	33.45	41.47	72.71	215.8	324.37
431.386	1204	9.75153e-05	0.61539	3.93	1	4.08	2.73	5.48	2.97	4.23	3.74	5.9	6.74	3.88	5.37	4.95	11.26	5.63	5.66	3.52	3.67	5.13	5.05	4.34	4.39	4.93	4.38	4.91	8.26	4.14	4.71	5.28	5.27	3.8	5.32	4.1	6.4	4.45	4.3	4.34	6.37	3.78	3.6	1	1	1.91	5.85	8.08	3.62
750.544	1204	0.000105418	0.683549	2.94	2.84	2.81	1	2.47	1	3.03	2.69	5.95	1	2.69	3.41	1	3.7	1	2.44	1	2.28	3.2	1	4.46	1	4.66	2.41	1	1	1	4.16	2.92	2.26	2.6	3.84	3.58	5.4	2.58	1	1	4.54	5.07	3.51	1	3.04	1	3.18	2.22	3.18
541.443	1204	0.000105492	0.474535	1	1	1	1	1	1	1	1	1	1	1	1	1	1	1	1	2.66	1	1	1	1	1	1	1.85	1	1	1	1	1	2.25	1	1	1	1	1	1	1	1	1	1	1	1	1	1	1	1
630.487	1204	0.000111952	0.521267	2.54	2.6	2.55	4.4	7.14	2.2	3.5	1.95	3.83	8.57	3.23	1	2.58	18.32	13.51	22.31	4.71	5.81	5.18	1	6.02	3.41	6.16	4.15	5.48	21.49	6.05	7.3	11.82	16.49	4.5	6.35	3.66	5.68	6.45	6.98	6.85	7.77	3.5	1	4.09	4.69	4.6	8.6	21.48	6.24
831.599	1202	0.000113056	0.616912	89.27	180.78	135.55	82.89	195.08	79.13	110.93	93.69	85.66	109.38	73.28	73.66	65.96	189.34	76.31	70.79	74.81	65.63	39.9	73.05	80.02	54.85	54.49	65.69	45.02	36.64	51.93	78.32	49.9	51.34	50.83	60.24	42.42	60.44	59.96	66.84	57.72	46.97	46.42	71.69	64.52	36.58	50.25	29.36	193.18	297.35
562.499	1204	0.000114074	0.670979	2.51	1	2.47	4.43	6.92	1	5.09	1.98	1	2.69	1.97	5.98	2.14	4.77	10.78	14.56	4.06	2.34	6.68	7.63	1	1.98	2.08	3.1	11.29	5.75	3.87	5.46	3.41	7.31	2.59	2.64	3.21	4.65	4.24	4.83	5.19	4.41	2.83	2.93	3.64	4.36	3.98	4.46	7.8	3.87
279.229	1204	0.000133118	0.718065	5.59	2.2	8.09	5.63	6.69	5.05	6.54	3.89	6.49	9.81	6.42	6.46	3.96	16.52	9.94	8.61	5.69	6.85	5.53	3.63	5.78	4.83	9.76	6.97	5.45	15.94	10.67	9.49	12.26	13.78	6.09	8.61	7.87	7.32	7.74	7.94	8.31	9.73	6.4	4.65	6.73	6.37	7.32	11.44	15.55	8.37
731.491	1204	0.000140425	0.679423	3.22	1.99	4.16	2.56	6.58	2.76	5.19	2.67	3.43	3.9	5.51	5.14	3.16	17.87	9.18	6.38	8.16	4.15	6.8	8.21	6.06	4.24	3.86	6.23	5.06	13.43	7.82	11.09	10.72	7.48	9.33	10.34	4.5	8.97	4.82	6.24	6.55	7.96	4.34	9.12	5.6	7.56	7.52	11.33	9.56	7.49
550.461	1204	0.000145142	0.576532	1	1	1	1	1	1	4.44	1.68	1	2.34	1.87	3.38	1	3.56	2.36	1	2.81	1	5.14	2.78	1	1	1	2.64	1	1	2.72	2.58	1.97	6.08	1	1	2.43	2.79	4.02	4.15	4.45	2.1	1	1	3.49	2.54	2.62	2.32	3.78	1
563.396	1204	0.000162417	0.531495	1	1	1	1	1	1	1	1	1	1	1	1	1	4.08	1	3.46	1	1	1	1	1	1	2.24	1	1	4.77	1	1	1	4.07	1	1	2.12	1	1	1	1	1	1	1	1	1	2.08	1	5.14	1
748.573	1202	0.000182286	1.28244	13.41	13.16	10.55	8.8	10.04	9.87	8.39	16.15	8.89	5.42	10.68	13.09	6.01	7.47	6.81	10.84	13.61	16.39	13.59	12.58	15.12	12.32	15.19	12.86	11.52	9.4	16.37	13.57	7.31	11.98	19.17	16.69	8.88	10.68	14.27	13.94	13.97	15.86	15.73	23.22	15.57	13.42	14.12	14.51	5.19	9.74
282.255	1202	0.000195346	1.83338	33.09	12.27	52.79	34.05	4.7	19.12	4.11	14.72	28.49	15.58	22.79	14.86	1	3.8	3.15	1	10.51	15.14	5.88	1	2.65	34.15	22.9	25.61	7.73	32.68	35.76	10.37	23.69	22.48	7.47	18.2	12.78	20.2	9.84	11.04	13.62	5.02	13.08	17.18	14.75	17.57	17.93	54.41	18.47	12.01
606.415	1202	0.000196767	0.431998	1	1	1	1	1	1	1	1	1	1	1	1	1	1	1	1	1	1	1	1	1	2.01	1	1	1	1	1	1.88	1	1	1	1	1	1	1	1	1	1	1	1	1	1	1	1	1	1
763.515	1202	0.000218233	1.52625	6.58	3.73	4.92	10.27	10.11	11.33	3.08	5.07	7.41	6.36	3.77	3.69	5.6	4.48	6.79	6.67	2.74	4.2	2.14	4.93	2.73	1.72	4.91	2.8	5.92	3.93	3.62	2.54	5.83	3.02	2.66	2.3	2.42	3.3	2.62	2.68	3.08	2.42	3.6	2.97	2.31	2.28	2.02	1.85	3.98	3.36
568.473	1204	0.000262987	0.546776	1	1	1	1	1	1	3.22	1	2.48	1	2.12	1	1	1	2.29	1	1	1	1	1	1	1	1	2.16	1	1	1	1	1	3.45	1.76	1	1	2.77	1	3.3	3.16	1	1	1	1	2.72	1.83	2.55	2.54	2.51
749.541	1204	0.000270512	0.717328	4.64	2.44	5.28	2.36	1	2.93	6.91	6.63	15	5.3	6.32	8.99	3.67	8.06	4.77	4.12	3.61	4.65	4.06	5.33	8.73	2.98	7.05	5.63	2.61	3.54	4.94	11.26	7.32	2.62	6.33	10.61	5.11	13.11	4.07	3.81	4.22	8.92	11.52	3.75	3.97	1	3.28	4.45	4.14	7.93
631.491	1204	0.000305757	0.54412	2.25	1	1	2.28	3.24	1	2.7	1	1	3.96	1	1	1	9.18	6.67	10.41	3.16	2.99	1	1	2.59	1	3.55	2.11	1	10.36	1	3.65	5.46	6.4	1.91	3.02	2.04	2.87	3.41	2.44	3.52	3.72	1	1	2.4	1	4.05	3.67	9.51	2.62
222.07	1202	0.000329808	0.527762	18.8	4.18	5.46	6.17	7.06	2.64	4.45	6.02	6.77	1	6.02	3.9	1	2.38	2.79	4.77	6.34	3.24	5.24	4.79	7.73	3.29	4.71	5.1	2.59	4.53	5.27	1	1	3.4	1	2.55	1	2.63	2.55	3.27	1	1	1	1	1	1	1	2.36	17.07	8.94
566.456	1204	0.000358555	0.593733	1	1	1	1	2.4	1	2.54	1	1	1	1	1	1	1	1	1	1	1	1	1	1	1	1	1	1	1	1	1	1	1	1	1	1	1	1	1	2.59	1	1	1	1	1	1.84	1	1	1
819.563	1202	0.000400676	0.592619	5.26	3.21	2.11	3.86	2.54	3.16	2.84	5.26	5	3.23	1	3.79	1	4.42	1	2.45	2.85	1.89	1	2.04	3.53	1	1	2.88	1.81	1	2.37	1	1	2.03	2.59	1	1	3.27	1	2.07	1	3.07	1	3.29	1	1.68	2.02	2.55	2.63	3.44
283.26	1204	0.000514208	1.36966	131.13	104.97	267.11	212.72	142.84	228.68	96.24	115.68	208.99	249.43	227.71	128.6	95.54	277.47	230.99	98.86	187.54	156.2	77.26	85.21	106.19	217.8	234.41	243.48	166.85	335.42	265.26	182.76	315.25	257.22	122.67	237.6	179.18	208.51	234.09	227.73	243.15	136.4	155.97	169.13	249.12	228.73	245.06	330.57	201.74	87.96
558.466	1202	0.000537835	0.56105	1.84	1	1	3.04	11.98	1	5.34	3.02	1	2.27	1	5.13	2.25	3.19	14.86	22.18	3.44	1	10.38	5.06	1	1	1	1	10.32	3.41	2.12	2.19	1	2.45	1	1	1	2.67	1.65	1	1	2.35	1	1.65	1.82	1.65	1	1	2.82	5.1
329.264	1202	0.000565225	1.65268	4.67	1	9.9	7.45	1	4.28	2.25	4.4	6.61	3.67	5.44	3.55	1	1	1	1	3.03	2.39	1	1	1	6.75	4.27	5.14	1	7.72	6.86	1	5.98	5.4	2.15	2.55	3.34	3.49	1	3.25	2.63	1	4.28	2.89	2.86	4.41	3.17	9.21	3.61	2.79
854.737	1204	0.000626545	0.633287	1	1	1	1	2.7	2.12	1	2.55	1	3.69	2.2	1	2.21	4.97	3.79	3.83	1	1	3.03	1	1	1	2.25	1	1	5.71	1	3.82	5.5	3.52	1	1	1	3.5	2.42	3.7	3.04	2.83	1	1	3.42	3.21	2.31	2.94	6.98	1
282.257	1204	0.000697053	1.37639	787.97	618.93	1680.9	1313.23	855	1404.16	576.59	693.81	1299.83	1562.47	1391.9	783.66	562.91	1716.73	1415.83	587	1121.57	943.95	456.09	503.28	635.01	1341.02	1436.83	1483.95	1015.36	2115.58	1617.28	1113.91	1940.29	1567.58	728.43	1449.43	1081.4	1258.16	1422.12	1389.61	1473.49	811.48	926.98	989.86	1505.07	1355.6	1475.78	2019.16	1248.78	519.77
856.605	1202	0.000713614	0.7043	40.07	45.9	52.06	56.48	37.92	33.85	43.64	56.97	35.3	67.71	34.98	34.14	24.89	29.39	23.03	13.47	16.89	23.13	27.3	14.46	22.86	19.21	22.67	19.32	9.1	18.84	13.52	24.55	21.95	22.18	20	22.99	17.92	20.18	16.23	18.24	17.38	15.25	29.72	12.67	14.85	9.14	11.89	14.75	53.62	68.91
712.47	1204	0.000788542	0.746665	2.46	1.8	3.51	3.29	1	1	3.41	2.52	2.58	3.67	4.78	3.3	1	3.96	4.43	2.33	2.7	2.16	4.06	2.76	2.25	2.6	3	2.68	1	6.37	1	4.94	3.91	3.39	5	6.14	3.04	3.74	1	3.15	2.94	2.46	4.71	1	3.28	3.1	3.55	6.46	1	4.57
558.466	1204	0.000866853	0.612816	5.11	1	3.7	8.23	31.82	4.06	14.19	6.18	5.36	8.24	6.57	12.18	3.64	12.37	39.44	64.91	7.01	3.73	32.27	14.34	4.37	3.64	3.45	6.24	34.52	19.45	6.37	11.96	7.82	10.44	4.77	5.6	6.62	11.53	8.1	7.94	8.92	10.82	5.23	4.53	8.15	6.9	9.16	5.65	15.59	13.82
855.6	1202	0.000897544	0.67949	86.12	96.88	109.99	125.64	78.69	68.61	92.93	127.93	72.58	151.26	68.72	72.18	50.05	60.2	44.55	25.16	33.54	47.28	54.82	27.77	45.65	36.75	45.39	37.62	17.84	36.1	28.03	44.6	42.79	42.93	38.8	44.27	34.27	38.76	31.71	34.92	31.8	30.1	56.5	25.48	28.71	16.85	21.97	30.75	114.5	152.04
328.239	1202	0.00091196	1.59744	10.46	1	12.6	9.03	4.7	4.57	1	4.73	8.73	4.99	6.33	5.17	2.99	3.13	1	1	1	7.17	1	1	6.53	2.9	12.98	7.68	4.51	11.35	13.13	4.39	9.64	4.33	4.94	4.15	5.28	5.3	3.45	4.53	5.25	2.95	6.5	4.69	1	1	3.92	10.3	5.03	6.69
589.34	1202	0.00102639	0.762538	36.24	14.41	41.74	41.11	23.87	30.21	54.7	68.95	48.34	79.05	56.39	79.38	37.38	66.84	65.82	34.83	41.49	64.04	93.78	48.72	62.19	55.04	68.2	64.45	27.2	87.77	49.37	83.67	68.71	70.77	71.31	91.95	56.1	64.94	53.68	53.54	59.27	64.81	87.91	38.6	41.62	34.24	43.52	88.89	24.08	31.34
743.545	1202	0.00103023	0.742498	6.61	7.37	6.34	6.69	8.76	5.13	5.57	4.44	4.18	4.09	4.26	5.13	4.44	12.75	6.14	7.66	5.43	3.19	3.61	6.6	3.7	4.16	3.85	4.97	4.42	3.75	3.19	3.03	4.33	4.13	3.59	4.08	2.98	3.25	3.97	4.47	3.43	2.74	2.62	4.22	4.52	2.99	3.85	2.34	10.98	8.63
749.577	1202	0.00110606	1.2359	6.87	6.11	5.53	3.54	5.22	4.43	4.45	6.91	4.66	2.51	4.3	5.52	2.66	3.36	2.77	5.11	5.44	6.59	6.99	5.86	7.83	6.28	7.15	6.09	5.4	5.55	8.3	6.5	3.62	5.24	9.57	7.96	4.33	6.85	7.47	6.56	6.7	6.96	8.32	11.26	6.58	5.54	6.75	6.43	2.72	5.68
877.582	1202	0.00112507	0.696463	6.16	3.79	6.69	3.18	5.21	2.08	3.21	4.88	3.34	4.85	2.22	3.02	2.51	2.64	2.17	1.88	1	3.74	1.68	2.32	3.01	1	2.33	2.34	1	1.77	2.96	2.12	2.73	1.9	3.16	1	1	1	1.99	2.01	1	1	2.68	1	2.16	1	1.75	1.8	7.6	7.4
559.47	1204	0.00116133	0.629084	3.06	1	2.55	4	12.8	2.17	5.53	2.03	1	3.9	1.98	5.01	2.52	5.23	15.06	24.59	2.75	1	12.68	5.77	1	1	1.89	1	14.07	8.31	3.08	4.47	3.19	4.24	2.08	2.41	2.8	5.21	2.88	3.87	3.52	3.76	2.05	1	3.43	3.33	3.32	2.39	5.8	4.92
310.215	1204	0.00138259	0.797598	4.74	2.93	4.63	5.1	5.91	4.22	4.76	3.42	4.04	7.17	4.66	4.65	3.23	10.43	7.92	6.63	5.53	4.81	4.67	4.73	5.54	4.03	5.17	5.3	4.76	10.16	5.64	5.8	8.04	7.48	4.68	5.64	5.39	5.83	5.79	6.07	6.43	6.49	4.25	4.36	5.12	4.47	5.31	7.15	9.94	4.6
283.259	1202	0.0016454	1.58604	5.76	2.94	10.56	7.48	1	3.24	1	3.41	5.48	3.25	4.64	3.51	1	1	1	1	3.75	3.33	1	1	1	5.58	4.66	4.52	1	7.15	7.46	2.19	6.29	6.47	1	3.38	3.04	5.1	3.34	1	2.42	1	2.43	4.39	1	3.19	3.01	10.04	3.72	2.91
328.241	1204	0.00177102	1.4484	21.71	6.14	31.04	23.86	15.74	24.7	9.73	13.25	23.92	24.9	22.54	14.7	9.74	13.17	18.74	12.18	7.54	25.97	7.9	7.32	21.65	9.4	36.74	17.47	19.37	43.23	42.01	21.81	35.59	16.9	13.05	16.37	21.04	14.29	14.17	14.68	15.41	16.49	20.39	9.69	14.05	13.84	15.2	26.23	17.53	17.87
746.514	1204	0.001803	1.28726	1	4.28	5.88	5.39	5.04	5.15	6.72	4.19	1	3.85	4.96	4.65	7.26	7.93	5.67	3.55	7.81	2.87	4.86	8	4.43	6.77	4.47	7.1	4.33	5.28	6.12	8.67	9.24	5.71	8.94	7.01	6.91	6.93	5.54	7.03	6.41	4.46	5.61	8.18	6.66	9.24	8.41	7.43	5.01	6.24
614.342	1202	0.00188311	1.24612	7.35	2.78	7.25	5.22	6.58	4.67	4.44	7.48	5.76	7.56	4.4	6.85	5.21	8.59	9.22	3.37	3.45	11.28	4.06	5.37	10.28	3.9	9.75	7.98	6.04	8.34	10.39	6.31	8.72	5.81	5.58	6.15	5.73	4.37	6.18	5.65	6.11	6.55	6.86	4.01	4.08	3.25	4.12	6.63	3.8	3.63
281.245	1204	0.00197847	0.776476	56.42	28.73	97.78	57.21	53.89	50.7	48.73	40.57	65.02	80.11	73.45	53.6	28.62	120.47	73.91	64.63	47.69	57.17	46.34	32.1	48.44	63.46	79.41	64.68	54.41	157.29	102.05	74.65	108.75	132.81	46.3	72.21	58.72	63.95	68.35	67.69	72.9	64.35	48.37	48.35	67.81	60.78	67.08	103	133.65	64.26
280.241	1204	0.00215297	0.771436	289.85	147.8	509.43	294.08	274.71	258.56	244.5	206.55	335.42	410.34	374.28	271.8	139.04	626.91	371	326.58	242.94	288.6	228.82	163.99	243.82	321.64	405.58	326.3	271.36	815.76	524.08	382	565.49	689.86	234.17	368.35	298.66	325.34	350.13	343.88	370.74	327.19	244.72	245.4	342.22	308.33	342.25	532.79	703.83	332.81
590.343	1202	0.00216106	0.796662	9.81	4.03	10.85	10.17	6.14	8	14.07	15.54	11.86	19.26	14.7	18.23	10.15	17.24	17.42	10.01	10.64	16.9	22.81	11.91	16.23	14.9	17.51	16.26	7.65	23.24	12.86	21.76	17.51	18.72	18.51	23.34	15.46	16.98	13.99	14.78	15.3	15.77	22.98	10.09	11.72	8.92	12.13	21.75	6.37	8.33
329.244	1204	0.00226304	1.48	4.94	1.74	7.34	5.58	3.35	5.96	2.03	3.24	5.63	6.31	4.98	3.36	2.11	3.07	4.57	2.98	1	5.78	1	1	4.4	2.47	8.08	3.91	4.84	9.7	9.36	4.37	7.69	3.54	3.23	2.85	4.62	3.68	3.19	3.33	3.46	3.24	4.84	1	2.59	3.14	3.91	5.83	3.69	4.19
768.496	1204	0.00256585	0.791523	2.84	3.15	3.87	5.06	1	4.11	4.27	3.89	3.16	4.72	5.33	4.65	3.18	4.6	4.57	3.06	3.26	2.31	5.52	3.83	4.24	3.39	3.76	3.61	1	5.31	1	6.87	6.04	4.71	4.71	6.29	4.8	4.5	3.39	3.75	3.79	4.73	5.8	4.12	4.21	2.94	3.13	7.16	4.94	5.94
217.07	1202	0.00266898	2.21523	1	1	1	13.94	11.26	1	1	1	1	1	1	5.92	1	4.88	1	1	1	1	1	1	8.15	1	1	1	1	1	1	1	1	1	6.54	1	1	1	1	1	1	2.2	3.68	5.9	1	1	1	1	1	1
690.486	1204	0.00311431	1.24736	3.11	4.03	6.33	5.14	4.92	4.63	6.6	3.21	4.44	3.32	5.59	5.41	7.01	6.97	6.58	3.8	6.84	2.92	5.29	8	4.71	5.4	4.65	7.69	5.87	5.29	8.14	6.92	10.85	6.15	8.37	8.74	7.11	7.54	5.91	6.4	7.32	5.94	6.84	8.87	7.22	10.36	6.86	9.7	4.82	6.34
647.606	1204	0.00323797	0.833387	6.25	5.43	5.02	5.94	5.94	6.8	8.67	4.97	4.79	5.34	4.62	7.21	5.61	9.45	4.41	7.6	4.94	3.77	3.98	7.3	3.83	6.6	6.68	6.61	6.22	6.21	4.36	8.39	7.44	7.44	5.75	9.38	9.1	6.67	6.35	6.63	7.89	6.75	6.92	5.61	5.12	4.22	6.51	7.33	8.25	6.18
326.226	1204	0.00333262	1.49321	4.64	2.08	3.97	5.8	5.62	10.68	3.84	2.96	6.79	10.72	3.93	4.1	3.97	6.7	14.63	7.77	1	6.86	2.36	3.27	14.89	1.84	15.08	4.3	9.78	16.26	10.63	9.43	13.14	6.72	3.9	5.14	6.22	4.2	6.2	5.19	6.75	9.3	6.15	1	4.89	4.49	5.15	11.94	6.98	4.99
613.34	1202	0.0038186	1.25986	27.05	5.17	24.61	16.77	19.79	14.14	13.6	28.07	23.44	24.29	15.9	23.22	15.11	26.64	27.79	9.25	12.11	37.24	14.65	20.34	35.87	10.97	31.88	26.27	16.78	27.09	35.05	20.46	25.59	16.4	21.7	17.68	18.3	15.65	16.43	17.07	17.89	20.01	23.03	13.29	11.61	10.07	10.97	22.16	11.02	14.22
221.073	1202	0.00391068	0.614626	4.63	1	2.43	2.12	1	1	1	1	2.5	1	1	1	1	1	1	1	1	1	1	1	1	1	1	1	1	1	1	1	1	2.1	1	1	1	1	1	1	1	1	1	1	1	1	1	1	4.9	2.97
350.283	1204	0.003933	0.70711	1	1	1	2.37	3.48	1.85	1.76	1	1	3.79	1.7	1	1.59	6.41	3.73	3.08	1	1.84	2.61	1	2.3	1	2.22	2.04	2.27	4.23	1	2.58	3.46	3.81	2.23	2.65	2.3	2.57	3.15	2.69	3.79	2.72	1	1	3.23	1	2.78	2.42	6.02	1
752.558	1204	0.0040833	0.742021	3.19	2.52	3.61	2.32	1	1	4.67	4.13	8.76	4.51	3.77	6.16	3.23	4.76	3.35	3.03	1	3.02	1	3.26	5.51	1	3.72	3.22	2.5	1	3.12	5.12	3.58	1	3.09	8.93	2.58	8.84	1	3.05	3.61	6	5.72	1	1	1	2.9	2.74	2.84	3.57
559.47	1202	0.00417348	0.660355	1	1	1	1	5.62	1	2.31	1	1	1	1	1	1	2.25	6.63	9.07	1	1	4.12	1.91	1	1	1	1	3.73	2.1	1	1	1	1	1	1	1	1.76	1	1	1	1	1	1	1	1	1	1	1.72	1.73
292.204	1204	0.00429308	0.777346	2.59	2.2	3.27	2.79	3.43	2.46	3.03	2.51	3.44	5.07	2.74	3.33	2.7	8.25	6.03	3.71	3.46	3.88	2.37	1	3.22	2.48	3.79	3.34	3	6.81	3.06	5.09	7.04	5.71	2.73	3.68	3.1	4.02	4.26	4.94	4.4	4.24	2.95	2.47	3.9	4.25	3.98	5.4	6.66	3.74
716.499	1204	0.00500017	0.837778	2.22	2.26	4.11	2.9	4.27	3.01	4.58	3.28	3.37	2.87	4.65	3.57	4.02	7.57	4.35	2.99	6.22	3.17	1	4.82	3.48	4.06	4.28	7.18	3.63	5.06	5.89	6.11	5.26	3.1	6.56	6.52	3.25	5.79	5.13	4.88	4.89	5.66	5.11	6.85	5.74	7.81	4.95	5.51	5.38	6.56
102.062	1204	0.00525192	0.792763	3.21	1.83	5.83	3.31	3.35	3.95	3.21	2.5	4.05	4.6	4.6	3.5	1.82	7.33	4.81	4.09	3.35	3.45	2.39	1	2.72	4.62	5.69	3.61	3.32	8.95	6.49	4.82	7.2	8.88	2.58	4.36	3.57	4.24	3.95	4.65	4.41	3.96	2.81	2.84	3.93	3.54	3.86	6.93	8.46	3.93
635.34	1202	0.00555772	1.48338	1	1	1.79	1	1	1	1	1	1	1	1	1.82	1	1	1	1	2.09	1.69	1.79	3.57	1.71	1	5.07	2.92	1	1.72	1.84	3.03	2.94	3.79	6.89	4.3	3.51	5.11	4.67	2.28	6.38	4.51	3.09	4.42	4.53	5.5	6.04	5.39	1	1
449.317	1204	0.00566848	0.535717	1	1	1	1	1	1	1	2.35	3.51	1	1	1	1	1	1	2.11	1	1	1	1	9.02	1.87	1	1	1	1	1	1	1	1	1	1	1	1	1	1	1.97	1	1	2.98	1	1	1	3.03	1	1
732.492	1204	0.00673662	0.75084	1	1	2.52	1	2.76	2.62	3.77	1	2.29	1	3.35	1	2.72	7.29	3.4	3.19	3.51	2.77	1	3.22	2.43	3.07	2.99	3	2.53	5.27	4.09	5.57	6.08	3.21	3.46	3.84	3.01	3.28	3.13	3.03	2.81	2.42	1	3.52	3.6	4.65	2.78	4.43	5.04	3.61
224.142	1204	0.00738358	0.758077	1	1.69	2.03	2.28	2.67	2.54	2.34	2.08	2.39	3.83	2.89	2.44	1	7.51	6.42	5.16	2.54	3.66	3.15	1	2.89	2.19	4.19	2.95	2.99	6.69	3.14	4.08	5.74	5.95	2.58	3.76	3.32	4.23	3.95	3.48	4.37	3.49	2.44	2.3	3.03	3.31	3.26	5.92	6.24	2.32
296.236	1204	0.00821397	0.76529	11.72	8.13	13.28	14	18.63	14.31	14.18	10.3	14.04	23.62	16.16	13.96	10.75	48.29	30.82	29.76	17.46	18.46	15.8	13.38	18.5	15.26	22.08	19.44	16.95	38.77	21.15	22.6	35.8	34.37	16.11	23.44	19.58	21.99	25.99	23.95	26.68	24.26	14.94	13.93	19.43	18.83	21.41	31.23	33.74	14.69
751.555	1204	0.00840363	0.762758	6.13	2.8	5.92	3.53	4.05	2.76	8.63	6.76	19.56	6.96	8.51	13.47	5.72	9.01	7.66	5.51	3.56	6.21	5.65	8.77	9.19	1	7.22	5.27	1	4.07	6.95	14.18	9.91	3.84	6.48	19.04	5.65	21.38	5.05	6.83	6.63	11.54	10.96	4.65	3.59	5.72	3.82	5.34	4.61	8.49
564.513	1202	0.00896524	1.49018	3.03	1	7.46	4.69	1	1	1	1	2.35	1	1.7	1	1	1	1	1	1	1	1	1	1	3.45	3.14	2.47	1	4.51	4.59	1	2.26	2.5	1	1.65	1	1	1	1	1.75	1	1	1.79	1	1	1	6.28	1	1
859.772	1204	0.00908093	1.43114	2.55	3.53	1	4.78	4.13	3.52	2.91	3.93	1	5.82	1	1	1.93	8.78	7.43	1	3.52	3.29	1	1	3.19	1	4.78	4.87	4.3	3.07	3.06	3.09	6.85	3.63	3.5	5.23	3.24	5.19	6.4	6.11	6.7	3.37	2.33	3.55	5.52	5.22	6.17	5.83	3.88	1
587.323	1202	0.00948939	0.639013	2.36	1	1	2.16	1.77	1	1.96	2.16	2.55	3.39	1	3.58	3.22	2.43	5.46	2.06	1	3.53	3.41	4.32	5.77	1	5.32	2.54	1	4.62	4.93	5.01	2.41	1	2.56	2.33	3.01	3.72	2.2	2.13	2.14	5.31	2.62	1.92	1.85	1	2.17	3.06	1	3.05
342.22	1204	0.00951613	1.40691	2.19	1	1	3.36	2.98	4.54	1	2.26	2.33	4.36	1.7	1	1.65	2.48	5.84	2.76	1	2.68	1	1	5.61	1	5.64	2.13	3.41	5.94	4.47	3.49	5.2	1	2.16	2.19	2.49	1	3.18	2.92	2.33	3.66	2.56	1	1	2.43	2.1	4.28	3.53	1
767.55	1204	0.00957705	0.837861	4.57	3.04	6.31	8.43	6.56	11.26	7.65	7.11	8.62	8.34	11.55	8.15	6.66	9.13	10.19	8.43	7.02	6.61	8.82	7.34	6.78	5.9	5.56	5.87	6.27	11.72	9.48	10.14	13.54	9.99	9.08	13.5	7.56	10.02	6.26	8.04	7.07	7.6	8.14	7.66	5.6	6	5.9	12.04	8.53	8.27
858.768	1204	0.00966455	1.39721	2.92	3.31	1	7.18	6.2	8.1	3.06	1	5.69	10.94	5.29	5.76	4.56	13.29	13.45	3.4	8.53	4.35	1	4.19	6.68	3.36	6.39	8.03	7.73	6.07	5.15	7.26	11.3	6.95	4.48	8.05	7.52	8.69	11.84	9.03	10.08	7.35	4.29	3.82	8.11	9.28	8.67	10.17	6.93	1
449.315	1202	0.011937	0.535497	1.71	3.23	2.17	3.63	1	2.4	1	3.08	2.32	1.75	1	2.68	1.74	4.07	2.62	3.28	1	1	1	1	11.65	5.87	1.73	2.07	1.98	1	1	4.46	1	1	1	1	1	1	2.39	2.79	3.09	1	1	3.97	2.17	1	1	2.32	2.39	1
617.061	1204	0.0134594	0.873774	27.83	19.99	23.14	25.74	19.89	17.52	26.27	17.63	13.77	21.64	27.53	28.18	23.39	28.61	21.62	27.77	18.25	26.92	28.57	28.44	21.21	62.6	31.33	23.4	26.56	45.83	21.36	28.52	32.81	35.37	23.84	29.65	26.59	26.45	27.33	27.59	28.75	28.63	23.08	18.92	20.63	16.5	24.28	21.25	30.06	27.74
588.327	1202	0.0143393	0.707923	1	1	1	1	1	1	1	1	1	1.5	1	1	1	1.71	2.13	1	1	1	1.6	1	2.08	1	2.85	1.7	1	1.67	1.99	2.22	1	1	1	1	1	1	1	1	1	2.08	1	1.58	1	1	1	1	1	2.23
558.409	1204	0.0152598	1.84942	4.93	3.61	5.42	10.52	1	4.21	4.65	1	1	2.89	5.73	5.76	2.23	2.71	1	6.83	1	2.94	4.67	3.66	3.24	26.04	5.29	2.44	10.63	42.26	1	3.4	5.27	9.99	3.19	7.57	3.63	5.23	4.23	3.03	3.69	4.45	4.43	3.33	2.71	1	4.05	1	5.95	3.02
750.54	1202	0.0152829	0.821562	3.81	2.57	3.78	1	1	1	4.84	4.9	6.31	4.55	2.43	5.98	1	4.62	2.9	2.86	1.72	2.91	1.89	4.08	3.51	1.85	4.9	3.6	1	1	1	5.39	2.87	2.05	2.75	4.39	2.78	6.09	2.78	1.69	2.51	5.32	6.04	1.98	1.93	2.24	1.68	1	2.19	3.93
295.229	1204	0.0157148	0.745963	3.94	2.75	4.13	4.52	7.27	5.29	5.67	3.48	4.79	9.36	4.48	4.07	3.23	18.05	14.7	13.49	6.88	6.65	5.44	3.66	6.62	3.65	8.66	6.38	6.95	17.06	7.63	8.59	13.55	13.33	5.12	7.84	5.94	7.12	8.79	8.92	8.62	7.56	4.74	3.44	6.42	6.93	6.4	11.64	15.73	4.74
807.589	1202	0.0161627	1.21158	11.04	19.84	13.83	15.92	16.05	12.09	14.3	10.96	9.27	10.19	10.92	7.63	13.92	7.84	8.94	6.83	9.21	6.05	6.89	12.08	7.65	8.08	6.06	6.57	6.74	5.03	8.47	6.83	6.84	7.06	7.89	5.95	7.08	6.59	8.05	7.74	7.03	5.16	6.35	8.37	8.52	5.22	6.46	4.04	10.01	13.47
615.354	1202	0.0170149	0.848329	2.63	1.69	4.7	2.53	2.81	1.73	4.57	4.87	3.67	6.8	5.69	4.81	4.75	7.41	3.81	2.87	4.29	5.5	6.49	5.47	4.96	3.81	5.27	7.37	2.14	3.4	6.5	5.44	5.83	4.47	5.95	5.6	7.41	5.15	5.58	5.95	5.85	4.46	7.35	3.45	3.85	3.02	3.5	4.55	2.03	2.96
294.221	1204	0.0186606	0.757639	13.15	8.44	12.96	15.59	24.93	17.43	18.22	11.28	17.03	34.23	16.94	15.49	12.51	66.2	53.09	45.86	23.26	23.7	17.86	11.96	22.47	13.76	31.49	25.72	23.85	58.79	27.22	30.07	49.7	47.08	18.55	28.2	20.49	27.53	31.87	31.13	33.08	29.07	16.12	14.24	24.53	23.8	24.92	40.12	47.08	16.13
695.646	1204	0.0188273	0.618772	1	1	1	1	1	1	1	1	4.45	1	1	1	1	2.59	1	1	2.83	1	1	1	1	1	1	1	1	1	1	1	1	1	1	1	1	1	1	1	1	1	1	1	1	1	1	3.75	1	1
297.239	1204	0.0202278	0.781264	2.55	1.5	2.63	2.61	3.59	2.77	2.65	2.04	2.91	4.1	2.9	2.2	2.34	8.84	4.48	5.47	2.84	3.86	2.71	1	2.59	3.03	3.93	3.18	1	7.45	3.46	4.31	6.08	6.76	2.62	4.08	3.38	4.07	4.96	3.83	5.34	3.27	2.63	3	3.37	3.27	3.66	5.95	5.88	1
233.065	1202	0.0208379	1.56409	1	1	1	10.88	5.35	1	1	1	1	1	1	3.09	1	1	1	1	1	1	1	1	5.27	1	1	1	1	1	1	1	1	1	2.94	1	1	1	1	1	1	1	1	3.29	1	1	1	1	1	1
392.293	1204	0.0213495	0.586516	1.94	1	2.52	1	1	1	1.83	2.92	7.65	2.68	1	1	1.7	3.06	3.51	2.61	1	5.72	1	1	1	1	1.96	5.24	1	3.95	1	6.05	2.74	1	1	5.97	1	1	16.81	22.24	19.5	2.81	1	1	1	1	1	1	2.54	4.1
806.586	1202	0.0219365	1.21127	47.99	90.07	63.8	71.4	70.89	58.15	66.62	50.62	38.94	45.11	44.45	34.91	57.59	34.31	42.13	27.85	39.16	23.43	28.27	46.85	31.28	31.72	25.97	31.95	31.34	18.85	35.92	28.48	28.54	23.33	33.63	29.72	29.94	25.22	32.08	35.88	29.76	21.77	29.21	35.33	38.85	22.5	31.29	17.12	45.75	61.91
609.325	1202	0.0225054	1.38043	4.54	1	1.86	1	1	1	1.85	2.19	1	2.07	1	2.61	1	2.78	3.22	2.1	3.1	2.52	2.87	3.48	3.29	2.47	8.53	2.01	1.99	2.13	2.75	2.25	5.9	5.43	8.78	7.21	5.18	6.9	5.48	2.81	8.8	7.82	5.33	5.97	5.15	5.84	6.57	9.75	1	1
500.369	1204	0.0227097	0.792188	8.36	4.07	4.16	4.33	3.15	2.45	4.41	3.2	1	2.99	6.15	6.34	4.13	3.44	3.57	6.75	3.08	5.51	6.33	5.66	3.25	5.57	7.54	4.08	7.07	4.09	1	3.69	3.78	7.23	4.24	4.52	5.17	3.95	5.66	5.26	5.46	6.55	3.52	1	4.07	1	4.42	1	5.28	6.52
768.554	1204	0.0241926	0.83603	2.82	2.87	3.73	3.64	2.93	5.16	1	4.89	4.69	3.62	5.21	4.24	3.54	4.07	3.74	3.31	3.75	3.06	5.66	1	4.11	3.61	3.42	3.48	2.57	5.5	3.75	5.42	6.78	4.45	5.88	6.35	3.78	6.01	1	1	4.23	3.66	3.93	2.58	1	3.34	3.03	6.19	4.03	3.55
676.641	1204	0.0260112	0.872309	9.72	5.62	8.93	5.71	6.5	7.12	11.07	5.72	5.14	8.43	7.99	9.21	7.83	13.13	5.38	5.66	4.35	5.79	6.49	8.73	7.57	7.69	6.54	6.96	5.37	10.58	6.86	11.86	11.17	8.91	7.26	11.78	11	9.12	9.32	8.04	10.73	7.35	8.69	7.04	6.69	4.4	7.42	8.31	10.01	8.92
559.413	1204	0.0263825	1.69405	2.18	1	1	3.84	1	1	2.7	1	1	1	1	2.57	1	1	1	1	1	1	1	1	1	10.23	1	1	3.7	15.56	1	1	1	4.01	2.66	2.77	1	1	2.9	1	1	2.39	1	1	1	1	1.79	1	1	1
858.62	1202	0.0275447	0.802696	8.04	19.04	9.99	6.74	10.03	6.24	12.63	12.73	8.87	14.95	6.54	8.5	9.02	11.84	5.53	1.96	7.66	5.32	4.31	6.21	7.4	4.07	7.11	6.55	2.13	2.81	4.38	6.94	6.15	4.53	6.17	3.53	5.73	4.32	6.68	6.54	5.93	3.25	8.46	3.23	6.51	2.9	4.4	3.56	9.25	11.69
303.229	1204	0.0276753	0.820943	2.44	1	3.07	3.04	2.89	2.43	3.49	2.76	3.19	5.26	2.89	3.38	2.22	4.47	5.04	2.38	1	2.81	3.7	1	2.9	1.66	4.72	2.82	2.86	6.62	2.71	4.47	4.92	4.52	3.79	3.5	3.61	3.07	3.16	2.97	2.74	3.91	3.42	1	2.57	1	2.17	6.16	4.18	2.58
356.293	1204	0.0293233	0.691018	1	1	1	1	1	1	1	1	1	1	1	1	1.65	1	1	1	1	1	1	1	1	1	1	1	1	1	1	1	1	1	1	1	1	1	1	1	1	1	1	1	1	1	1	1	1	1
560.483	1204	0.0298541	0.70782	3.27	1	1	7.78	24.34	4.05	12.97	4.54	3.94	6.36	4.73	10.5	3.12	9.87	45.04	66.99	6.78	3.43	25.36	19.8	3.3	1	2.72	5.52	42.67	10.92	6.26	9.86	6.87	11.32	4.62	4.19	5.8	8.38	6.95	7.33	7.7	7.79	3.05	3.34	6.3	5.94	7.12	5.86	14.89	10.15
721.64	1204	0.0305196	0.806127	3.3	2.6	1	1	3.65	3.92	6.04	1	1	4.87	3.76	5.35	3.4	9.83	4.74	3.27	3.42	3.82	2.88	5.45	4.06	4.23	3.7	4.01	3.32	7.79	3.34	8.52	8.42	6.25	4.39	7.89	5.76	5.37	4.52	5.15	5.81	5.45	4.64	2.84	2.96	1	3.72	6.27	5.34	3.21
745.566	1204	0.0333895	1.13978	5.27	4.53	6.4	5.65	7.23	7.31	6.42	3.68	5.83	4.25	6.76	4.81	9.19	8.32	8.25	5.39	7.31	4.2	5.21	10.1	6.34	5.86	5.18	8.3	7.13	6.35	10.53	10.25	11.72	5.35	9.61	8.62	8.02	8.82	6.9	7.62	9.27	5.83	7.18	8.69	7.65	9.19	8.52	5.69	5.77	7.87
805.583	1202	0.0347583	1.22477	128.87	259.4	167.55	196.77	186.29	144.11	172.01	127.52	100.03	110.72	106.85	84.19	143.75	82.36	98.67	65.96	94.61	54.12	65.61	115.54	76.16	71.69	62.92	76.49	72.22	43.07	84.38	67.43	67.27	54.97	81.65	69.62	68.65	61.01	74.8	82.48	71.22	48.97	67.4	85.87	90.03	54.95	73.62	40.16	119.37	160.81
749.536	1202	0.0348852	0.835229	6.9	5.3	6.47	4.69	2.13	1.7	9.57	8.25	11.76	9.45	4.7	12.25	4.23	9.32	4.94	4.21	3.44	5.72	4.13	7.76	7.76	3.5	9.71	6.25	2.59	1	2.45	10.44	5.38	3.22	4.86	9	3.2	13.72	3.32	3.79	3.61	11.32	13.23	4.89	4.06	3.19	3.79	3.53	3.57	7.98
300.21	1204	0.0351996	0.821838	2.49	1.88	2.77	3.34	3.91	3.53	3.61	1.92	3.22	6.28	3.96	3.67	4.02	4.36	6.26	3.81	1	3.87	3.69	2.91	4.05	3.07	5.5	3.24	2.62	7.52	3.38	5.58	4.75	4.09	3.55	3.88	4.47	3.6	3.6	3.28	4.57	5.61	4.05	1	3.08	2.95	3.24	5.91	4.07	3.64
664.531	1204	0.0361395	0.78306	2.18	1	1	2.05	1	2.39	1	1	1	2.32	2	1	2.02	3.06	1	2.64	2.73	2.21	1	1	1	2.32	2.86	1	1	2.97	1	1	4.04	2.37	1	1	1.72	2.21	2.46	2.62	1	2.61	1	1	2.43	1	1	2.56	2.22	1
516.365	1204	0.0365947	0.793638	19.27	8.85	7.67	8.92	6.71	4.64	9.54	5.89	2.64	7.19	14.52	13.88	10.49	6.29	7.1	15.75	3.15	13.1	15.57	13.26	6.64	14.64	20.9	10.87	18.52	8.89	6.23	7.43	8.74	18.95	9.52	7.75	12.01	8.18	13.67	11.5	15.05	17.39	9.07	4.42	10.95	3.86	10.97	3.31	10.02	14.49
537.45	1204	0.0392489	0.747537	3	2.29	4.9	3.41	1	1	2.79	4.1	5.28	5.7	3.08	2.58	1.74	10.1	3.84	1	1	7.03	3.63	1	3.04	3.28	2.29	2.23	1	1	1	5.95	20.6	4.72	3.43	5.32	4.66	3.42	3.9	4.11	3.53	6.17	13.01	1	1	1	1	9.22	5.86	3.43
561.487	1204	0.0424024	0.719486	1	1	1	4.29	10.16	1	4.61	1.74	1	2.28	1	4.28	1.75	4.05	17.98	26.82	2.69	1	9.5	7.75	1	1	1	2.69	14.84	4.31	2.72	2.9	2.89	4.4	1	1	2.13	4.64	3.96	2.71	2.83	2.47	1.8	1	2.89	2.72	3.52	1	6.05	4.07
447.385	1204	0.0465479	0.71666	1	1	1	1	1	1	1	1	1	1	1	2.27	1	1	1	1	1	2.12	2.21	4.83	1.89	1.83	1	1	1	2.67	1	2.51	1.87	1	2.06	1	6.1	1	2.1	1	3.07	1	1	1	3.31	5.13	4.27	3.47	1	1
515.369	1204	0.0528449	0.806194	5.28	2.08	2.29	2.26	2.31	1	2.22	1.86	2.35	2.43	4.09	2.79	3.02	1	1	4.2	1	2.92	3.74	3.45	1.99	3.55	5.31	2.87	5.3	1	1	1	1	4.17	2.8	1	3.27	2.31	2.87	2.79	4.34	4.33	3.18	1	2.94	1	2.57	1	2.52	3.66
541.342	1202	0.0573193	0.891978	80.28	33.81	69.9	55.34	60	43.32	82.55	98.67	73.98	78.92	73.68	99.64	60.72	135.43	104.15	67.49	88.47	83.53	85.3	111.46	103.04	74.13	99.4	104.01	59.66	107.4	101.12	105.63	86.7	79.12	104.22	101.95	81.17	88.71	88.07	87.47	98.28	89.91	85.46	81.45	72.36	59.54	77.26	105.49	41.55	55.49
302.225	1204	0.0595964	0.853536	10.25	5.29	10.77	13.74	9.75	12.11	14.03	8.55	13.63	24.15	13.6	14.14	10.76	16.72	21.5	11.6	8.65	12.94	16.53	7.71	13.24	8	20.47	11.54	10.47	29.66	12.23	19.55	22.07	19.31	13.28	18.19	15.84	14.43	15.14	14.69	15.82	20.3	15.37	6.34	11.57	10.73	11.6	26.76	13.41	11.37
542.345	1202	0.0677517	0.894495	21.24	8.55	16.66	15.91	13.44	11.35	19.41	27.58	21.75	17.75	17.93	28.77	14.45	30.35	23.87	15.97	25.43	19.85	26.31	32.9	29.85	18.26	28.62	29.83	14.89	25.38	29.57	23.93	19.48	18.53	30.19	24.65	18.56	25.09	20.87	20.42	22.85	26.16	19.87	23.5	17.17	17.7	18.1	29.11	10.43	13.5
514.385	1204	0.0687909	1.90712	1	1	2.85	4.18	1	1	1	1	1	1	2.9	1	1	1	1	1	1	1.79	1	1	1	21.11	2.07	1	1	22.43	1	1	1	5.97	1	4.22	1	1	1	1	1	1	1	2.61	1	1	1	1	3.57	1
828.722	1204	0.0692423	0.76241	1	1	1	1	3	1	2.4	1	1	2.98	1	1	1	4.43	3.18	1	1	2.56	1	1	1	1	2.23	1	1	1	1	1	3.36	1	2.14	1	1	1	1	1	2.8	1	1	1	2.47	1	3.48	1	2.87	2.83
592.357	1202	0.0694158	0.870094	1.74	2	2.82	1	1	1.74	4.02	4.5	2.87	4.74	2.98	6.11	4.14	6.84	4.04	1.79	6.12	2.72	3.22	6.39	5.74	3.82	5.16	6.1	2.53	2.39	4.39	6.71	5.43	5.55	7.89	4.09	5.95	3.1	5.11	4.77	5.76	4.69	6.34	3.37	4.9	3.48	4.92	4.36	2.56	1.75
584.265	1202	0.0698704	1.45927	11.91	1	4.86	1	1	1	1	2.11	1	3.08	1.62	1	1.75	6.64	1	1	1	1	1	1	1	1	1.98	1	4.24	7.58	1	1	5.95	1	2.81	1	1	2.52	1	1	1	2.24	2.98	1	1	1	1	1	1.86	1
318.22	1204	0.0741188	0.869145	1.9	1	2.63	2.52	2.87	3.08	3.26	1.85	3.19	5.74	3.99	3.39	3.18	3.74	5.3	3.48	2.74	3.53	3.77	1	3.25	1.75	5.72	3.29	1	5.9	2.74	4.53	4.51	3.44	2.82	4.51	2.52	3.88	4.16	3.53	2.97	4.16	3.62	1	3.27	2.39	3.16	5.99	3.51	1
591.354	1202	0.0748351	0.868042	6.99	6.2	9.3	5.17	5.77	5.09	15.21	15.04	8.47	15.39	9.64	18.98	14.13	25.52	14.21	4.72	21.04	10.76	11.8	21.18	17.43	13.5	19.05	21.55	7.16	7.93	12.14	22.67	17.97	17.91	24.72	14.47	19.58	12.22	18.57	18.16	19.77	16.53	22.96	10.83	16.41	13.45	16.76	16.53	4.91	5.02
675.637	1204	0.0849158	0.895238	20.71	11.98	17.35	11.41	14.09	11.98	22.47	11.66	9.92	17.95	15.73	18.72	13.9	28.84	10.86	11.66	10.07	11.85	12.06	17.84	11.61	16.47	16.01	13.56	11.1	23.13	13.61	24.76	22.03	19.48	16.92	25.92	24.52	18.09	18.74	18.99	21.06	18.39	19.74	14.35	13.93	10.01	14.78	19.46	21.4	16.9
293.068	1202	0.089478	1.49477	1	1	1	1	1	2.33	1	1	1	1	1	1	1	1	1	7.61	1	1	2.29	1	1	1	1	1	13.54	1	1	1	1	1	1	1	1	1	1	1	1	1	1	1	1	1	1	1	1	1
560.482	1202	0.0926508	0.740863	1.79	1	1.73	3.45	8.93	1	3.98	1	1	1.96	1	3.77	1	3.4	17.3	23.09	2.32	1	7.02	6.42	1.69	1	1	1.72	11.56	2.96	2.17	2.72	1	2.61	1	1	1	2.61	1	1	1	1.64	1	1	1.85	1	2.02	1.93	2.94	2.47
308.272	1204	0.0941846	1.16007	5.96	4.47	12.41	5.63	4.67	4.75	4.06	4.07	5.22	10.47	8.65	4.22	3.12	7.86	4.09	4.2	5.32	4.66	2.7	3.04	4.7	8.43	7.64	6.85	3.89	11.87	7.4	6.75	10.41	8.03	5.64	7.16	6.89	6.62	7.31	6.8	7.43	3.63	4.36	4.86	7.34	7.23	7.83	7.4	7.55	3.73
606.487	1204	0.0974155	0.804904	10.4	5.38	7.76	11.98	15.93	13.14	14.66	6.51	11.6	22.85	9.81	9.6	9.66	47.47	38.49	24.82	14.94	13.81	12.72	7.38	12.7	6.08	20.22	15.58	15.58	33.73	18.15	17.37	33.61	32.91	10.4	15.34	12.18	19.96	17.98	18.49	19.99	16.62	9.22	7.46	15.86	16.29	16.88	28.64	34.94	8.47
531.383	1204	0.100371	0.834641	44.13	23.67	21.75	26.66	15.67	13.25	19.37	14.91	2.73	14.17	28.61	27.42	19.1	9.41	11.69	27.17	6.43	26.3	29.71	26.24	13.77	58.09	36.05	18.49	32.47	36.45	12.74	15.86	16.66	36.21	17	19.18	22.28	17.81	24.21	19.97	24.22	29.55	16.03	8.71	19.91	8.17	21	7.3	28.75	32.49
530.38	1204	0.100782	0.831226	138.25	74.6	62.91	78.94	46.89	38.69	59.82	44.07	8.03	42.85	86.62	83.35	59.65	29.44	36.08	82.45	19.51	81.97	91.59	78.32	40.63	182.26	110.23	55.7	98.39	110.71	36.22	46.17	52.47	113.97	51.96	57.39	69.69	55.56	76.43	62.56	72.26	90.1	49.27	26.91	58.85	21.87	64.5	21.46	83.75	102.22
159.045	1204	0.10958	0.772311	1	1	1	1	1	1	1	1	1	1	1	1	1	1	1	1	1	1	1	1	1	1	1	1	1	1	1	1	1	1	1	1	1	1	1	1	1	1	1	1	1	1	1	1	1	1
739.516	1202	0.110411	1.1756	2.97	4.24	3.45	5.58	3.87	5.35	3.92	2.75	2.59	3.68	2.88	2.94	4.91	3.99	4	4.63	3.2	2.39	2.31	4.34	1.75	2.16	2.3	2.33	2.89	2.83	3.2	2.05	3.04	2.17	2.98	2.69	1	2.17	2.41	3.53	2.23	1	1	2.66	3.54	3.13	2.53	1.92	4.11	3.31
195.054	1202	0.110915	0.521085	1	1	1	1	1	1	1	1	1	1	1	1	1	1	1	1	1	1	1	1	1	1	1	1	1	1	1	1	1	1	1	1	1	1	1	1	1	1	1	1	1	1	1	1	1	1
637.359	1202	0.111433	1.26856	1.73	1	1	1	1	1	1	1	1	1	1.56	1.81	1	1.9	1	1	1.69	1.82	1	2.18	2.18	1	6.7	2.19	1	1	1	1	2.97	3.07	6.53	4.58	3.87	4.31	3.31	1	6.5	6.03	3.76	3.07	3.1	3.95	4.48	6.18	1	1
641.494	1204	0.11199	0.810025	4.02	1	1	3.22	2.63	1	2.81	2.78	2.9	6.39	3.19	5.13	2.43	4.01	4.18	1	1	3.85	4.29	3.28	4.7	1	7.59	3.46	2.86	7.31	4.16	5.78	3.1	2.42	2.36	3.45	6.27	2.96	2.47	2.71	3	6.68	4.85	1	1	1	1	5.08	1	5.38
855.741	1204	0.114996	0.780163	1	1	1	1	2.69	2.49	1	1	1	4.57	1	1	1	5.38	4.44	1	1	1	1	1	1	1	1	3.04	3.73	4.64	1	2.99	5	4.57	1	1	2.33	3.44	1	2.47	3.24	2.79	2.49	1	3.42	1	1	3.76	5.6	1
604.472	1204	0.116449	0.813357	3.58	1	2.56	2.9	3.64	2.86	1	1	3.14	7.58	3.21	1	1	9.11	6.85	4.51	4.4	4.43	3.56	1	2.81	1	5.47	5.6	1	5.92	5.26	4.35	10.02	7.15	1	1	4.41	3.94	4.97	4.27	4.75	4.6	2.94	2.68	5.23	4.59	5.28	5.39	8.15	1
529.384	1204	0.116555	0.843662	29.48	17	13.79	18.03	10.13	8.95	13.69	10.43	1	9.61	18.09	18.51	12.92	6.47	8.34	17.62	4.96	18.14	20	17.18	9.48	39.19	23.54	12.38	21.36	23.56	7.33	10.03	11.45	24.62	12.37	12.74	15.51	11.99	16.62	13.83	16.54	19.82	10.51	5.52	12.74	5.5	14.78	5.33	18.77	22.5
515.389	1204	0.117752	1.30302	1	1	1	1	1	1	1	1	1	1	1	1	1	1	1	1	1	1	1	1	1	8.18	1	1	1	7.33	1	1	1	2.32	1	1	1	1	1	1	1	1	1	1	1	1	1	1	1	1
303.108	1202	0.126442	1.20968	1	1	1	1	1	2.27	2.44	4.1	3.6	3.53	5.63	8.25	4.93	9.98	8.97	5.25	9.72	9.06	10.07	13.84	9.39	8.26	16.48	17.97	7.8	14.88	14.54	17.2	15.72	12.66	17.42	17.64	13.83	14.26	18.67	14.48	18.84	17.67	16.48	12.93	13.24	14.28	15.31	23.64	1	1
642.497	1204	0.127516	0.823222	2.94	1	1	1	1	2.15	1	2.17	2.52	3.62	1	1	2.79	1.99	2.47	1	1	2.69	2.55	1	3.63	1	4	2.48	1	2.87	1	3.93	2.06	2.12	1	2.22	3.6	2.3	2.61	1	2.32	3.84	2.9	1	1	1	1	2.98	1	2.83
330.241	1204	0.129471	1.25568	1	1	1	1	1	1	1	1	1	1	1	1	1	1	1	1	1	1	1	1	1	1	1	1	1	1	1	1	1	1	1	5.1	1	1	1	1	1	1	1	8.15	1	1	1	1	1	1
557.453	1204	0.13398	0.830394	1	1	1	1	5.38	1	2.04	1	1	1	1	2.48	1.96	3.87	5.29	10.21	1	1	3.3	2.64	1	1	1	1	5.83	3.3	1	2.92	2.25	1	1.77	1	1.8	2.22	2.58	1	2.72	1	1.69	1	1	1	2.61	2.39	2.5	2.37
668.554	1204	0.135156	0.878466	5.88	1	5.77	5.14	3.1	2.73	5.62	3.5	6.6	9.56	6.87	9.89	3.94	6.28	6.57	1	2.85	6.58	8.66	5.1	6.29	3.4	11.23	7.66	4.1	10.35	4.09	9	8.02	6.53	5.58	8.41	9.06	5.39	6.74	5.68	6.38	10.71	9.26	1	2.83	3.49	2.45	10.68	3.72	4.86
670.57	1204	0.138654	0.866647	1	1	3.26	3.49	1	2.54	4.36	3.1	4.62	6.65	4.42	6.79	2.47	6.62	5.03	1	1	4.53	6.24	4.12	3.11	2.61	7.44	4.8	3.22	9.14	1	6.39	7.01	5.58	4.43	7.78	5.95	3.83	4.78	4.43	5.43	7.07	6.62	1	2.3	1	2.67	8.42	3.52	1
557.414	1204	0.140876	1.27376	1.98	1	1	1	1	1	1	1	1	1	1	1	1	1	1	1	1	1	1	1	1	5.62	1	1	1	9.1	1	1	1	2.76	1	1	1	1	1	1	1	1	1	1	1	1	1	1	1	1
602.472	1204	0.142799	0.898797	4.98	2.52	6.22	4.21	3.03	1	5.57	3.42	5.2	7.59	6.41	7.65	3.56	5.45	3.52	1	1	6.41	7.79	2.96	3.95	6.21	7.42	6.48	2.81	8.54	3.85	6.64	6.7	6.8	5.49	7.81	6.82	4.9	5.52	6.31	6.12	8.59	7.91	2.5	2.9	3.63	2.64	9.57	4.14	3.42
871.553	1202	0.144518	0.856596	16.92	7.09	9.01	6.28	6.51	3.46	4.48	4.62	4.34	4.12	3.19	3.81	2.57	6.46	3.52	4.65	5.29	3.56	4.56	4.11	4.21	3.17	9.13	3.31	3.47	2.73	2.91	3.99	6.5	7.64	9.54	9.81	5.99	9.15	5.78	2.78	10.58	9.67	4.7	9.79	6.74	5.13	8.97	7.03	13.9	8.73
216.081	1204	0.145878	1.15432	1	1	1	1	1	1	1	1	1	1	1	1	1	1	1	1	1	1	1	1	1	3.02	1	1	1	5.77	1	1	1	1	1	1	1	1	1	1	1	1	1	1	1	1	1	1	1	1
723.522	1204	0.146215	0.854325	3.61	1	4.88	1	1	2.73	6.86	6.01	16.16	6.28	5.52	9	4.68	6.97	5.15	4.21	3.65	4.52	1	6.11	7.44	2.35	7.18	5.37	1	3.53	4.27	11.91	7.67	3.12	5.22	13.11	3.87	19.54	4.7	5.4	5.1	8.77	9.79	1	2.47	3.64	2.99	4	2.64	8.13
316.205	1204	0.146794	0.898101	1.95	1.99	2.63	4.93	2.89	3.4	4.1	2.3	3.89	6.51	3.73	3.66	3.35	4.86	5.86	4.16	2.87	4.18	4.14	1	3.17	2.7	5.38	3.38	3.43	7.85	2.89	4.86	6.81	6.12	3.58	6.04	4	4.51	4.68	4.96	5.01	5.73	4.42	1	3.66	3.58	3.48	7.36	4.58	2.55
872.555	1202	0.147194	0.863359	6.78	3.28	4.01	2.98	3.43	2.03	2.45	3.12	2.52	2.57	2.56	3.24	1	3.61	1.81	2.8	2.15	2.09	1	2.76	2.09	1	4.38	2.21	1.94	1	1	1	3.57	3.9	4.3	5.15	2.85	3.77	2.8	1	4.52	4.47	3.12	5.45	3.69	3.5	3.4	3.78	6.31	4.03
255.094	1202	0.148429	0.805085	2.9	1	1	1	1	1	1	1	1	1	1	1	1	1	1	1	1	1	1	1	1	1	1	1	1	1	1	1	1	1	1	1	1	1	1	1	1	1	1	1	1	1	1	1	3.66	1
539.395	1204	0.149473	0.813375	1	1	1	2.81	3.66	1	1	2.38	1	4.45	2.17	1	2.66	8.2	6.44	4.44	1	2.9	2.32	1	2.47	1	3.09	2.56	2.63	6.3	3.44	3.73	6.73	5.31	2.36	3.44	3.18	2.45	3.75	3.36	3.83	3.27	1	1	2.63	3.36	3.4	5.71	6.09	1
188.049	1204	0.149819	0.885246	1	1	1	1	1	1	1	1	1	1	1	1	1	1	1	1	1	1	1	1	1	1	1	1	1	1	1	1	1	1	1	1	1	1	1	1	1	1	1	1	1	1	1	1	1	1
840.605	1202	0.153666	0.936485	4.19	4.39	4.51	4.44	3.89	4.66	4.73	7.02	5.23	4.49	6	5.78	3.95	4.96	3.47	4.78	4.46	4.15	4.39	3.19	3.71	3.03	4.91	4.32	3.02	3.37	3.93	6.19	3.48	3.85	4.14	6.1	3.91	5.24	3.87	4.78	3.83	4.07	5.38	3.65	3.66	2.97	3.01	3.2	4.43	3.9
513.387	1204	0.160522	1.16632	1	1	1	1	1	1	1	1	1	1	1	1	1	1	1	1	1	1	1	1	1	5.24	1	1	1	5	1	1	1	1	1	1	1	1	1	1	1	1	1	1	1	1	1	1	1	1
236.085	1202	0.168999	1.31585	1	1	3	4.59	1	1	1	1	1	1	1	1	1	1	1	1	1	1	1	1	1	3.49	1	1	1	11.89	1	1	1	1	1	1	1	2.06	1	1	1	1	1	1	1	1	1	1	4.51	1
589.463	1204	0.173559	0.894663	2.56	1.83	3.15	2.48	2.65	2.34	3.5	1	3.43	5.44	4.07	4	1.64	2.41	1	1	1	3.86	4.23	1	3.65	3.2	4.88	3.77	1	5.1	1	3.7	4.54	2.98	3.38	4.78	4.67	3.95	3.69	2.83	4.15	5.29	5.69	1	2.4	1	2.23	5.55	2.84	1
834.618	1202	0.174438	1.13766	5.35	14.07	7.01	6.08	10.79	7.63	8.16	6.22	6.44	6.98	4.93	4.94	11.64	6.97	5.06	4.04	4.51	3.81	2.35	6.52	5.38	3.39	4.08	4.78	2.5	1.85	4.4	4.38	3.99	2.57	4.76	3.12	5.08	4.43	4.99	5.49	5.41	2.16	4.55	5.04	7.74	3.2	4.74	1.8	6.74	8.87
632.504	1204	0.186118	0.841151	10.67	5.97	10.19	14.56	24.16	15.23	10.19	7.57	12.74	31.06	14.19	11.25	6.08	51.32	47.27	37.42	21.26	18.17	11.15	6.45	17.47	10.11	25.35	22.43	20.26	57.61	20.45	24.01	39.15	35.45	13.42	23.94	12.25	22.42	25.21	25.83	26.26	21.15	11.78	11.05	21.28	19.25	20.51	34.81	43.83	10.75
633.508	1204	0.188348	0.843811	5.32	2.71	3.71	6.99	10.6	7.31	4.69	3.7	5.56	14.11	6.07	4.37	2.38	23.24	21.16	16.26	9.48	8.65	5.75	3.43	7.69	4.68	10.79	11.17	9.09	23.97	9.28	11.42	17.64	15.69	6.53	10.58	6.09	10.02	11.38	11.65	11.82	9.5	5.89	4.55	9.25	9.45	8.17	16.13	18.81	5.34
607.494	1204	0.206792	0.803081	1	1	1	1	6.51	1	6.49	1	1	8.52	1	1	1	16.99	12.74	9.13	6.15	6.27	1	1	5.48	1	7.24	1	7.16	11.76	6.98	6.2	11.79	11.55	6.52	6.94	5.41	7.17	7.37	7.88	7.27	1	1	1	7.14	6.06	6.97	9.43	13.91	1
565.411	1204	0.220592	0.84219	1	2.11	2.45	1	3.72	2.67	2.42	2.28	2.56	6.04	2.95	1	1	9.46	8.35	6.37	3.61	3.58	1	1	3.18	2.64	4.51	4.12	3.4	9.23	4.16	4.73	7.19	6.39	2.99	5.14	2.9	4.51	4.48	4.77	5.34	4.56	1	1	2.74	1	3.17	6.22	7.02	1
330.256	1204	0.221923	1.12304	5.52	4.18	15.39	10.11	6.36	8.33	4.77	5.05	9.53	12.82	13.71	6.61	3.98	5.54	6.56	3.78	4.49	8.44	4.13	1	4.84	6.23	9.98	6.93	5.38	14.1	9.98	7.95	13.34	9.65	5.65	7.53	9.85	6.66	6.79	6.6	6.88	5.58	8.26	4.16	7.24	6.42	7	11.09	8.71	6.26
242.095	1204	0.222409	0.811908	1	1	1	1	1	1	1	1	1	1	1	1	1	1	1	1	1	1	1	1	1	1	1	1	1	1	1	1	1	1	1	1	1	1	1	1	1	1	1	1	1	1	1	1	1	1
180.065	1204	0.222519	0.728502	1	1	1	1	1	1	1	1	1	1	1	1	1	1	1	1	1	1	1	1	1	1	1	1	1	1	1	1	1	1	1	1	1	2.22	1	1	1	1	1	1	1	1	1	1	1	1
556.45	1204	0.235837	0.87701	2.8	1	3.18	3.45	11.77	2.93	3.45	1	2.59	4.06	4.06	5.02	3.91	6.68	15.91	23.87	4.11	2.67	7.17	5.31	3.87	3.14	3.81	3.41	15.12	7.68	4.03	6.88	6.07	6.54	4.13	3.78	4.43	5.72	5.17	5.19	3.76	5.08	2.68	3.78	4.56	3.88	4.63	4.31	5.3	5.03
539.322	1202	0.244272	0.898304	1	1	1.79	1	1	1	2.39	1.89	2.21	2.8	1.52	2.13	4.5	2.98	2.95	1	3.07	2.57	1.62	3.69	1.66	1.76	2.04	4.59	1	1	4.5	2.48	4.15	2.82	4.19	1	3.62	1.96	2.93	2.56	3.12	2.08	2.8	2.12	4.38	3.96	5.31	1.66	1	1.82
879.598	1202	0.255539	1.14784	30.39	18.14	34.61	26.29	32.52	18.47	13.55	23.16	19.27	24.36	9.15	11.73	13.66	12.45	12.51	4.4	5.45	15.56	7.29	7.81	14.02	4.58	13.79	8.99	6.17	6.78	10.91	7.72	11.84	5.75	7.47	5.44	7.78	5.52	7.17	7.98	7.5	7.38	9.68	6.13	6.43	3.6	3.96	5.04	22.19	26.98
344.236	1204	0.256367	1.13484	1	1	2.09	1	1	3.01	1.94	1	2.56	3.02	3.03	1	2.16	2.39	3.55	1	1	3.43	1	1	3.79	1	5.2	2.1	1	3.15	2.32	2.7	4.13	3.14	2.01	1	2.04	2.3	2.16	2.68	2.24	3.08	2.12	1	1	1	2.33	3.37	2.21	1
286.171	1202	0.261481	0.748554	1	1	1	1	1	1	1	1	1	1	1	1	1	1	1	1	1	1	1	1	1	1	1	1	1	4.16	1	1	1	1	1	1	1	1	1	1	1	1	1	1	1	1	1	1	3.39	1
247.958	1202	0.266895	4.95227	1	1	1	1	1	1	1	1	1	1	1	1	1	1	1	1	1	1	173.74	1	1	1	1	1	1	1	1	1	1	1	1	1	1	1	1	1	1	1	1	1	1	1	1	2.16	1	1
246.101	1204	0.270142	1.59318	1	1	1	1	1	1	1	1	1	1	1	1	1	1	1	1	1	1	1	1	1	1	1	1	1	1	1	1	1	27.1	1	1	1	1	1	1	1	1	1	1	1	1	1	1	1	1
811.572	1202	0.2887	1.05955	6.05	5.09	7.42	5.06	4.85	3.96	9.04	7.95	7.18	8.2	9.56	9.14	5.37	6.7	6.73	10.44	5.35	8.1	6.06	5.69	4.94	5.02	6.98	6.1	4.9	5.22	5.12	8.98	6.91	5.99	6.24	9.04	6.02	12.21	6.5	6.75	6.02	7.32	7.46	5.19	4.35	3.59	3.99	4.84	5.42	8.71
332.272	1204	0.292698	1.12696	2.74	1.55	7.08	6.11	1	4.36	1	2.43	2.98	5.26	7.31	3.16	1.74	3.35	2.47	1	1	2.5	1	1	1	3.34	4.36	3.36	1	5.74	3.84	2.96	6.68	4.84	2.59	4.43	2.9	3.54	3.25	2.86	3.1	2.13	3.91	1	3.25	2.79	3.84	5.47	3.04	1
839.602	1202	0.294429	0.955345	7.05	9.46	10.66	11.42	6.91	8.35	9.89	12.63	9.82	9.51	10.21	11.44	7.54	9.24	8.51	9.93	7.62	8.13	8.08	6.87	6.96	6.4	9.29	7.87	5.98	7.61	5.65	9.93	7.63	7.86	8.22	13.59	7.01	10.94	8.78	8.36	7.9	8.16	10.71	7.96	7.77	5.13	6.62	6.35	7.97	9.43
256.09	1202	0.295627	0.634161	9.63	2.44	3.81	4.09	2.59	1	1	1	2.85	1	1	1	1	1	1	1	1	1	1	1	1	1	1	2.47	1	7.03	1	1	1	1	1	1	1	1	1	1	1	1	1	1	1	1	1	1	14.98	2.55
241.986	1202	0.301438	0.72845	1	1	1	1	1	1	1	1	1	1	1	1	1	1	1	1	1	1	1	1	1	1	1	1	1	1	1	1	1	1	1	1	1	1	1	1	1	1	1	1	1	1	1	1	18.42	1
277.036	1202	0.302749	0.631431	1	1	1	1	1	1	1	1	1	1	1	1	1	1	1	1	1	1	1	1	1	1	1	1	1	1	1	1	1	1	1	1	1	1	1	1	1	1	1	1	1	1	1	1	1	1
226.194	1204	0.318378	0.866888	1	1	4.19	2.16	1	2.25	2.39	1	1	2.67	3.01	1	4.81	9.09	1	1	1	1	1	2.98	1.94	2.38	2.65	2.87	1	5.05	5.03	2.69	4.4	2.94	1	1	3.66	2.01	2.79	2.62	3.4	1	1.65	1	3.04	3.13	3.51	2.31	2.2	2.4
752.556	1202	0.326711	0.914444	5.24	2.79	4.23	2.7	1	1	5.24	5.59	6.93	6.09	2.74	7.3	3.04	4.58	3.93	2.5	2.32	4.03	2.45	4.43	4.76	2.73	4.77	3.39	1	1	1	5.35	2.72	1.98	2.79	6.95	2	8.79	3.06	3.76	2.93	4.96	5.41	2.01	2.51	1	2.54	2.31	2.95	3.89
320.235	1204	0.338615	0.896019	5.82	1.63	2.39	1	3.29	2.67	2.47	4.84	5.27	5.01	14.73	6.8	3.82	4.07	3.94	5.33	4.56	6.81	5.15	2.72	4.84	3.06	15.16	5.43	1	4.58	2.37	3.93	3.97	4.36	2.44	4.53	4.62	5.96	5.07	5.02	5.85	4.03	3.22	1	2.88	2.78	2.98	5.33	2.69	2.5
880.601	1202	0.345166	1.12131	16.59	9.59	16.92	13.51	17.52	11.78	6.79	11.98	9.55	14.48	5.87	6.32	8.23	7.05	6.89	2.65	2.51	7.57	3.96	3.56	7.48	2.56	7.73	4.9	3.66	3.36	5.8	3.46	5.19	3.16	3.82	2.83	5	3.58	4.08	3.81	3.82	3.08	5.04	1	2.41	2.73	2.84	2.8	10.73	15.24
655.282	1204	0.363062	0.962856	4.63	4.56	3.06	3.7	5.4	4.7	6.18	5.18	4.23	3.69	4.83	4.87	5.95	6.85	5.78	5.92	5.36	6.36	6.55	6.02	5.49	6.17	5.23	3.9	4.94	5.52	6.34	6.97	7.41	7.14	8.14	6.86	5.16	7.53	6.49	7.41	7.76	8.11	6.8	5.08	4.48	5.24	5.97	5.52	4.82	3.96
393.296	1204	0.366769	0.866623	1	1	1	1	1	1	1	1	1	1	1.84	1	1.68	1	1	1	1	1.79	1	1	1	1	1	1	1	1	1	1	1	1	1	1	1	1	4.45	5.57	5.35	1	1	1	1	1	1	1	1	1
615.479	1204	0.367204	0.935897	8.41	2.81	10.36	6.11	5.25	4.72	9.4	7.64	9.28	13.98	10.75	13.22	4.77	8.6	7.54	3.2	4.78	10.42	13.59	5.61	6.76	8.79	13.15	8.35	5.09	15.36	3.45	11.6	13.42	10.24	8.86	14.04	11.95	8.09	9.77	8.75	9.26	14.5	14.22	3.51	4.33	3.28	4.47	15.59	6.92	5.14
666.54	1204	0.373087	0.905506	1	1	1	2.79	1	2.14	1	2.21	2.95	3.96	3.14	2.75	1.85	3.47	3.6	1	1	3.17	2.77	2.72	3.9	2.28	4.56	2.58	3.08	3.69	2.64	3.2	3.33	2.46	3.39	3.07	3.31	2.72	2.93	1	2.8	2.57	3.73	1	1	2.53	1.9	4.18	1	3.1
413.307	1204	0.379981	0.966273	4.28	2.8	4.4	3.45	3.28	3.63	4.17	3.57	4.09	4.54	5.06	5.66	3.75	6.14	3.85	2.87	3.94	4.37	5.07	4.78	5.29	4.48	5.22	5.56	3.83	5.71	4.54	6.34	5.35	5.51	5.17	5.77	5.46	4.69	4.97	6.2	5.74	6.55	6.26	4.43	3.83	4.4	4.1	6.37	3.92	3.55
657.327	1202	0.382923	1.14634	1	1	1	1	1	1	1	1	1	1.99	1	2.18	1	1	1.88	1.93	2.22	2.26	2.69	2.26	1.97	2.23	7.08	1.87	1	1	1	2.24	4.36	4.89	7.09	7.39	3.92	6.04	3.65	1.71	6.27	5.75	4.96	2.87	2.97	3.86	4.79	8.73	1	1
568.357	1202	0.388229	1.05192	6.76	7.09	10.27	7.82	10.48	8.95	13.35	12.28	11.8	12.03	12.55	12.97	15.33	18.75	17.89	12.57	18.98	12.6	13.11	25.35	16.41	15.32	15.63	21.6	12.39	11.63	19.5	20.15	15.98	15.88	20.98	18.4	15.74	15.76	19.97	21.29	22.01	12.76	15.77	18.87	20.7	15.52	21.08	13.56	5.9	7.57
830.736	1204	0.420069	1.14531	1	1	1	1	1	3.29	3.65	1	2.57	5.94	2.64	1	5.38	7.37	6.6	1	1	1	1	3.17	2.52	2.29	3.77	3.85	2.79	1	2.93	2.38	7.41	4.02	2.19	1	4.45	1	3.6	3.98	5.35	3.54	1	1	5.11	5.39	3.92	2.73	3.9	1
306.257	1204	0.431127	0.942664	7.81	6.14	14.93	8.84	6.5	7.47	9.29	7.4	8.72	17.98	13.55	10.2	7.16	12.57	7.48	4.85	8.33	7.21	5.6	5.66	7.31	9.35	12.45	10.22	5.73	12.84	8.17	14.05	16.88	11.37	9.56	10.35	12.12	9.16	10.38	10.57	10.94	8.89	11.11	5.92	9.72	9.1	10.06	12.63	10.71	6.46
380.309	1204	0.431487	0.959333	4.05	2.21	4.73	3.03	2.89	2.47	4.68	2.55	5.47	4.07	4.27	5.04	3.59	6.86	4.52	2.87	4.06	3.33	3.63	4.66	4.34	4.06	5.1	5.28	4.4	5.86	4.51	6.53	5.16	5.3	5.56	5.8	5.02	4.2	5.12	5.03	5.42	6.38	4.46	4.01	3.77	3.61	3.41	6.83	3.82	2.96
304.241	1204	0.432156	0.952339	36.99	17.36	46.8	39.59	23.07	32.96	30.85	39.99	43.83	54.04	62.39	47.06	29.29	34.52	32.93	24.4	32.04	39.16	38.23	18.06	31.77	34.35	56.49	39.14	24.03	60.35	27.65	43.41	56.39	42.51	32.58	50.43	45.1	41.67	38.29	37.99	41.8	42.61	41.96	19.88	27.28	25.42	29.3	60.03	35.24	28.25
760.525	1204	0.434369	0.935457	2.55	2.72	3.75	1	4.62	1	4.91	1	2.7	3.36	3.38	4.18	4.73	7.86	5.19	1	3.89	2.21	2.7	4.94	1	5.06	3.66	5.43	3.92	3.07	4.88	5.4	6.13	4.16	4.29	5.43	4.72	5.17	3.44	4.64	3.97	1	3.39	5.41	4.64	4.73	5.13	5.27	4.55	4.29
685.554	1204	0.437199	0.93775	4.13	2.27	6.06	3.77	1	2.94	4.45	4.09	5.84	7.41	5.6	6.88	2.89	5.39	3.22	1	1	6.09	6.64	1	4.06	1	8.01	4.19	3.38	7.2	2.82	7.58	6.71	5.73	5.18	7.48	5.8	3.96	5.72	4.82	4.89	8.07	7.38	1	3.56	1	1	8.54	3.6	2.68
272.235	1204	0.441312	0.919011	4.42	2.89	3.89	6.03	7.39	6.55	8	4.08	5.99	11.42	6.16	5.62	7.98	21.75	15.57	8.98	7.48	6.87	5.21	6.17	8.15	4.43	9.46	7.59	6.41	12.07	9.06	9.15	15.93	12.9	6.84	9.36	9.78	10.34	11.19	9.7	11.76	10.37	5.87	5.91	9.63	9.34	10	14.21	11.64	4.46
240.1	1204	0.459606	0.855031	3.8	1	1	1	2.42	1	1	1	1	3.51	1	1	3.41	1	3.47	1	1	4.13	1	3.37	4.16	1	3.98	1	1	4.53	1	1	2.47	3.36	1	1	6.19	3.23	1	1	1	2.01	2.42	1	1	1	1	1	1	4.85
633.324	1202	0.464785	1.10691	2.97	1	1	1	1	1	1.97	1.94	1.92	1	1.57	2.65	1.76	3.78	2.24	3	2.3	1.85	2.24	3.78	2.62	2.43	7.28	2.93	1.74	1.71	2.93	3.3	4.27	5.85	7.08	7.36	4.56	6.98	5.9	2.46	8.78	7.64	4.45	7.73	6.05	5.48	7.75	7.28	1.88	1
305.244	1204	0.472822	0.955784	6.8	3.31	9.55	7.62	4.73	6.27	5.83	7.43	8.22	9.94	12.08	8.71	5.98	6.29	6.36	5.06	6.01	8.46	7.82	2.95	6.33	7.22	11.53	7.88	5.32	11.78	5.66	7.9	11.29	8.4	6.18	10.34	8.9	8.66	8.12	7.5	8.44	7.89	7.9	3.73	5.76	4.96	5.66	12.54	7	5.34
552.478	1204	0.492089	0.890143	1	1	1	1	2.36	1	6.32	2.7	1	1	1	3.33	1	3.77	1	5.58	3.89	1	2.3	1	1	1	1	3.51	1	1	1	3.01	2.15	5.02	2.89	1	4.18	2.52	5.78	7.01	7.32	2.96	1.98	3.14	3.31	2.86	2.87	4.99	3.58	1
569.369	1202	0.49951	0.96546	17.09	11.29	18.84	13.21	21.42	16.43	22.46	29.76	24.47	32.8	22.25	33.57	25.83	48.48	34.38	22.32	31.21	41.01	28.64	35.04	41.14	25.01	38.16	43.88	20.03	26.15	37.79	43.5	32.64	31.01	36.95	31.19	34.36	30.94	36.26	35.96	38.27	34.4	37.79	28.85	31.39	23.42	31.99	31.19	10.93	17.7
653.537	1204	0.537452	1.11683	1	1.97	1	1	1	1	1	1	1	2.34	2.81	1	1	5.95	4.15	2.53	1	2.49	1	1	2.51	1	3.67	3.27	1	4.31	1	1	5.52	1	1	2.73	2.72	3.31	3.57	3.37	4.89	2.82	1	1	3.61	1	3.53	3.61	1	1
352.298	1204	0.550054	1.07266	3.34	3.13	3.18	4.77	5.34	5.9	4.08	2.42	4.12	9.42	3.57	3.19	3.92	11.94	8.58	4.48	4.01	3.57	2.47	3.96	3.9	3.48	5.68	5.64	4.54	7.19	2.66	4.67	8.47	5.63	3.52	6.17	5.47	6.19	8.75	5.88	5.82	5.02	3.63	1	6.83	3.99	6.16	4.24	6.88	1
304.239	1202	0.551056	1.05525	10.55	3.36	10.97	8.33	2.76	4.74	2.85	8.68	8.03	5.51	10.84	8.5	3.32	4.39	3.18	4.56	6.13	7.64	1	3.52	5.11	7.1	11.62	10.74	1	10.1	4.79	4.61	8.65	4.68	3.99	7.96	6.48	9.68	6.63	5.49	7.53	5.79	5.85	4.48	3.71	3.17	4.42	11.33	6.35	4.87
895.557	1202	0.553119	0.936265	12.8	5.05	6.81	7.55	3.5	3.19	5.3	6.62	3.36	5.2	3.67	4.66	3.2	3.5	2.6	2.13	2.25	2.72	3.85	2.98	2.61	2.41	8.94	2.29	1.58	2.32	1.96	2.95	4.98	4.9	7.95	9.76	6.86	8.37	4.95	2.43	7.21	8.21	6.13	4	3.63	3.46	5.03	8.57	7.46	6.91
481.318	1202	0.561599	1.03215	5.58	2.43	4.77	4.45	3.84	3.56	3.78	4.64	4.15	3.99	3.25	4.48	3.5	6.53	6.65	5.05	5.12	3.52	4.27	7.12	5.99	3.39	5.75	5.48	4.38	4.81	5.35	4.43	4.62	4.27	5.23	4.49	3.87	5.09	4.07	4.51	5.18	4	3.82	4.54	3.81	3.25	4.17	5.46	3.51	3.91
172.11	1204	0.603025	1.03546	1	1.93	2.77	2.36	2.37	2.6	2.47	2.24	1	3.24	3.52	2.98	2.63	5.14	3.53	3.26	3.64	3.6	4.38	3.64	4.14	4.48	3.31	4.06	2.87	3.94	4.3	4.7	5.92	5.17	4.67	5.51	4.96	4.7	4.66	4.68	4.95	5.02	4.02	5.01	3.6	4.08	5.24	6.19	2.42	2.29
567.355	1202	0.607603	1.03346	31.29	28.34	40.71	32.47	43.15	36.46	54.75	57	49.81	48.81	50.95	62.46	64.15	83.84	72.37	50.49	89.9	52.23	54.35	122.42	76.47	62.88	68.38	100.55	49.52	46.67	85.18	83.19	61.75	62.38	96.88	75.65	62.66	67.09	85.82	84.34	93.6	60.9	65.05	83.11	87.85	69.44	89.84	56.69	22.34	28.45
570.372	1202	0.609776	0.974294	4.47	3.39	5.1	4.07	5.63	4.94	5.39	8.19	7.04	8.82	5.99	9.39	5.81	11.35	8.25	5.48	8.58	10.49	7.51	9.42	11.03	6.74	10.79	12.18	5.02	6.19	10.24	11.13	8.69	7.98	10.46	8.12	8.8	7.65	9.09	9.72	9.67	9.63	8.71	8.35	8.27	6.02	8.4	8.97	3.32	4.22
852.572	1202	0.617542	1.06614	82.84	26.21	61.04	55.58	45.85	26.49	25.74	51.53	35.39	38.76	22.97	23.81	18.69	21.21	24.24	10.32	9.85	27.47	12.9	14.93	27.99	8.45	23.42	15.97	13.6	18.59	22.33	13.4	18.94	11.58	14	13.48	11.22	12.15	10.64	12.64	11.33	12.82	16.5	11.44	8.79	6.24	7.68	12.58	44.49	59.28
684.549	1204	0.62815	0.964391	6.08	2.94	6.26	5.56	3.37	3.38	8.02	5	6.49	9.86	8.27	9.41	3.92	6	4.62	2.67	3.59	7.21	8.82	3.91	5.8	5.68	10.02	6.08	4.3	10.64	3.61	9.72	9.73	8.95	6.78	10.69	9.79	5.71	7.01	6.35	7.31	9.62	10.71	2.73	3.71	1	3.11	13.11	4.43	3.95
584.264	1204	0.639835	0.916632	7.55	1.59	3.24	1.99	1	1	1.98	1	6.76	3.34	2.62	1	1	3.52	1	2.19	1	1	5.84	1	2.13	1	2.31	2.3	4.04	17.23	6.15	2.77	4.2	1	5.83	2.77	1	3.2	1	1	1	3.11	2.05	1	1	1	1	1	2.85	3.82
588.457	1204	0.641042	0.968909	6.78	1	6.69	4.59	3.81	3.18	5.82	5.26	6.83	8.04	6.7	8.48	4.32	6.63	5	1	3.21	7.15	8.87	4.32	5.51	6.1	9.78	6.06	4.3	9.5	4.04	6.76	8.36	6.49	6.08	8.98	7.95	5.18	6.57	6.1	7.48	8.56	9.11	2.72	1	3.17	3.94	10.38	4.08	4.47
280.24	1202	0.641186	0.939312	11.66	3.13	19.32	9.33	1	4.96	3.15	3.43	6.72	4.69	7.01	5.76	1	3.64	1	1	4.43	4.75	3.63	1	1	8.47	6.55	7.43	3.56	14.62	16.02	3.87	8.25	12.49	3.07	4.22	4.59	5.82	3.78	4.01	3.42	2.64	3.73	5.39	5.13	7.02	6.18	16.9	12.18	8.64
438.298	1202	0.647493	1.10718	1	1	1	1	1	1	1	1	1	1	1	1	1	1	1	1	1	2.59	1	1.85	1	1	1	1.85	1	1	1	1.74	1	1	1	1.78	1	1	8.72	9.19	9.31	1.63	1	1	1	1	1	1	1	1
751.552	1202	0.659072	0.957655	11.48	6.53	8.29	5.21	3.01	3.15	13.09	12.12	16.1	13.42	6.3	16.6	6.02	10.78	8.04	5.49	3.57	8.89	4.9	12.03	8.89	3.42	11.39	7.2	1	4.06	3.11	12.12	6.36	3.85	5.65	16.86	3.18	19.12	6.45	5.7	6.21	12.01	11.9	3.9	4.76	2.74	4.96	3.75	4.29	9.36
851.568	1202	0.668564	1.06356	192.33	50.49	134.86	124.72	96.4	52.39	50.38	114.4	71.96	78.29	43.44	47.31	36.52	43.13	47	18.91	18.6	51.54	24.12	29.64	53.88	17.43	44.13	30.88	27.38	36.42	44.09	28.25	35.99	22.09	27.5	26.58	22.51	23.36	21.38	23.07	20.74	24.79	32.94	21.89	15.81	10.53	13.34	23.14	95.43	133.2
723.519	1202	0.721005	1.03724	5.12	4.11	3.43	1	1	1	6.99	4.58	8.42	7.68	2.74	7.85	4.49	5.61	4.42	3.8	2.36	4.76	1.88	4.85	5.17	1.92	6.83	4.13	1.72	1	1	7.75	4.48	1.69	2.34	7.48	1.95	13.49	3.42	3.26	3.03	7.58	7.9	2.33	2.6	1	1.91	2.34	2.65	5.19
777.553	1202	0.747984	1.03995	5.68	16.94	10.55	11.9	10.28	7.93	14.85	5.42	6.3	7.45	5.02	3.94	23.94	6.35	7.39	3.09	6.05	4.4	3.89	8.79	3.65	3.51	4.05	5.73	3.12	2.39	7.85	4.73	6.93	3.6	7.85	3.61	6.87	3.77	4.81	5.02	3.89	3.63	4.17	5.13	8.52	6.58	8.49	1.85	7.34	10.21
857.757	1204	0.751639	1.04254	1	2.95	1	3.49	3.92	3.05	1	1	3.81	6.46	1	3.85	2.47	8.92	6.76	3.91	4.25	1	2.65	1	3.72	1	4.1	4.19	3.25	4.92	3.05	4.7	6.63	5.97	2.28	3.36	4.08	4.62	5.79	4.86	4.66	3.81	2.6	1	4.4	4.84	4.53	4.31	7.26	1
326.245	1202	0.764175	0.959574	8.49	4.71	16.75	9.69	1	4.26	2.7	4.74	6.35	3.61	6.76	4.09	2.89	1	1	1	2.96	4.75	3.52	1	1	8.76	5.81	6.16	1	12.16	13.57	2.31	6.98	10.5	2.18	3.9	4.87	4.87	3.07	3.01	3.97	1	3.55	4.49	4.27	4.95	7.07	12.13	10	9.13
556.45	1202	0.778927	1.04409	1	1	1	1	4.72	1	1	1	1	1	1	1	1	1	4.67	7.48	1	1	1.87	1	1	1	1	1	4	1	1	1	1	1	1	1	1	1	1	1	1	1.73	1	1	1	1	1	1	1	1
767.546	1202	0.781869	0.976169	7.98	9.75	9.18	15.78	8.81	12.64	7.83	8.15	8.46	12.11	6.9	6.05	7.17	9.12	7.69	8.96	6.38	5.02	5.33	6.05	5.52	5.25	5.54	6.28	4.89	5.79	3	5.31	6.63	5.91	5.79	5.52	3.97	5.32	3.92	4.49	4.5	4.23	4.13	3.72	4.34	2.66	3.2	5.18	9.59	8.45
382.29	1204	0.782393	0.959123	1	1	1	1	1	1	1	1	1	1	1	1	1.69	1	1	1	1	1	1	1	1	1.98	3.66	1	1	1	1	2.61	2.22	1	1	1	1.99	1	1	1	1	1	1	1	1	1	1	1	1	1
544.396	1204	0.783447	1.04007	96.39	51.63	67.08	87.38	35.79	37.05	44.51	31.76	7.56	35.27	78.05	68.36	47.41	28.85	29.5	62.61	15.74	56	66.83	57.46	30.37	322.12	96.06	44.55	92.95	210.83	35.94	36.01	43.17	113.68	39.1	68.02	56.5	46.49	59.1	48.31	51.73	65.36	42.24	31.06	49.37	16.67	48.93	23.6	80.23	71.82
545.399	1204	0.800738	1.03573	29.44	16.57	20.69	26.95	11.11	11.98	14.15	9.98	2.71	10.94	24.63	22.2	14.61	9.52	9.6	19.63	4.67	18.42	21.77	18.01	9.57	96.49	30.19	14.26	28.63	64.83	11.04	10.93	13.57	36.28	11.22	21.85	17.72	13.74	18.68	14.37	16.15	21.71	12.65	9.39	15.29	5.67	15.45	7.92	24.77	22.11
452.254	1204	0.805255	0.983067	2.99	1.54	5.53	3.22	3.86	3.02	4.81	1.97	2.75	2.4	4.19	3.03	4.41	6.02	5.65	3.36	4.55	2.53	4.41	5.72	3.12	4.43	4.01	5.55	3.89	5.33	6.26	6.38	7.93	4.79	6.38	6.08	5.41	5.15	3.95	4.12	4.31	3.58	3.98	5.85	5.17	5.71	5.16	7.45	4.49	5.2
856.753	1204	0.8155	0.972398	3.32	4.2	3.78	4.97	6.14	5.39	4.99	1	3.94	8.99	4.49	3.05	1	13.88	11.22	6.63	6.26	4.46	3.53	1	4.44	1	7.22	6.9	6.4	9.36	5.35	5.85	12.78	8.7	3.78	5.9	4.24	8.06	7.67	7.81	8.31	5.72	3.79	3.27	7.49	6.23	7.41	8.75	9.09	3.6
543.4	1204	0.832707	1.02993	23.57	12.98	15.45	22.05	8.09	9.14	10.93	8.2	2.61	8	19.35	16	10.61	6.83	6.26	14.31	3.29	14.86	17.43	13.74	7.37	74.85	23.11	12.34	21.95	49.97	8.84	9.44	10.61	27.46	9.52	17.46	13.74	11.04	14.18	11.98	12.97	15.85	10.14	7.39	11.55	4.72	12.39	4.94	20.67	17.72
411.052	1204	0.835316	1.02393	1	1	1	1	1	1	1	1	1	1	1	1	1	1	1	1	1	1	1	1	1	1	1	1	1	1	1	1	1	5.44	1	1	1	1	1	1	1	1	1	1	1	1	1	1	1	1
546.401	1204	0.843342	1.02777	5.55	2.66	3.49	5.05	1	2.65	2.75	2.49	1	2.44	4.68	4.77	2.5	1	1	2.47	1	3.03	3.86	1	2.29	16.29	5.78	3.11	5.15	11.57	1	2.48	2.54	6.59	2.52	4.61	2.53	3.04	3.74	2.6	2.78	3.64	1.96	2.52	2.59	1	3.06	1	3.71	4.01
627.521	1204	0.852338	1.03163	1	1	1	2.76	2.98	2.56	1	1	3.31	3.96	2.29	2.31	1.99	9.44	6.61	2.83	4.72	2.63	1	3.13	2.65	1	5.8	3.56	1	4.62	3.15	3.49	5.39	3.61	2.49	3.62	3.4	4.14	5.33	3.57	5.31	4.45	1	1	3.77	3.18	3.44	4.83	4.09	1
307.26	1204	0.885839	0.985883	2.52	1	2.69	2.3	1	1	2.33	1	2.36	4.28	3.5	2.35	1	2.53	1	1	1	1.85	1	1	2.15	1.9	3.61	2.16	1	3.32	1	2.8	4.55	2.66	1.82	2.5	2.73	2.39	3.11	2.64	3.22	2.12	3	1	2.46	1	2.33	2.9	2.6	1
778.557	1202	0.890554	0.983511	2.47	7.72	4.84	5.26	4.18	4.13	6.98	2.34	2.86	3.34	2.32	1	10.4	2.2	3.39	1	2.82	2.21	1	4.32	2.44	2.14	1	3.31	2.25	1	4.12	2.07	2.83	1.9	3.13	1	2.76	1	2.35	2.52	1	1	2.02	3.11	4	3.08	3.14	1	3.27	4.83
416.33	1204	0.912339	0.995902	4.48	2.53	5.5	4.16	4.7	4.36	5.4	4.08	5.38	5.43	4.87	6.11	5.35	6.81	4.76	5.68	5.57	5.09	5.52	5.56	7.19	5.17	6	5.2	5.07	6.32	6.43	8.22	6.4	6.62	6.73	6.09	8.47	6.18	6.4	6.66	6.05	7.32	6.55	5.71	5.58	5.24	6.14	6.92	5.07	4.52
381.076	1204	0.94912	0.991702	1	1	1	1	1	1	1	1	1	1	1	1	1	1	1	1	1	1	1	1	1	1	1	1	1	1	1	1	1	5.16	1	1	1	1	1	1	1	1	1	1	1	1	1	1	1	1
813.587	1202	0.9669	0.998106	5.86	8.27	7.96	6.48	5.33	6.5	9.12	9.24	8.49	7.99	6.22	11.07	7.03	9.17	6.14	7.96	5.57	8.26	6.22	7.09	6.33	5.21	8.02	6.34	4.72	5.98	5.6	10.97	6.44	5.67	8.27	11.13	6.67	11.63	8.68	7.57	7.82	7.72	8.42	5.16	6.61	5.02	6.49	5.16	5.6	7
166.965	1202	0.97189	1.00593	1	1	1	1	1	1	1	1	2.14	1	1	1	1	1	1	1	1	1	1	1	1	1	1	6.38	1	1	1	1	1	1	1	1	5.29	1	1	1	1	1	1	1	1	1	1	1	1	1
831.739	1204	0.972202	1.00525	1	2.04	1	1	1	1	1	1	1	2.94	1	1	4.58	3.78	3.65	1	1	1	1	1	1	1	2.54	2.26	1	1	1	1	4.12	1	1	1	3.95	1	1	1	2.57	1	2.86	1	1	1	3.16	3.4	2.27	1
[truncated: 52 more columns]

## Sheet: Seracare Discovery
Detected Mass	Analysis Mode	P_Value	Ratio	CRC	CRC	CRC	CRC	CRC	CRC	CRC	CRC	CRC	CRC	CRC	CRC	CRC	CRC	CRC	CRC	CRC	CRC	CRC	CRC	CRC	CRC	CRC	CRC	CRC	CRC	normal	normal	normal	normal	normal	normal	normal	normal	normal	normal	normal	normal	normal	normal	normal	normal	normal	normal	normal	normal
536.412	1204	4.98533e-10	0.379509	3.49	3.72	3.76	3.36	3.01	3.84	2.04	3.79	1	3.61	2.83	1	1	1	1	2.12	2.64	1	6.36	2.27	1	1.99	3.07	1	3.17	1	2.33	4.83	8.71	3.98	7.56	4.45	6.23	4.92	9.98	9.32	8.33	11.57	4.05	5.57	7.24	8.01	6.19	6.41	7	5.92
450.373	1204	6.19423e-10	0.3253	1	3.2	1	1	2.27	3.21	1	3.02	1	1	1	1	1	1	1	1	1	1	3.54	1	1	1	1	1	1	1	2.78	2.58	5.86	3.56	5.06	5.76	4.19	3.06	5.54	5.54	4.43	5.67	4.47	2.69	4.07	5.4	2.28	3.49	3.86	3.95
466.366	1204	8.49345e-10	0.340058	1	2.54	2.16	2.85	2.83	2.77	1	2.7	1	2.82	1	1	1	1	1	1	1	1	4.67	1	1	2.17	1	1	1	1	2.07	2.67	7.93	3.92	4.5	5.03	5.41	3.29	7.61	6.93	6.3	6.85	3.65	4.36	3.46	5.91	2.66	4.79	4.97	4.93
785.529	1204	2.82842e-09	0.611811	6.1	3.74	5.31	4.56	5.86	5.37	9.23	4.86	4.59	8.18	4.5	5.65	3.63	4.37	6.9	3.61	5.21	4.21	4.93	5.77	5.26	4.08	6.89	5.85	9.7	5.37	7.45	8.75	8.08	8.15	7.26	12.46	10.92	5.69	8.52	10.73	9.7	8.44	8.63	8.05	14.15	10.59	8.83	9.62	8.88	9.82
784.523	1204	4.92872e-09	0.634852	8.69	8.46	8.91	9.22	8.53	8.66	12.45	9.47	9.75	12.17	7.85	8.98	6.87	5.97	10.59	9.07	8.9	7.75	11.89	8.57	11.53	9.37	8.41	8.87	16.8	11.81	11.7	14.85	11.07	14.92	12.15	21.62	16.63	10.41	14.15	18.6	16.88	15.65	11.68	13.42	25.13	17.74	13.35	14.2	15.27	15.35
468.385	1204	4.94146e-09	0.360158	1	3.86	3.24	5.01	6.82	4.75	1	3.65	1	5.7	2.61	1	3.18	1	1	2.69	1	1.9	6.75	2.43	1	3.23	2.58	2.38	2.3	2.05	3.53	4.46	12.37	7.03	9.36	7.23	9.6	2.98	12.14	11.33	10.03	9.62	7.52	8.43	5.44	10.16	3.51	7.6	7.69	8.73
464.353	1204	5.8835e-09	0.351116	1	2.54	1	2.54	2.83	2.92	1	2.43	1	3.4	1	1	1	1	1	1	1	1	4.42	1	1	1	1	1	1	1	1	3.17	4.65	2.81	4.85	3.32	4.85	3.73	8.52	8.42	6.74	6.27	3.24	3.5	3.69	4.77	3.03	3.99	5.86	3.86
572.446	1204	9.50638e-09	0.380075	1	1	1	1	1	1	1	2.5	2.16	1.82	1	1	1	1	1	1	1	1	2.49	1	1	1	1	1	1	1	1	3.63	2.33	1	2.94	2.88	4.33	2.25	3.65	4.19	4.29	7.83	2.1	2.54	4.26	3.21	2.61	2.78	4.29	2.33
448.357	1204	1.55657e-08	0.363193	1	3.5	2.35	3.37	4.25	2.08	1	2.26	1	4.54	1	1.73	2.12	1	1	1	1	1	3.61	2.05	1	1	1	1	1	1	2.56	2.7	6.47	3.27	5.9	5.57	6.05	2.33	8.7	8.32	6.83	8.12	4.05	5.26	3.83	4.84	1	4.25	5.25	5.27
757.501	1204	1.71398e-08	0.548482	8.23	6.12	8.79	6.45	10.31	10.81	14.53	7.28	7	15.44	7.7	7.67	5.64	6.65	9.11	6.06	8.02	6.97	14.58	10.17	9.73	7.47	9.99	12.03	22.06	12.86	13.74	16.82	18.17	16.11	12.2	24.1	16.53	12.38	16.37	24.86	17.08	15.15	13.2	18.25	33.03	20.6	15.63	21.37	18.6	15.02
518.397	1204	2.21674e-08	0.326348	1	3.25	3.4	1	3.85	2.88	2.08	1	1	4.49	1	1	1	1	1	1	1	1	3.92	1	1	1	2.11	1	1.95	1	1	3.41	6.14	2.7	6.35	4.82	5.22	4.45	10.61	8.49	8.83	9.6	6.36	6.47	4.11	3.59	2.85	5.7	6.85	4.61
770.571	1204	2.37411e-08	0.597427	7.57	1	7.71	6.7	6.85	5.31	8.86	6.47	4.06	9.14	5.6	3.73	3.78	4.44	7.8	5.37	6.46	6.72	8.38	8.13	8.36	4.17	6.97	5.31	12.78	7.79	9.26	9.98	8.18	11.07	7.67	13.34	10.11	8.26	10.75	13.09	11.1	9.52	7.67	10.26	16.31	14.44	10.72	16.03	12.14	12.27
769.566	1204	2.55347e-08	0.630363	17.9	8.38	15.64	17.54	15.3	11.95	19.56	15.04	11.55	19.55	12.64	9.71	10.97	8.58	16.93	12.57	14.82	14.71	17.99	17.14	15.08	9.21	14.73	13.28	27.9	16.98	19.95	22.51	17.99	21.62	19.15	28.27	21.34	18.67	20.92	29.67	23.31	20.34	15.74	22.96	31.34	31.09	25.25	34.76	29.14	26.83
520.414	1204	2.82226e-08	0.388346	2.08	3.48	2.74	2.99	5.18	2.71	3.43	3.63	1	5.59	1	2.45	1	1	1	2.78	1	1	4.94	3.4	2.05	1	3.17	1	1	1	2.54	4.22	7.54	3.72	7.3	6.03	5.35	5.36	8.53	10.62	9.28	9.97	6.53	7.04	5.05	5.43	3.23	4.45	5.85	5.51
786.541	1204	3.10395e-08	0.646644	13.73	6.71	9.39	6.87	12.67	14.67	12.8	9.62	10.74	18.88	11.48	10.51	9.76	10.4	8.71	7.77	8.26	10.05	12.96	12.52	17.72	9.77	15.25	10.5	17.82	13.89	15.17	14.55	16	18.15	16.79	21.63	21.37	15.15	19.21	21.12	19.56	14.39	18.05	15.52	29.25	20.35	15.51	21.17	13.9	18.03
770.512	1204	3.56091e-08	0.599353	9.81	1	8.5	1	7.67	8.51	12.8	6.25	7.62	11.72	7.34	6.17	5.53	4.79	8.38	6.75	5.94	6.33	9.44	7.64	8.59	7.95	8.39	5.83	15.5	9.89	11.95	13.2	11.62	12.55	9.13	17.54	14.95	9.76	12.21	14.16	12.31	13.87	10.97	11.72	19.39	16.31	13.85	14.17	12.09	10.75
492.384	1204	4.6154e-08	0.416703	1	2.9	1	2.09	3.56	2.62	2.58	2.47	1	3.46	1	1	1	1	1	1	1	1	3.84	2.28	1	2.29	2.18	1	1	1	2.04	2.66	5.31	3.46	4.5	3.02	4.11	2.9	6.48	6.94	5.75	6.68	3.96	5.31	3.87	4.08	2.41	3.61	4.87	3.73
538.426	1204	7.77638e-08	0.383908	3.35	6.56	7.5	6.84	8.04	9.22	2.66	7.35	2.24	10.43	4.92	2.73	4.81	1	1	3.45	2.84	2.39	11.64	3.88	3.3	7.74	2.94	2.69	4.23	2.17	3.16	7.4	17.23	8.27	14.85	8.08	13.92	11.04	23.1	20.24	16.33	25.97	15.17	14.59	9.04	11.52	5.59	10.16	14.58	12.71
548.444	1204	1.30124e-07	0.413822	1	1	1	1	1.93	1	2.21	1	1	2.48	1	1	1	1	1	1.93	1	1	2.22	2.22	1	1	2.44	1	1	1	1	2.33	3.77	1	3.97	2.11	3.6	3.98	3.98	4.94	4.23	7.49	2.28	2.83	3.39	3.11	3.04	3.14	3.09	2.1
787.546	1204	1.33043e-07	0.648832	6.31	2.95	4.44	3.85	7.03	5.78	7.21	5.47	5.62	9.59	6.38	4.67	3.94	4.63	4.72	4.86	3.7	5.87	5.41	4.92	8.77	4.88	7.67	4.66	8.87	6.03	7.11	5.38	6.6	9.42	8.21	11.46	10.55	7.65	9.59	10.86	9.18	7.2	8.12	8.46	14.1	10.13	7.08	10.23	7.38	8.72
574.464	1202	1.93686e-07	0.362756	1.7	2.07	1.93	1	1	1	1.77	2.48	1	1	1.77	1	1	1	1	1	1	1	3.61	1	1	1	2.05	1	1	1	1	2.58	4.22	2.08	4.75	2.9	2.84	4.86	4.55	5.62	6.35	9.38	2.12	4.64	7.15	2.35	2.64	3.8	3.59	3.04
593.474	1204	2.03232e-07	0.258639	1	2.45	2.37	1	2.21	1	2.1	1	1	1	1	2.03	1	1	1	2.22	1	1	7	1	1	2.39	1	1	1	1	1	3.79	6.95	3.12	7.23	6.02	5.81	5.85	9.5	8.6	10.91	18.44	4.21	6.01	9.87	4.22	3.15	4.64	5.69	4.35
758.508	1204	2.07019e-07	0.687026	23.12	13.8	20	16.56	18.1	22.64	18.87	17.25	18.67	30.65	20.4	15.41	15.92	22.34	15.77	18.92	12.95	19.04	20.46	14.88	26.11	19.22	23.24	17.93	33.73	29.89	21.87	28.12	22.36	26.57	24.31	38.18	33.55	23.8	33.23	39.64	31.87	26.99	24.05	25.65	39.7	36.03	25.64	38	29.19	26.07
575.463	1204	2.43935e-07	0.30851	2.52	2.63	2.38	1	3.05	1	2.25	2.82	1	2.59	1	1	2.23	1	1	1	1	1	4.48	2.32	1	2.53	1	1	1	1.95	1	3.79	5.76	2.37	6.7	5.45	4.95	6.41	7.54	8.05	10.12	16.42	4.71	6.81	10.56	4.59	2.63	4.87	4.61	4.29
592.471	1202	3.78278e-07	0.358475	1	1.91	2.14	1	1	2.04	1	1	1	1	2.01	1	1	1	1	1	1	1	3.51	1	1	1	1	1	1	1	1	1	4.58	2.56	4.45	2.85	3.81	3.01	4.87	4.18	5.95	8.82	2.96	3.84	7.53	2.85	2.62	2.05	2.71	2.83
530.437	1204	4.13789e-07	0.442332	1	2.9	2.52	1	2.24	1	1.75	1	1	2.92	1	1	1.92	1	1	1	1	1	2.77	1	1	1	1	1	1	1	1	3.25	2.77	1	3.07	2.96	2.52	5.2	4.46	4.87	4.87	5.38	2.15	3.31	3.28	2.76	1	3.64	2.79	2.79
771.581	1204	4.77522e-07	0.665404	21.91	8.43	13.4	14.79	20.68	17.19	19.62	15	14.14	34.56	18.62	13.99	19.57	12.61	15.9	11.72	12.03	25.49	21.04	16.51	27.61	13.19	24.42	16.49	29.86	21.72	23.69	23.06	22.48	22.8	30.52	32.47	26	26.16	31.19	34.97	30.89	22.61	24.3	26.67	34.04	31.52	23.95	41.48	27.36	28.24
540.441	1202	4.87637e-07	0.458976	1	1.92	1	1	2.63	2.47	1	1.94	1	2.93	1	1	1	1	1	1	1	1	2.28	2.17	1	1	2.41	1	1	1	1	1	4.62	5.05	2.83	1.96	2.73	1.75	3.93	5.63	2.91	4.07	2.48	3.48	3.23	4.75	1.85	2.56	2.29	4.04
594.488	1202	5.15155e-07	0.342679	3.13	4.57	7.95	2.56	2.89	4.93	1	6.76	1	3.37	3.46	1	2.62	2.8	1	3.74	3.03	1	9.68	4.72	1	4.9	4	1.83	3.03	2.82	1	3.47	14.92	9.3	15.13	6.22	9.01	10.45	13.45	14.49	16.51	27.19	6.69	10.9	11.35	11.06	6.7	5.67	5.56	9.61
592.472	1204	5.64549e-07	0.274484	4.02	6.67	7.18	2.91	3.41	5.05	3.6	6.17	1	4.44	5.35	1	3.5	2.33	1	4.19	3.36	2.03	18.3	3.31	2.58	6.28	3.62	1	3.9	4.16	1	8.62	18.86	6.94	18.44	13.96	17.62	15.52	23.82	20.85	27.94	47.64	10.08	15.89	26.04	11.57	9.74	9.7	12.74	10.19
759.515	1204	5.91834e-07	0.666313	32.03	13.82	20.5	17.26	29.33	31.7	28.95	19.11	20.36	49.12	26.8	20.87	21.41	25.99	19.5	16.99	16.23	26.66	26.35	20.17	37.72	23.9	33.79	22.6	43.9	32.66	23.66	34.34	32.7	35.76	35.65	46.95	43.88	34.86	44.79	55.56	44.05	37.23	39.27	35.22	43.85	44.35	31.11	55.87	35.59	39.93
574.46	1204	6.09281e-07	0.315979	5.54	5.13	7.53	3.1	5.18	5.17	5.05	6.52	1	6.29	3.68	1.89	5.04	2.31	1	3.81	2.36	1	13.17	4.53	2.85	4.95	5.62	2.53	4.12	3.53	1.94	8.35	14.49	5.49	16.29	13.42	13.58	16.29	19.09	20.4	24.35	41.37	11.22	15.79	23.02	7.67	7.65	11.7	11.52	8.4
742.536	1204	6.33607e-07	0.480596	3.6	1	2.88	4.07	3.7	1	3.65	3.43	2.66	4.54	2.65	1	3.39	1	3.25	4.18	2.34	1	4.11	5.23	3.17	1	1	4.9	10.11	4.59	5.54	7.09	4.37	7.17	5.31	5.04	4.35	5.25	4.99	7.94	5.03	5.23	3.31	5.43	8.66	10.36	9.37	13.23	11.02	6.35
494.397	1204	6.57288e-07	0.411502	1	2.43	2.23	2.85	3.77	2.71	1	3.61	1	3.96	1	1	1	1	1	2.56	1	1	4.64	1	1	2.07	2.35	1	1	1	1	2.2	7.71	4.42	4.75	3.82	4.93	3.26	7.54	5.3	6.21	6.57	3.47	4.93	4.44	5.3	1.89	2.9	4.12	3.86
502.405	1204	6.63675e-07	0.389137	1	3.27	1	1	2.71	2.53	2.19	2.2	1	3.34	1	1	1	1	1	1	1	1	2.67	1.99	1	1	1	1	1	1	1	2.67	3.92	1	4.71	5.35	3.55	4.66	6.96	4.46	6.03	7.65	2.53	4.01	3.69	2.28	2.29	3.04	3.47	2.33
772.586	1204	6.95774e-07	0.675092	10.58	4	7.5	7.8	10.56	10.03	10.85	8.27	6.56	17.24	9.34	7.26	10.05	7.22	8.05	5.57	5.55	12.14	10.85	8.83	13.13	6.52	12.72	8.08	14.8	11.04	10.54	10.54	11.82	11.36	14.55	15.57	15.27	12.74	15.55	17.35	14.34	11.48	12.49	12.98	17.51	17.02	12.05	20.65	13.99	14.78
580.51	1204	7.45027e-07	0.456315	1	4.28	3.45	3.08	2.47	4.9	2.04	4.82	2.99	3.79	3.36	1	3.71	1	1	3.39	3.38	1	4.41	2.79	1	1	2.44	1	2.69	1	1.9	3.84	9.34	4.56	7.15	6.1	5.39	5.11	6.87	8.48	4.45	8.34	4.82	4.32	4.84	8.44	2.47	4.03	4.55	3.5
522.432	1204	7.78048e-07	0.429272	2.4	3.71	3.77	4.04	6.11	4.86	2.89	3.33	1	8.42	2.46	2.83	4.52	1	1	2.34	1	1	5.65	3.77	3.37	1.99	4.66	1	2.57	1	2.65	4.24	11.49	6.86	7.6	7.47	7.45	5.18	9.93	11.46	8.46	10.97	7.2	7.09	6.93	6.77	2.47	4.01	6.87	7.64
537.415	1204	7.85473e-07	0.470823	1	1	2.07	1	1	1	1	1	1	1	1	1	1	1	1	1	1	1	2.94	1	1	1	1	1	2.76	1	1	1	3	1	2.85	1	2.68	2.97	4.01	3.6	3.67	3.48	2.2	2.43	2.9	3.2	2.79	2.53	3.1	1
577.481	1204	9.13715e-07	0.373268	2.29	3.85	3.85	2.08	2.56	3.66	2.99	3.82	1	4.15	1	1	3.81	1	1	1	1	1	5.44	2.54	1	3.53	2.87	1	2.54	1.86	1	3.39	9.23	4	7.6	6.08	5.99	6.02	8.96	9.15	9.51	17.76	5.33	6.52	7.24	5.77	3.5	3.84	4.3	4.34
469.387	1204	9.60942e-07	0.495246	1	1	1	1	1	1	1	1	1	1	1	1	1	1	1	1	1	1	1	1	1	1	1	1	1	1	1	1	2.9	2.02	2.18	1	2.46	1	3.45	2.63	3.41	3.5	2.3	2.15	1	2.94	1	2.26	2.52	2.78
576.477	1204	1.00608e-06	0.36862	5.8	8.26	11.01	5.55	7.37	8.01	7.04	9.42	2.47	8.97	5.46	2.56	8.25	3.08	1	7.3	3.82	2.08	13.38	5.8	3.59	7.25	9.06	2.78	5.33	4.23	2.61	8.76	22.96	9.47	20.56	15.88	15.8	16.62	21.99	25.5	24.42	47.17	13.76	19.23	18.48	16.01	6.38	9.95	10.94	11.18
595.493	1202	1.23678e-06	0.386493	1.81	1.89	2.59	1	1.56	2.22	1	2.66	1	1	1	1	1	1	1	1	1	1	4.74	2.32	1	2.33	1.81	1	1	1	1	2.04	5.11	3.65	5.56	2.6	3.52	4.31	5.74	5.53	7.58	10.68	2.98	4.12	4.82	4.23	2.55	2.09	2.62	3.6
610.486	1204	1.51175e-06	0.516404	2.96	3.08	3.32	3.86	3.78	2.7	3.36	4.33	3.16	4.28	1	1	1	1	1	3.02	1	2.52	5.97	3.66	1	2.58	1	3.69	4.29	1	1	4.29	6.5	3.9	5.69	3.89	5.09	3.41	7.04	7.41	6.56	10.91	4.26	3.44	4.1	6.34	5.74	5.55	5.24	4.95
446.341	1204	1.76755e-06	0.355183	1	5.19	4.74	3.71	8.01	5.22	3.02	4.07	1	8.58	3.15	1	3.46	1	1	2.43	1	1	4.24	1	3.62	1	3.36	1	3.41	1	1	5.81	9.11	3.79	7.43	8.33	8.92	4.69	20.81	14.22	14.61	14.99	6.41	10.06	5.92	6.24	5.57	9.81	10.25	7.04
772.527	1204	1.85524e-06	0.693112	15.03	6.4	10.49	7.88	11.89	14.81	15.45	8.99	11.6	22.94	13.15	9.71	11.84	10.3	10.58	9.07	5.45	11.76	12.61	11.34	18.36	14.07	13.42	8.22	19.4	16.56	15.39	14.52	16.84	17.58	17.7	21.47	21.22	15.93	21.56	19.6	18.53	17.41	19.41	15.48	23.6	20.01	13.34	22.86	14.79	15.14
484.379	1204	2.13063e-06	0.413491	1	1	1	2.58	1	1	1	2.82	1	1.64	1	1	1	1	1	1	1	1	3.12	1	1	2.09	1	1	1	1	1	1	5.78	3.04	3.73	2.65	3.67	1	5.46	4.54	2.79	4.27	2.25	2.58	2.38	4.32	1	3.01	2.02	3.21
576.477	1202	2.44448e-06	0.437033	1.68	2.91	3.99	1.98	2.17	2.55	2.05	3.41	1	2.25	2.32	1	2.78	1	1	2.19	1.97	1	3.54	2.03	1	1.88	2.78	1	1	2.08	1	2.28	6.48	4.23	6.23	2.65	4.33	5.01	5.59	8.42	7.06	11.88	3.27	5.57	5.61	4.77	3.07	2.86	2.91	3.47
578.493	1204	3.20725e-06	0.424435	3.98	7.44	10.13	6.99	6.69	9.56	5.14	9.53	2.55	7.67	6.99	3.31	7.62	2.97	1	9.23	5.47	1	13.31	6.82	3.02	4.57	8.8	3.19	4.71	3.1	2.59	7.77	23.59	14.49	16.06	12.9	14.75	12.65	18.31	21.46	13.01	24.8	11.14	11.73	15.39	19.33	5.29	7.37	7.77	8.95
594.485	1204	3.69267e-06	0.323179	9.38	12.7	21.86	8.98	10.95	15.5	7.44	16.51	3.61	12.28	12.81	3.39	7.85	4.08	1	8.43	7.85	3.6	31.7	11.12	6.83	18.46	10.01	5.63	8.59	8.53	2.79	17.21	44.51	17.76	41.52	27.35	32.84	30.92	52.82	45.53	57.39	106.72	25.34	31.25	28.8	27.53	15.27	19.55	23.31	25
242.225	1204	4.5992e-06	0.691397	2.87	1	2.81	3.54	2.09	2.88	2.75	2.49	2.77	1.97	1	2.32	2.2	3.24	3.36	2.29	3.4	2.11	2.64	3.73	2.11	1.95	3.22	3.68	3.83	3.57	2.13	3.75	4.06	4.2	4.53	3.72	5.35	3.25	4.16	3.55	4.43	2.41	3.93	3.02	3.02	6.09	4.76	4.36	4.2	4.97
595.489	1204	4.61252e-06	0.338336	4.7	6.92	9.64	4.17	4.85	7.14	3.93	7.43	2.41	4.77	5.64	1	3.68	2.53	1	4.48	3.33	1	14.33	5.36	2.99	8.28	5.2	3.46	3.67	4.26	1	7.75	20.58	9.02	18.81	11.68	14.84	13.63	22.89	20.63	25.57	47.12	10.69	14.63	13.19	12.86	7.27	8.05	9.56	11.36
778.57	1204	4.65001e-06	0.596767	3.86	1	3.22	4.29	6.86	1	3.94	3.66	2.87	6.2	2.68	1	3.55	1	3.43	3.49	4.78	2.42	4.69	3.77	3.29	2.51	3.57	1	4.25	3.74	4.71	4.64	2.91	3.36	6.93	6.2	5.21	3.92	5.62	5.78	6.67	3.65	4.93	7.94	4.44	5.35	2.97	7.93	8.62	7.68
521.42	1204	4.97292e-06	0.469761	1	1	1	1	2.73	2.02	1.89	1	1	2.78	1	1	1	1	1	1	1	1	2.44	1	1	1	1	1	1	1	1	1	3.98	2.22	3.25	3.02	1	2.88	3.89	4.75	3.69	4.59	3.28	2.81	3.04	2.52	1	2.79	2.09	2.59
590.46	1204	6.71454e-06	0.347907	3.85	1	2.84	1	3.25	3.37	2.83	2.86	1	3.81	2.75	1	1	1	1	1	1	1	7.45	2.5	1	2.07	3.33	1	2.14	1	1	4.22	7.5	3.77	6.58	5.55	5.82	4.42	9.64	7.25	9.41	21.67	3.57	5.97	7.3	5.88	3.4	5.08	6.16	4.96
490.368	1204	7.12799e-06	0.473105	1	1	3.31	1	3.4	1	1.86	2.1	1	2.26	1	1	1	1	1	1	1	1	2.86	5.02	1	1.93	1	1	1	1	1	2.44	2.82	2.13	3.53	2.78	2.32	2.63	5.92	5.62	5.06	6.09	4.07	3.72	3.11	2.35	2.46	3.05	5.18	3.5
546.429	1204	9.14207e-06	0.472709	1	1	1	1	1	1	1	2.27	1	1	1	1	1	1	1	1	1	1	1	1	1	1	1	1	1	1	1	1	2.77	1	2.05	1.9	3.22	2.69	3.39	3.77	4.23	4.56	1	3.04	3.55	2.32	1	2.18	3.14	1
467.372	1204	9.70947e-06	0.515251	1	1	1	1	1	1	1	1	1	1	1	1	1	1	1	1	1	1	1	1	1	1	1	1	1	1	1	1	2.91	1	2.15	1	2.65	1	3.25	3.48	2.38	3.98	1.78	2.2	1	1.96	1	2.29	3.03	2.28
496.417	1204	9.80105e-06	0.423327	1	1	1	3.15	5.82	3.29	1.91	3.55	1	4.83	1	1.84	2.12	1.96	1	1	1	1	3.1	2.81	1	2.18	3.87	1	1	1	1.92	2.29	8.79	5.47	5.45	3.68	3.94	3.48	5.84	7	8.4	5.31	5.23	4.97	4.51	6.06	1	4.4	3.09	5.87
540.439	1204	1.11427e-05	0.425794	2.7	5.63	4.89	5.7	13.31	6.66	3.47	7.14	1	12.11	4.02	3.72	4.64	3.6	1	3.24	2.37	2.55	8.92	8.16	5.09	3.98	5.4	1	1	1.77	1	4.81	20.86	12.18	10.8	7.41	11.53	7.06	16.6	18.08	10.7	17.27	12.91	11.93	8.5	14.37	2.87	8.35	9.47	12.68
550.461	1204	1.3182e-05	0.458195	1	3.03	2.77	1	4.37	2	2.03	2.37	1	4.17	1	1	2.44	1	1	1	2.35	1	3.19	3.97	2.44	1	4.31	1	1	1.84	1	3.2	6.3	4.29	4.94	3.79	4.94	4.85	6.51	6.86	5.15	9.68	3.94	4.64	6.11	3.88	2.14	2.52	3.35	3.99
510.394	1204	1.40642e-05	0.524809	1	2.34	1	1	1.93	1.87	1.99	1	1	2.1	1	1	1	1	1	1	1	1	3.16	1.93	1	1	1	1	1	1	1	1	3.69	2.79	2.51	2.32	2.36	2.08	4.56	3.81	2.8	4.76	2.31	2.48	2.88	2.45	1	2.28	2.68	1
793.568	1204	1.52393e-05	0.720028	8.96	7.28	7.96	12.75	7.95	3.16	10.81	13.08	8.86	10.37	8.57	5.97	10.08	7.8	12.08	12.72	9.27	8.97	10.39	7.44	9.89	6.32	7.77	7.45	14.68	10.76	16.02	10.48	8.12	16.57	15.14	16.93	11.42	8.92	8.47	14.23	16.38	12.26	10.94	12.8	10.33	14.87	11.64	14.09	16.24	9.39
794.573	1204	1.63987e-05	0.65613	5.43	2.95	1	6.62	6.73	1	6.18	7.12	5.27	4.45	3.96	3.21	4.28	4.45	5.86	6.12	4.49	4.12	5.34	3.85	4.31	1	1	4.5	8.47	5.87	8.38	6.21	4.61	7.91	7.32	9.95	5.56	5.28	4.78	6.87	9.67	5.96	5.37	7.21	4.92	8.63	6.73	7.86	7.83	6.43
598.513	1204	1.93552e-05	0.402524	1	1	4.55	1	2.3	3.24	1.96	2.79	1	2.19	2.84	1	1	1	1	2.84	1	1	5.12	2.85	1	1	2.42	1	1	1	1	1	9.15	4.82	5.8	3.5	4.58	3.96	5.9	6.97	4.95	10.3	5.09	3.64	3.69	6.32	1	2.55	1	3.94
726.545	1204	2.16071e-05	0.524539	6.36	1	2.9	3.81	10.78	3.17	9.84	1	1	10.1	1	2.72	1	1	8.3	3.44	2.21	2.21	6.3	7.19	8.11	3.02	7.78	3.56	8.26	4.86	6.16	9.7	4.52	5.79	9.17	10.05	7.9	5.07	13.41	9.38	7.38	4.18	6.45	14.41	5.05	10.83	8.13	16.43	12.18	11.7
858.687	1202	2.42153e-05	1.3799	9.02	11.27	7.77	11.71	12.25	8.4	13.25	9.31	9.66	11.72	6.39	10.87	13.56	10.08	15.91	7.95	8.47	12.26	6.86	11.18	10.78	11.29	10.03	10.81	6.45	14.93	11.82	7.87	8.98	6.67	9.41	5.92	4.89	8.96	8.77	3.95	8.37	9.31	9.38	9.09	7.36	3.46	5.8	7.33	6.88	5.84
596.506	1202	2.88623e-05	0.416616	4.2	3.11	11.74	4.43	5.25	8.97	3.86	10.85	1	4.48	5.5	1	2.51	4.41	1	8.61	5.89	1.88	11.84	8.31	2.83	4.06	8.03	3.49	2.51	1.94	1	3.29	26.32	23.52	17.23	4.92	10.32	9.74	14.65	17.83	10.38	20.91	9.81	9.42	11.92	23.12	6.35	5.07	5.24	12.76
773.533	1204	2.89247e-05	0.713786	13.22	8.36	7.42	8.25	17.3	8.97	11.57	6.49	8.55	18.54	8.13	6.84	10.22	8.26	12.36	8.44	6.37	7.51	11.73	9.62	16.79	10.3	14.24	10.46	14.08	13.31	19.68	12.59	10.11	12.4	20.31	18.36	15.18	12.46	15.71	16.43	14.77	10.36	17.9	16.85	13.67	14.86	10.46	22.31	13.34	13.45
579.497	1204	3.03485e-05	0.462379	1	2.42	4.15	3.35	2.01	3.94	3.29	4.76	1	3.27	2.73	1	4.46	1	1	4.75	2.99	1	6.24	3.06	1	2.21	4.39	1	2.5	1	1	3.79	9.79	5.97	6.86	5.31	6.37	5.12	7.3	9.87	5.84	9.63	5.11	4.05	5.67	8.4	1	2.65	3.79	3.39
328.263	1204	3.53342e-05	1.37306	4.21	4.2	3.98	4.17	3.99	4.34	2.99	3.24	4.3	4.51	3.32	3.94	4.22	3.12	4.65	2.41	3.9	4.46	3.78	4.03	5.07	3.11	4.22	2.89	2.77	5.01	3.31	3.69	2.15	1	2.64	3.57	3.07	3.03	3.16	2.46	4.16	2.63	1	1	3.58	3.42	2.87	3.39	2.45	3.09
741.53	1204	3.65566e-05	0.501244	5.78	3.37	4.78	6.08	5.72	6.38	7	6.18	3.46	6.58	3.58	3.74	4.38	2.99	4.46	7.25	5.75	3.25	7.65	8.02	3.84	3.26	4.58	9.78	21	9.04	8.31	12.77	7.91	11.36	9.22	7.06	7	9.56	7.24	16.07	8.88	10.22	5.92	9.19	17.31	21.22	17.47	29.3	22.64	11.52
474.373	1204	3.72841e-05	0.462982	1	1	1	1	2.62	1	1.87	1	1	3.94	1	1	1	1	1	1	1	1	2.02	1	1.97	1	2.43	1	1	1.94	1	1	2.93	1	3.46	3.26	2.78	4.56	5.62	4.81	5.17	5.84	1.99	4.75	2.55	2.1	1	2.57	3.03	2.6
731.491	1204	3.94961e-05	0.73692	56.87	32.1	45.94	37.92	44.17	48.6	42.6	36.02	39.87	72.56	52.99	33.19	41.15	49.99	31.18	36.36	30.73	48.91	38.3	27.5	59.36	45.47	53.02	35.62	76.45	62.53	38.99	59.51	43.08	50.49	52.27	73.44	70.19	57.5	68.37	93.06	71.96	65.81	56.05	57.21	60.48	77.99	52.01	89.14	59.81	58.59
686.487	1204	4.21248e-05	0.697288	7.46	1	5.85	6.09	5.23	5.27	5.01	5.26	4.67	9.3	6.04	4.02	5.43	4.64	4.82	4.71	1	6.61	4.45	3.19	6.96	4.9	7.25	6.03	8.79	8.67	5.38	7.18	4.95	6.33	6.73	9.4	8.97	7.13	9.3	10.27	10.8	8.06	6.1	6.06	7.96	8.87	8.2	11.9	8.84	5.9
756.489	1204	4.24015e-05	0.679452	3.99	4.37	4.63	6.1	6.19	3.83	5.01	4.11	4.73	6.54	4.37	5.49	4.38	4.34	7.95	4.76	4.1	4.39	4.61	3.11	5.94	5	3.42	3.29	9.41	7.14	3.62	10.15	3.94	7.77	5.88	13.89	9.8	5.09	6.94	8.8	8.58	10.17	5.76	9.48	6.41	7.99	4.95	7.12	8.71	7.1
597.508	1204	4.72866e-05	0.433044	6.02	6.66	16.63	7.15	11.27	13.74	7.92	15.28	3.04	10.68	10.78	3.66	4.79	4.8	1	11.79	8.94	3.35	21.41	12.82	6.14	8.56	11.65	6.17	3.75	3.94	1	7.19	41.24	24.92	25.03	9.52	20.65	16.34	26.06	27.8	17.51	43.76	21.48	15.82	16.93	28.94	6.99	7.3	8.47	19.3
745.498	1204	4.92589e-05	0.738987	13.77	8.11	10.5	1	9.31	11.06	12.27	8.12	10.07	16.94	12.56	7.83	11.55	10.71	9.53	9.85	7.88	10.38	8.47	7.88	13.94	11.89	11.27	8.77	17.43	15.51	10.05	12.32	10.95	13.85	12.95	17.85	17.83	12.12	17.93	16.51	16.86	14.81	13.23	12.58	14.57	18.01	12.29	19.8	13.35	12.66
541.443	1204	5.18245e-05	0.424018	1	1	1	2.1	4.16	1	1	1	1	4.31	1	1	2.48	1	1	1.83	1	1	2.4	2.98	1	1	2.46	1	1	1	1	1	6.89	4.54	3.09	1.94	3.82	1	5.37	6.06	3.62	6.03	4.58	4.47	3.88	5.71	1	2.72	3.49	4.12
732.493	1204	5.52376e-05	0.745423	23.24	13.7	18.78	16.7	19.59	21.45	19.72	15.44	16.73	30.97	21.93	13.3	18.44	20.96	14.3	15.67	13.81	20.43	14.35	11.92	26	19.35	22.24	16.07	33.42	25.45	17.42	24.49	18.84	21.69	21.41	30.16	30.08	23.65	29.83	39.15	30.49	27.75	24.07	24.01	25.55	32.78	23.12	37.93	26.06	24.29
596.502	1204	5.63543e-05	0.426214	15.55	17.04	37.73	17.04	25.58	31.87	17.81	35.47	7.39	23.84	24.24	7.28	11.08	11.4	2.68	28.49	17.54	7.06	52.35	31.24	13.79	18.76	28.66	12.96	8.69	7.94	3.29	15.16	100.4	58.85	57.26	24.32	46.81	40	60.59	62.92	40.9	104.75	49.81	36.84	39.7	63.73	15.54	17.53	19.84	45.58
312.304	1204	5.81603e-05	0.541103	1	1	1	1	2.41	1	1.51	1	2.32	2.64	1	2.06	1	2.1	1	1	2.15	1	2.1	1.92	1	1	2.8	1	3.06	2.23	2.02	4.05	3.56	2.77	2.89	3.23	3.33	1	2.47	2.2	2.62	2.14	2.8	2.72	1	8.16	3.97	4.2	2.91	2.91
534.465	1204	6.17602e-05	0.527825	1	1	2.43	1	1	1	2.11	2.23	1	1.74	1	1	1	1	1	1	1	1	1	1	1	1	1	1	1	1	1	2.34	2.6	2.83	1	1.98	2.63	2.21	1	3.2	2.33	2.22	1	1	3	3.41	2.42	1	3.47	2.13
578.491	1202	6.72354e-05	0.496145	1	1.76	2.54	1.77	1	3.33	1	2.75	1	1.97	1	1	2.66	1	1.75	2.87	1	1	2.86	2.22	1	1	1	1.79	1	1	1	1	5.43	5.39	4.67	2.74	3.12	2.99	4.3	5.55	3.17	4.83	3.42	2.71	3.78	4.76	1	1	1	2.05
286.279	1204	6.88327e-05	0.68641	1.98	1	1	2.03	3.28	2.54	1.7	2.99	1	1.8	1	2.99	1.97	2.68	2.71	1	1	2.46	2.16	2.68	2.4	2.28	2.91	3.11	3.07	2.22	1	3.35	4.03	2.83	3.21	3.14	4.05	2.88	4.76	3.13	2.64	3.17	3.58	2.82	1	4.17	3.42	3.92	3.62	3.26
777.567	1204	7.8224e-05	0.634875	6.05	6.07	4.32	7.04	14.38	2.4	8.61	7.03	5.47	14.21	3.64	4.46	6	3.23	7.42	7.29	3.65	3.24	7.72	6.12	8.71	3.64	7.93	4.72	8.98	8.33	9.56	9.67	6.02	8.28	12.27	14.14	7.95	6.13	12	10.69	12.25	4.9	10.19	14.75	5.09	9.89	6.31	16.2	15.5	13.66
559.47	1204	7.93271e-05	0.4977	3.02	5.74	4.86	2.51	3.32	2.73	3.91	3.94	1	5.3	2.91	3.31	16.31	2.36	1	4.12	3.1	1	6.43	2.79	2.55	4.93	2.79	1	3.32	4.67	2.2	6.18	6.91	3.14	7.69	9	8.1	12.08	11.21	11.64	11.18	15.99	5.52	9.71	8.63	5.75	3.9	7.34	5.4	4.5
597.507	1202	8.01269e-05	0.464833	1	1.82	5.23	1.9	1.78	4.76	1.87	4.44	1	2.55	3.08	1.92	1.72	2.11	1	4.07	2.46	1	5.39	3.93	1	1	3.46	2.22	1	1	1	1	10.5	10.11	7.22	1.94	4.44	4.56	6.25	7.62	4.64	10.02	4.83	4.12	5	9.22	2.25	2.13	2.21	5.17
568.474	1204	8.23024e-05	0.455656	1	2.56	3.38	3.36	5.44	1	4.15	3.35	1	6.29	3.47	1	2.5	1	1	2.88	2.54	2.43	5.03	6.08	3.05	1	3.89	1	1	1	1	3.04	10.8	8.91	4.99	1	5.99	6.86	9.06	8.73	4.97	14.33	5.67	6.73	6.44	5.57	1	3.83	4.46	4.98
512.408	1204	9.07965e-05	0.411187	1	1	2.33	2.37	4.77	3.28	1	4.1	1	3.42	2.74	1	1	1	1	2.74	2.46	1	6.22	2.1	1	1	1	1	1	1	1	1	10.54	5.35	5.05	3.03	6.02	3.19	8.56	5.9	4.69	4.5	3.28	3.35	3.08	10.08	1	4.2	3	3.17
852.724	1204	0.000104894	0.477016	6.19	4.34	6.53	4.35	3.16	7.18	1	5.48	2.69	3.66	5.59	1	1	6.11	1	2.94	7.92	3.18	11.45	5.67	3.96	2.59	4.47	9.34	13.42	4.16	4.91	15.65	7.89	8.67	7.59	7.66	10.78	1	7.06	13.97	10.45	6.28	3.54	2.9	14.16	20.11	20.62	11.43	16.43	5.69
559.47	1202	0.000108379	0.547385	1.76	2.47	2.37	1	1	2.13	1	1.98	1	1.98	1	1	6.26	1	1	1.92	1	1	2.06	1	1	1	1	1	1.95	1	1.62	2.34	2.65	1.92	2.78	2.76	2.77	4.61	4.19	4.59	4.49	5.14	2.15	4.1	3.43	1.74	1	3.12	1.74	2.24
779.582	1204	0.000122907	0.643545	6.85	4.8	1	1	10.01	1	7.63	4.64	4.7	10.07	1	5.12	6.1	1	7.67	5.5	3.76	4.53	5.79	5.36	8.81	2.91	5.11	4.58	6.92	6.96	5.62	9.07	4.98	7.54	8.78	9.41	6.5	6.55	7.54	7.67	9.11	7.3	6.67	11.45	4.76	6.99	5.88	9.35	14.14	9.34
727.557	1204	0.000142308	0.500629	17.54	4.67	4.5	5.22	22.29	4.16	20.4	5.47	3.55	34.27	4.05	5.11	3.92	1	9.98	7.63	4.8	3.49	20.77	13.9	15.02	3.33	18.42	7.49	17.11	8.87	12.94	13.12	11.58	11.82	19.49	24.96	15.51	17.07	32.89	21.43	15.76	9.98	15.76	43.09	15.73	18.26	19.61	47.85	28.82	29.66
534.391	1204	0.000145488	0.564482	2.03	1	1	1	1	1	1	1	1	1	1	1	1	1	1	1.92	1	1	1	1	1	1	1	1	1	1	1	1	1.97	1	1	1	1.95	1	4.28	2.8	2.98	3.12	2.45	1	1	2.7	1	2.17	3.12	2.92
728.562	1204	0.000145929	0.5631	8.69	4.2	2.9	4.1	11	3.61	9.59	3.33	4.74	16.14	1	2.67	3.36	2.43	6.71	4.71	2.96	3.34	9.41	7.48	8.19	3.12	8.68	5.18	7.83	4.62	7.82	7.11	6.94	6.68	9.38	12.02	10.27	7.5	16.58	11.13	9.11	5.18	7.28	17.99	7.34	9.13	9.5	23.2	15.04	14.34
558.466	1204	0.000146254	0.484732	8.64	14.99	13.16	6.48	8.38	7.72	8.98	11.55	3.63	11.13	8.25	5.37	45.24	5.01	2.18	11.44	6.04	2.67	14.59	5.69	4.87	12.32	7.94	4.07	7.18	10.18	3.69	15.32	16.75	7.03	18.97	23.53	21.09	30.53	28.22	31.46	30.53	42.58	14.35	26.67	21.73	13.89	7.68	19.55	12.75	14.41
760.522	1204	0.000147748	0.769299	20.26	10.42	15.02	14.97	17.19	18.81	24.65	14.59	24.1	31.62	16.53	18.75	20.69	19.14	15.85	16.1	11.4	19.21	15.8	16.79	28.42	17.56	22.86	14.55	29.58	23.76	22.2	20.63	19.7	27.88	20.75	31.11	30.6	21	25.7	30.54	25.66	23.84	23.25	26.33	35.59	30.09	19.1	29.36	21.11	24.83
440.353	1204	0.000150684	0.551178	1	1	1	1	1.87	1	1	1	1	1	1	1	1	1	1	1	1	1	2.39	1	1	1	1	1	1	1	1	1	3.53	1	1	2.39	2.68	1	3.6	3.36	3	2.96	1	1	1	2.88	1	2.16	2.01	1
504.419	1204	0.000156077	0.502465	1	2.93	1	1	2	2.23	1	2.02	1	2.46	1	1	1.85	1	1	2.28	1	1	1.97	1.91	2.18	1	1	1	2.31	1	1	3.03	3.49	1.97	4.78	4	2.3	2.72	4.07	2.78	2.81	3.6	1.69	2.98	2.8	2.47	1	1	3.49	3.37
810.539	1204	0.000179224	0.74087	6.16	7.02	7.14	11.12	8.72	4.54	8.66	11.96	11.12	9.84	7.65	11.43	6.97	6.55	12.92	8.91	7.3	6.67	9.58	7.11	12.18	9.34	7.67	6.45	10.52	10.94	7.95	12.97	5.92	14.07	9.69	19.25	16.11	9.51	9.06	11.68	16.36	14.33	10.95	11.01	10.24	12.44	9.09	9.26	12.96	8.98
853.729	1204	0.000182852	0.522076	8.66	6.23	6.68	4.1	5.94	7.03	3.02	4.94	3.17	4.48	7.13	1	1	4.39	5.04	2.77	9.01	1	10.19	1	1	2.67	5.53	9.68	10.2	5.46	4.91	12.79	6.45	6.43	8.03	4.6	8.34	4.22	10.22	12.87	11.03	7.83	3.92	3.81	10.7	16.58	20.37	12.94	12.65	5.14
744.554	1204	0.000205655	0.698864	31.08	12.7	22.26	24.31	21.76	21.78	21.34	21.84	16.06	33.16	23.05	12.69	23.96	19.39	19.38	19.48	16.6	28.2	19	20.11	26.04	14.06	24.86	20.29	44.3	29.62	21.83	30.47	20.96	25.62	28.09	29.9	29.8	31.37	34.44	42.02	34.92	27.32	23.23	24.14	29.83	49.12	35.52	70.66	39.84	30.36
558.467	1202	0.00020573	0.505182	3	5.08	5.14	2.04	1.95	3.04	3.35	4.51	1	3.44	2.69	1.94	15.08	2.19	1	5.64	2.41	1	4.2	2.11	1.85	3.75	3.14	1	2.03	3.09	1	3.78	5.99	3	7.95	5.34	5.51	11.68	8.79	10.47	11.82	11.87	4.82	10.17	8.16	5.2	3.28	7.26	4.09	5.39
743.548	1204	0.000215454	0.692881	61.23	27.31	43.13	49.55	42.72	41.81	40.67	41.78	32.1	66.62	45.03	25.33	49.17	36.12	35.71	39.25	30.66	57.42	37.15	38.25	54.06	29.59	50.24	40.36	86.96	61.14	41.93	61.13	38.64	51.85	57.43	60.13	56.92	61.78	70.26	83.31	69.33	55.4	47.16	51.57	57.29	98.06	69.87	144.5	78.59	62.64
749.541	1204	0.000216415	0.542343	40.91	17.21	13.67	17.91	84.07	5.78	50.9	17.74	10.19	64.76	9.97	18.45	13.41	7.46	51.27	22.56	12.54	7.48	34.48	36.49	50.23	10.72	42.2	18.14	39.9	26.94	48.2	60.81	18.92	31.96	55.24	62.95	34.2	27.62	79.59	43.75	58.71	20.6	56.02	97.37	20.9	53.85	33.79	97.41	80.11	67.01
725.539	1204	0.000228536	0.513515	12.47	3.71	1	3.32	19.77	1	17.34	3.47	1	19.7	2.63	4.4	2.67	2.38	12.54	5.52	2.87	1	10.25	10.36	14.19	1	11.45	5.08	13.51	5.79	10.59	15.24	6.14	7.36	14.09	14.8	10.86	8.18	23.22	14.48	13.76	5.74	10.59	25.29	8.31	16.07	13.98	30.99	19.64	19.8
765.534	1204	0.000237877	0.675817	9.31	7.32	7.81	16.6	6.04	5.22	12.63	13.47	10.06	9.61	7.45	8.9	15.25	7.54	12.49	13.54	11.5	6.9	11.44	8.62	8.77	6.04	6.63	8.61	21.15	14.71	20.45	13.83	6.33	21.79	15.55	16.82	11.59	8.66	6.9	17.72	15.53	12.55	10.13	17	13.62	20.98	19.04	19.75	26.63	14.64
744.496	1204	0.000265022	0.773876	26.82	13.31	19.73	16.07	16.26	22.49	20.74	16.84	17.71	30.56	24.15	12.88	19.94	22.41	16	20.5	12.72	20.75	16.41	13.8	26.55	24.49	20.16	12.42	33.79	28.24	19.91	24.17	18.85	24.6	22.48	31.91	32.25	23.88	31.44	32	30.72	28.04	25.66	20.78	25.59	34.48	22.26	34.62	22.84	20.06
505.323	1202	0.000285424	0.73912	8.37	4.92	7.4	4.68	5.55	8.33	5.31	7.79	5.54	9.86	5.75	4.81	5.12	10.73	4	5.42	6.33	6.15	9.59	6.14	5.36	5.8	7.2	6.16	14.53	8.01	6.77	7.62	9.75	11.96	8.64	9	8.2	9.07	12.98	11.77	8.06	7.02	6.92	7.84	11.65	12.15	11.68	12.91	10.14	8.54
482.361	1204	0.00029022	0.587422	1	1	1	1	1	1	1	1	1	1.78	1	1	1	1	1	1	1	1	2.42	1	1	1	1	1	1	1	1	1	2.6	1	2.2	1	3.39	1	2.92	2.84	2.63	3.55	1	1	1	1	1	2.33	2.41	2.5
776.607	1202	0.000305357	1.57957	2.89	5	4.56	10.44	4.19	5.81	3.24	5.12	2.82	3.58	3.43	4.09	6.03	4.86	6.42	3.9	5.78	4.66	3.1	3.35	3.69	6.37	1.93	8.94	3.16	9.51	4.39	4.64	3.38	3.15	2.74	2.36	1.98	3.73	4.05	2.65	4.56	3.39	3.29	2.87	3.02	2.87	1	3.79	2.83	3.3
556.45	1204	0.000309604	0.569338	3.2	4.53	4.06	1	3.18	3.58	2.91	3.67	2.33	3.58	2.35	1	14.61	2.33	1	2.37	3.66	2.58	4.61	2.24	1	2.37	2.64	2.26	3.77	2.64	2.17	4.68	4.21	3.65	6.51	7.78	6.67	4.46	5.91	7.06	6.32	10.58	3.62	7.57	6.47	6.03	4.01	7.64	5.07	5.17
295.224	1204	0.000311494	0.372005	5.47	5.12	1	1	1	1	1	4.2	1	5.85	1	3.83	1	1	1	1	9.86	1	7.2	4.5	1	1	5.16	1	11.34	1	1	15.98	4.87	1	5.43	1	5.6	3.83	9.87	14.06	8.86	6.43	1	1	5.3	15.85	17.75	19.67	15.98	4.47
592.357	1202	0.000318858	0.678329	4.04	2.06	4.73	1.93	1.66	2.52	3.53	4.26	3.08	3.28	2.49	2.24	1	2.69	3.01	3.56	4.56	2.54	4.3	4.69	2.29	2.73	4.21	2.94	6.61	1.97	3.94	4.73	4.19	5.96	2.92	4.8	5.85	3.42	6.18	5.65	3.71	3.51	2.45	3.81	5.56	7.96	7.36	4.66	4.46	5.89
787.573	1202	0.000322776	0.664082	3.06	3.27	1	1	3.37	1	3.36	2.71	2.55	5.59	2.16	3.85	2.11	3.69	1	2.84	1	2.01	4.81	3.18	4.13	2.82	3.34	1.83	4.59	4.52	2.78	3.41	3.94	5.95	4.91	5.61	2.9	4.17	8.78	3.7	3.68	2.95	4.46	5.76	5.1	2.76	3.89	5.27	4.79	5.99
750.544	1204	0.000331015	0.552156	17.17	8.44	6.1	6.89	35.78	3.54	21.88	7.78	4.52	28.48	3.75	8.52	6.19	2.87	22.7	10.23	6.59	2.83	13.92	15.81	21.23	4.9	19.14	8.19	17.33	11.88	20.2	25.76	8.52	13.19	23.98	27.43	15.85	11.86	35	19.39	24.87	8.62	24.21	41.89	7.23	23.25	14.25	42.09	33.94	30.19
552.405	1204	0.000414072	0.587292	1	1	1	1	1	1	1	1	1	1.96	1	1	1	1	1	1	1	1	1	1	1	1	1	1	1	1	1	1	1	1	3.3	1	1.9	1	4.02	3.09	1	2.88	2.14	1	1	2.28	1	2.88	2.41	1
859.689	1202	0.000422668	1.3253	4.68	6.18	3.62	5.39	7.09	4.41	7.92	4.88	4.78	5.45	3.61	5.52	7.32	4.9	8.31	3.81	4.43	6.39	3.98	5.69	6.56	4.98	5.05	4.13	3.35	7.11	6.61	4.36	5.01	3.82	3.7	3.83	3.28	5.6	5.11	2.42	3.78	5.97	4.36	4.74	3.82	2.86	1.82	3.76	3.64	3.12
796.587	1204	0.00047609	0.771233	6.79	6.98	7.19	10.67	7.72	3.38	6.68	9.85	8.5	9.86	6.48	7.51	5.73	4.67	12.25	6.9	7.24	8.2	8.02	5.9	9.91	6.59	6.51	5.98	9.52	9.71	7.45	10.88	6.02	10.87	10.18	13.34	11.8	8.36	7.17	10.48	13.74	10.26	8.23	8.94	7.25	11.59	7.55	8.91	12.39	8.72
699.519	1204	0.000495441	0.50071	9.26	1	1	3.35	10.26	1	8.66	2.71	1	14.01	1	3.57	1	1	4.77	3.55	2.39	1	7.83	5.97	4.57	1	8.09	1	6.62	3.24	6.97	5.93	3.6	4.44	8.12	8.4	6.47	4.94	16.38	8.86	7.53	3.71	6.53	17.78	4.94	8.92	7	20.04	11.93	13.65
566.344	1202	0.000546764	0.711496	22.39	13.25	17.57	11.83	14.55	23.15	12.02	27.27	14.94	27.35	17.33	10.53	12.29	32.34	9.11	17.61	15.46	12.86	28.44	17.36	14.65	15.13	31.13	15.83	37.68	18.55	22.79	18.57	26.87	33.35	23.04	23.09	24.33	24.99	34.45	33.44	21.79	20.98	18.31	20.28	42.29	35.34	38.93	31.37	24.72	21.3
506.322	1202	0.000553026	0.760985	2.23	1.95	2.88	2.08	2.13	2.58	1.89	2.71	2.3	2.9	2.52	1	2.11	4.28	2.66	2.04	2.29	2.64	3.51	2.25	2.34	2.48	3.44	2.08	4.52	3.01	2.78	2.33	2.92	3.72	3.08	3.62	3.4	3.36	4.97	4.63	2.88	2.58	2.24	2.68	3.76	4.36	4.44	4.76	2.95	3.41
766.538	1204	0.000557414	0.674697	4.5	3.35	3.45	6.37	1	1	6.39	6.14	5.85	4.7	1	3.84	6.33	4.29	5.04	6.75	5.84	3.74	5.6	4.86	4.79	3.64	3.93	4.57	10.44	7.96	9.02	6.47	3.64	9.15	8.12	7.68	5.12	3.93	3.28	8.22	5.9	5.14	4.87	7.36	6.76	8.84	10.3	9.54	13.22	7.06
591.354	1202	0.000565425	0.683995	12.61	6.43	15.91	8.01	7.77	10.2	13.01	15.45	10.52	11.03	6.99	8.03	3.97	10.11	8.94	9.57	15.13	5.14	13.83	19.68	8.18	8.13	15.64	7.02	21.21	5.58	12.24	17.37	12.32	18.89	9.29	15.28	19.2	11.81	20.16	19.67	13.36	12.15	9.6	10.54	20.24	25.97	24.85	15.96	13.93	18.6
411.32	1202	0.000629877	0.747653	4.41	2.95	3.56	2.43	2.93	4.59	2.72	5.27	2.68	5.45	3.5	2.34	3.19	6.29	2.75	3.98	3.03	2.97	6.02	3.29	3.53	3.47	6.59	3.82	7.01	3.79	4.56	4.54	5.81	6.3	4.68	3.94	4.69	5.61	6.35	5.97	4.49	3.92	3.77	4.08	7.6	5.82	7.95	6.17	5.78	4.8
564.398	1204	0.000635165	0.605701	1	1	1	1	1	1	1	1	1	1.52	1	1	1	1	1	1	1	1	1	1	1	1	1	1	1	1	1	1	1	1	1	1	1.92	1	2.51	2.41	1	1	1	1	1	3.08	3.78	3.31	2.5	1
829.587	1202	0.000637835	0.635985	28.13	15.44	24.96	12.96	18.42	22.05	16.92	33.73	20.56	26.9	17.09	15.64	9.63	26.14	12.22	26.18	22.52	10.95	42.75	33	15.85	14.38	37.55	18.11	44.08	16.72	36.51	26.1	36.78	39.94	22	27.25	30.61	28.12	34.22	43.99	24.56	23.69	19.95	29.3	86.91	50.75	62.75	31.27	34.95	32.12
306.257	1204	0.000641721	0.697798	6.23	4.86	6.81	6.31	7.65	4.73	8.66	4.67	5.71	6.58	3.34	5.82	2.45	3.6	11.18	3.43	7.12	4.4	5.43	7.14	7.32	4.49	6.06	4.19	10.69	5.67	3.59	10.53	4.39	6.32	6.2	9.38	11.54	3.58	11.26	10.28	10.75	8.58	5.63	6.47	7.72	13.51	10.48	11.68	10.4	8.93
524.445	1204	0.000650005	0.563153	1	1	1	1	2.99	1	1	1	1	3.96	1	1	1	1	1	1	1	1	2.09	2.66	1	1	1	1	1	1	1	1	3.67	2.35	3.03	2.95	2.39	1	3.19	3.64	2.75	2.71	2.37	2.3	2.41	3.5	1	2.29	2.06	2.12
276.209	1204	0.00065098	0.617726	2.87	3.14	2.99	2.44	4.1	4.9	3.23	2.27	1	4.08	3.04	2.12	2.72	3.1	4.65	1	3.46	2.65	4.84	3.79	3.47	1	3.73	4.71	8.41	4.4	2.16	10.5	3.41	3.81	5.41	3.9	5.75	2.52	5.23	7.13	5.91	5.49	2.68	2.39	3.83	9.66	7.19	8.51	8.52	3.63
565.34	1202	0.00065635	0.704446	72.85	45.2	65.83	39.94	51.59	76.61	41.2	84.41	50.61	86.18	58.83	36.62	43.79	121.97	32.26	62.85	55.38	48.32	87.95	55.42	49.38	49.94	94.58	57.72	142.34	68.98	71.71	66.56	101.69	122.04	84.17	82.59	79.3	81.44	128.83	98.01	69.25	66.45	60.4	66.13	120.26	131.56	145.96	117.24	93.93	76.64
910.726	1204	0.000696731	0.513898	6.51	6.93	9.09	7.11	5.59	7.93	5.29	1	3.4	5.82	5.81	1	3.56	4.39	11.21	1	10.42	5.42	10.33	5.27	4.96	4.11	4.98	11.3	16.06	7.8	3.03	31.49	6.46	6.38	10.22	7.39	8.6	3.97	12.12	14.28	11.06	19.25	5.17	5.47	6.57	23.14	19.3	22.79	24.09	5.69
508.379	1204	0.00070772	0.585696	1	1	1	1	2.11	2.03	1	1	1	1.84	1	1	1	1	1	1	1	1	2.49	2.71	1	1	1	1	1	1	1	1	4.57	1	2.41	1.88	2.28	1	3.68	2.61	2.16	3.43	1	2.44	1	2.94	1.93	2.96	2.13	3.31
650.515	1204	0.000757152	0.542151	2.73	1	2.61	1	2.59	2.83	2.48	1	1	1	1	2.51	1	1	4.58	1	3.25	1	3.58	2.12	1	1	1	4.29	4.63	1	1	5.78	4.1	2.47	3.13	1	2.49	1	4.91	5.69	4.3	4.16	1.99	1	1	6.91	7.59	6.03	6.53	2.58
478.406	1204	0.000767282	0.541255	1	1	1	1	1	1	1	1	1	1.89	1	1	1	1	1	1	1	1	1	1	1	1	1	1	1	1	1	1	3	2.6	2.5	2.69	3	1	2.61	2.7	2.66	2.38	1	1	1	2.28	1	1	1	1
577.479	1202	0.000787362	0.639172	1	1	1	1	1	1	1	1.99	1	1	1	1	1.7	1	1	2.04	1	1	1	1	1	1	1	1	1	1	1	1	2.36	2.06	1.99	1	1.61	1	1.96	2.45	2.83	3.97	1	2.24	2.4	1.9	1	1	1	1
727.552	1202	0.000822034	0.593572	3.01	1	1	1	4.02	1	4.32	2.41	1	4.46	1	2.19	1	1	2.46	1.74	1	1	3.54	3.36	2.5	1	3.58	1	3.53	1	3.29	2.23	3.38	2.87	2.89	2.57	2.83	4.17	6.81	2.74	2.45	1	2.4	8.6	2.82	3.21	3.71	6.31	3.16	4.36
801.555	1202	0.000888564	0.613532	2.63	1	1.98	1.83	1	1.85	2.25	1.89	1	2.55	1	1	1	3.1	1	2.75	1	1	3.98	2.18	1	2.24	1	1	4.93	1	2.69	2.56	3.14	4.97	3.08	3.2	1	1.9	2.82	4.21	1.89	3.27	2.49	2.32	5.46	4.06	4.49	2.23	2.62	3.36
729.573	1204	0.000901628	0.639495	6.7	2.76	3.36	3.4	8.19	1	7.97	3.72	2.26	11.62	3.07	3.69	4.32	1	5.53	4.04	2.33	2.93	6.61	5.76	5.71	2.27	7	3.07	5.49	3.18	6.04	5.14	4.72	5.29	6.57	8.59	5.62	4.71	9.04	7.33	5.76	3.67	5.36	16.21	6.63	6.5	5.57	11.43	10.21	9.21
753.565	1204	0.000966786	0.605762	9.39	4.2	4.04	4.8	17.73	2.95	11.5	5.12	3.9	13.97	3.61	5.94	4.47	2.7	11.34	6.44	3.67	2.72	8.17	7.38	10.11	3.06	8.93	4.82	9.95	5.11	5.86	12.14	5.53	7.69	8.11	13.76	8.54	7.73	16.49	10.36	11.36	5.18	9.08	21.11	6.38	14.76	8.21	21.32	21.45	17.18
660.502	1204	0.000973803	0.476232	1	1	2.59	2.23	1	1	1.92	1	1	1	1	1	1	1	3.28	1	1	1	3.17	1	1	1	1	3.32	7.52	1	1	7.59	1.98	2.67	4.49	3.01	3.04	1	3.73	3.65	3.9	7.08	1	1	1	5.09	6.2	5.24	7.94	2.29
646.485	1204	0.000976605	0.508701	2.16	1	2.44	1	1	2.24	1	1	1	2.11	1	1	1	1	2.85	1	4.54	1	3.27	1	1	1	2.21	3.58	2.31	1	2.46	5.99	2.17	2.72	2.19	1	2.58	1	3.44	5.77	2.77	3.79	1	1	1	6.99	6.65	6.18	5.99	1
292.204	1204	0.0010043	0.623521	2.73	1	1	1	1.91	2.55	1	1	1	2.77	1	1	1.74	1	2.45	1	2.68	2.25	2.61	2.27	2.01	1	1	2.76	3.54	2.51	1	4.27	1.81	2.42	2.38	2	2.78	1	2.97	4.03	3.21	2.78	1.77	1	2.61	5.66	4.74	3.65	4.8	2.55
830.59	1202	0.00101115	0.646504	12.61	6.79	10.99	6.29	8.56	10.53	9.05	15.37	9.63	13.17	7.77	6.72	4.52	11.87	4.98	10.93	12.24	5.85	19.92	16.38	7.58	6.44	16.94	9.49	21.57	8	17.43	11.98	16.66	17.51	10.1	13.07	14.37	13.31	15.15	20.98	10.71	11.32	9.28	14.23	40.77	23.82	29.06	14.33	16.37	15.19
278.225	1204	0.00103068	0.667101	16.2	17.41	18.03	12.09	20.11	22.62	13.03	11.5	10.55	21.39	16.59	8.85	8.53	14.23	21.52	9.2	17.39	14.35	25.74	13.19	18.41	11.03	18.27	21.69	33.45	22.7	9.33	45.78	13.38	15.66	25.84	20.35	27.18	10.82	28.2	33.83	30.96	35.2	12.56	9.83	17.17	38.38	33.03	37.65	35.88	19.53
630.486	1204	0.00104404	0.483257	12.66	6.14	6.35	4.02	4.79	3.86	2.36	5.98	2.26	3.89	4.67	2.15	1	6.09	4.97	2.19	11.49	2.81	13.99	3.97	4.12	1	6.03	6.77	7.72	3.73	2.74	15.63	6.66	5.7	8.7	2.7	6.08	4.26	7.88	16.06	9	11.94	2.5	2.31	10.15	27.16	21.71	18.33	14.65	5.22
523.434	1204	0.00105845	0.586523	1	1	1	1	2.43	1	1	1	1	2.77	1	1.86	1	1	1	1	1	1	1	1	1	1	1	1	1	1	1	1	3.18	1	2.66	1	1.77	2.57	3.17	3.29	2.4	2.43	1.98	2.33	1	2.24	1	1	2.26	1
566.455	1204	0.00113129	0.501598	1	1	1	1	2.59	2.32	1	2.64	1	3.68	1	1	1	1	1	2.17	1	1	2.21	2.37	2.07	1	1	1	1	1	1	1	4.81	1	2.92	1	3.73	2.83	5.08	4.28	4.08	9.62	3.15	3.48	2.67	3.15	1	1	2.97	2.77
647.49	1204	0.00113437	0.496292	2.42	1	1	1	1	1	1	1	1	1	1	1	1.98	1	2.18	1	2.85	1	3.78	1	1	1	1	1	1	1	1	5.37	1	2.28	1	1	2.91	1	3.21	4.25	2.11	2.92	1	1	1	6.81	4.8	4.64	5.13	1
581.513	1204	0.00114941	0.578047	1	2.1	2.42	1	1	1	1.87	1	1	1.86	1	1	1	1	1	1	1	1	2.63	1	1	1	1	1	1	1	1	1	3.66	1	2.54	2.62	2.72	2.39	2.78	3.3	1	3.55	2.17	1	2.49	2.83	1	1	1	2.2
880.756	1204	0.00114963	0.531945	14.53	10.87	13.86	12.38	10.22	16.72	7.43	10.1	5.52	10.56	9.77	8.22	5.72	7.45	17.01	3.63	20.18	9.41	20.17	9.38	9.57	5.4	10.22	21.47	22.1	12.15	4.34	46.52	14.76	11.01	13.5	10.32	13.74	6.48	18.46	28.5	16.88	20.23	8.61	8.03	17.37	50.98	42.53	45.6	39.94	11.4
563.397	1204	0.00119394	0.46627	3.55	1	2.52	1	1	1.88	1	1	1	2.05	2.29	1	1	1	1	1	5.13	1	3.8	1	1	1	1	3.34	3.47	2.44	1	7.89	2.67	1	2.45	1	1	1	3.53	7.11	4.18	4.62	1	1	2.48	8.21	8.57	8.47	6.44	1
783.514	1204	0.00120754	0.758593	8.82	11.53	10.8	14.18	12.29	5.69	11.41	11.15	16.11	13.27	11.08	12.7	9.54	7.97	17.58	10.43	10.47	9.58	9.34	6.97	13.95	11.9	7.04	8.39	15.31	16.45	8.76	20.3	8.01	16.34	11.37	27.33	20.34	10.89	11.16	17.23	19.57	18.25	13.44	14.35	10.38	16.54	11.96	13.72	16.04	11.2
881.762	1204	0.00121049	0.527003	13.02	7.19	10	8.77	8.24	11.97	4.63	6.69	4.43	7.78	7.19	5.42	3.72	6.55	11.34	3.39	14.41	8.86	15.49	8.23	6.4	1	10.53	15.55	15.41	7.83	3.55	32.54	12.2	7.93	10.34	6.11	9.66	5.37	13.35	22.29	12.47	13.81	6.08	5.8	15.51	39.25	31.7	33.81	29.64	6.88
593.474	1202	0.0012236	0.66813	1	1	1	1	1	1	1	1	1	1	1	1	1	1	1	1	1	1	1.95	1	1	1	1	1.74	1	1	1	1	2.34	1	2.21	1	1	1	2.3	2.01	2.48	2.75	1	2.3	3.57	1.97	1	1	1	2.03
752.558	1204	0.00123088	0.53655	24.69	9.7	6.4	10.01	49.67	3.15	29.52	7.58	7.22	36.04	4.74	14.67	7.96	1	31.31	12.68	6.69	4.97	21.33	18.29	24.47	4.38	20.36	10.67	22.18	12.92	13.61	32.21	10.81	17.69	22.22	37.59	18.38	15.82	49.28	23.85	33.98	13.12	23.57	64.74	10.25	31.01	18.63	60.05	58.92	46.15
750.54	1202	0.00123114	0.623846	5.88	3.4	2.71	2.52	8.1	2.25	9.8	2.2	2.05	7.55	1	3.87	1	2.64	9.25	3.59	3.1	2.08	6.35	7.2	5.46	2.49	6.59	2.26	7.18	3.02	7.63	7.41	3.79	7.88	6.39	5.7	5.39	5.68	13.53	4.67	6.37	2.41	7.1	15.7	3.94	6.64	6.44	10.5	7.95	8.13
447.344	1204	0.00149586	0.551728	1	1	1	1	2.17	1	1	1	1	2.21	1	1	1	1	1	1	1	1	1	1	1	1	1	1	1	1	1	1	2.51	1	1	2.35	2.55	1	5.34	4.22	3.05	4.1	1	2.49	1	2.1	1	1	2.89	1
569.478	1204	0.00158395	0.547249	1	1	2.1	1	3.02	1	2.09	1	1	3.31	1	1	1	1	1	1	1	1	1	2.82	1	1	2.88	1	1	1	1	1	4.72	3.39	1	2.15	2.52	2.52	3.71	4.06	2.84	6.59	2.62	2.67	3.76	2.22	1	1	1	1.92
751.555	1204	0.00164434	0.539897	55.02	21.17	13.86	23.86	115.04	6.43	64.66	17.02	13.33	80.83	10.45	30.31	17.66	9.24	68.04	28.62	13.42	11.14	46.34	41.69	55.62	11.9	45.51	24.05	49.77	28.54	31.82	72.21	24.23	38.63	51.34	82.58	38.54	36.96	112.5	55.01	74.03	25.45	49.31	147.01	23.4	68.96	38.15	137.9	135.35	99.46
568.456	1204	0.00178662	0.612662	4.91	1	2.61	3.43	3.52	3.72	1	4.46	1	2.66	1	3.4	2.6	4.4	1	1	1	3.76	2.54	3.95	1	2.94	1	2.74	3.16	1	3.96	3.24	7.37	6.68	5.7	4.14	6.1	3.18	6.64	1	1	5.43	5.53	5.65	3.88	2.73	3.03	4.26	2.65	5.94
631.492	1204	0.00179616	0.474764	5.44	2.68	3.36	2.7	2.2	1	1	2.68	1	3.06	2.51	1	1	3.78	2.79	1	4.52	1	6.86	2.76	1	1	3.65	4.17	5.62	1	1	9.8	3.2	4	3.4	1	2.81	2.16	5.35	9.54	4.64	5.28	1	1	3.47	13.03	12.7	11.91	9.27	1
755.486	1204	0.00190937	0.728167	5.25	9.64	9.2	11.69	11.77	4.16	10.01	8.69	9.44	13.38	8.28	9.38	7.5	7.4	16.26	7.2	9.01	8.81	8.65	5.58	11.63	11.53	6.06	6.94	16.86	14.61	6.35	18.97	7.38	11.67	11.33	26.23	17.62	8.89	11.1	15.89	16.12	18.86	10.52	15.05	8.58	15.14	10.24	14.35	16.84	9.91
300.268	1204	0.00204928	0.644625	1	1	1	1.96	2.38	2.27	2.46	1	1	1	1	1.75	1.89	1	1	1	2.44	1	1	2.8	2.43	1	1	2.39	2.83	1	2.02	3.69	2.96	2.02	1	2.41	3.19	1	2.77	3.02	1	1.88	1	1	1	5.71	2.56	3.92	3.72	2.74
748.573	1202	0.00209406	1.26381	14.29	21.57	18.19	27.92	23.28	19.16	25.14	16.6	17.27	21.76	16.86	17.61	34.16	17.63	23.79	18.32	16.32	17.43	18.51	16.23	14.74	20.75	14.03	24.25	14.12	34.62	17.56	16.92	22.52	16.02	20.65	12.95	10.89	20.44	18.9	10.91	18.84	16.35	15.3	16.92	14.28	10.6	11.78	19.06	17.55	11.71
413.276	1202	0.00213904	1.60387	11.72	12.22	6.51	8.54	13.97	8.59	6.41	16.47	26.83	11.09	8.83	17.73	11.15	14.14	18.57	13.69	7.62	10.17	12.45	5.81	25.31	8.54	24.13	4.72	5.59	21.42	11.83	6.13	3.74	3.84	4.33	11.67	17.77	6.79	8.85	5.85	17.25	8.73	3.43	6.79	9.1	6.11	6.31	6.38	5.8	7.81
795.583	1204	0.00216	0.791641	14.2	12.65	12.32	20.51	15.13	7.08	13.61	20.63	15.35	17.74	12.39	14.1	13.03	7.86	24.22	15.26	13.7	16.1	14.81	10.58	17.89	10.96	12.7	9.85	18.43	16.74	12.15	20.45	10.02	20.25	18.61	25.9	19.41	15.56	14.35	20.1	27.51	19.59	15.04	18.36	10.91	20.35	14.32	19.64	23.99	16.11
774.591	1202	0.00243287	1.46043	1.98	4.21	3.97	7.62	3.01	5.39	2.32	4.92	2.16	3.35	4.86	2.8	4.57	4.8	4.53	4.03	3.69	2.63	3.37	2.77	2.51	3.96	1	8.09	2.39	7.82	2.99	3.99	2.96	3.49	3.31	2.52	1.98	4.38	2.66	3.01	3.14	2.62	2.91	2.15	2.02	2.7	1	1	3.47	1.89
776.556	1204	0.00272767	0.69109	7.6	3.96	3.63	6.2	11.87	2.43	7.54	3.33	4.67	11.05	3.1	2.89	6.31	1	8.62	6.85	3.47	2.66	7.42	5.55	9.64	3.38	9.1	4.29	6.72	4.7	9.96	7.42	3.86	5.35	13.9	11.68	6.34	6.92	10.31	7.78	8.61	4.08	9.95	11.15	4.84	6.9	5.73	13.87	11.72	9.99
749.537	1202	0.00278812	0.622419	11.12	6.17	4.73	3.29	18.05	2.94	17.25	5.55	2.77	15.69	3.17	8.96	4.08	3.97	18.18	9.2	4.85	1	10.95	14.22	12.12	4.98	14.94	3.31	12.8	6.16	15.36	14.7	8.17	15.97	4.42	11.61	9.66	9.44	26.85	9.99	12.42	5.82	14.45	31.93	5.64	17.5	11.23	21.06	14.63	16.94
648.5	1204	0.0028542	0.520415	4.66	2.31	1	2.5	1	4.24	1	2.85	2.5	2.12	1	1	1	1	4.88	1	4.95	1	5.01	3.43	1	1	4.1	3.92	4.5	2.86	1	6.93	3.39	3.8	3.46	1	3.53	1	4.56	9.2	5.71	3.21	1	1	4.33	12.31	9.61	10.4	8.85	1
908.708	1204	0.00289793	0.574604	5.05	4.99	4.6	5.04	3.89	3.68	4.22	1	3.59	4.51	3.78	1	1	3.69	7.55	1	9.03	3.55	5.8	4.07	3.8	2.96	4.19	5.41	9.28	4.31	2.53	16.91	1	5.17	6.98	3.92	6.18	1	7.19	7.95	6.27	11.36	3.76	3.62	3.71	13.9	12.19	13.07	14.28	3.68
677.538	1204	0.00299347	0.642069	1	2.47	3.43	2.34	3.37	4.08	1	2.53	1	2.81	1	2.68	1	1	4.52	1	3.33	3.32	3.73	2.21	2.28	1	1	3.79	4.95	2.73	1	5.02	2.71	2.58	3.06	2.33	3.47	3.03	4.11	5.55	5.06	4.1	2.66	1	2.6	6.55	5.66	6.46	6.71	2.25
297.239	1204	0.00309797	0.654333	2.45	2.29	3.65	2.69	1.87	3.56	1.97	1	2.18	1	1	1.73	1	1	3.39	1	3.47	2.61	3.17	2.21	2.43	1	2.07	3.53	4.42	2.48	1.89	5.89	2.09	3.01	2.26	1.95	2.52	1	3.77	4.72	3.19	3.34	2.12	1	3.14	6.53	5.26	6.29	6.38	2.73
724.526	1204	0.00312593	0.567308	16.58	5.2	4.8	5.28	31.01	3.17	17	4.79	4.06	17.73	2.61	6.35	5.89	3.25	18.25	5.68	3.77	3.34	12.97	12.43	13.24	1	13.19	6.15	11.45	5.99	9.61	18.02	3.91	7.67	13.95	15.39	12.3	8.19	32.48	13.88	21.48	8.02	12.48	33.97	5.29	21.91	9.7	29.6	29	29.38
532.45	1204	0.00338636	0.648525	1.94	2.12	1	1	1	1	1	2.17	1	1.97	1	2.37	1	1	1	1	1	1	2.88	1	1	1.96	2.91	1	1	1	1	2.34	2.09	2.2	2.69	3.35	2.04	2.3	2.44	2.43	1.98	2.95	1.74	2.54	1	2.47	1	1	1	2.26
314.247	1204	0.00351251	0.802664	1.8	2.55	2.86	2.96	2.79	3.61	3.29	2.69	2.57	3.86	2.79	2.85	2.87	2.16	3.55	1	3.13	2.96	2.31	3.45	2.9	1	2.3	3.65	3.27	2.47	2.26	3.94	3.54	2.59	2.94	2.63	3.36	2.36	3.69	4.55	3.51	3.59	2.68	2.73	3.13	5.51	4.06	5.09	4.42	3.12
723.52	1204	0.00356209	0.549467	31.61	9.51	8.15	10.11	70.04	3.53	35.82	8.91	6.77	38.03	4.4	12.78	11.41	4.88	37.66	11.29	7.44	5.49	25.3	24.8	31.12	6.44	26.49	10.12	23.36	12	21.81	37.57	10.46	15.53	28.71	35.18	21.53	16.06	68.28	27.93	47.35	16.49	25.21	74.95	9.35	44.08	17.75	63.07	61.81	64.91
279.229	1204	0.00360037	0.636233	3.97	3.95	4.87	3.54	4.34	5.44	2.42	2.85	1	4.51	4.29	1	2.02	3.36	4.96	1	1	3.54	5.78	3.44	3.82	2.22	3.94	5.82	8.36	5.47	1	11.33	1	3.67	5.84	4.47	5.46	2.4	6.79	8.86	7.26	8.12	3.26	2.14	4.01	8.56	9.3	10.22	9.79	3.29
612.5	1204	0.00361562	0.649774	2.8	2.98	3.46	1	3.3	3.26	6.86	2.46	1	4.7	2.99	2.28	2.64	2.35	7.54	2.39	1	1	3.56	5.42	2.43	3.09	1	3.92	9.5	1	2.49	5.47	3.68	3.9	6.37	3.55	5.66	2.96	7.77	6.1	6.49	6.05	2.23	3.05	2.55	9.32	7.42	7.31	6.73	5.42
557.453	1204	0.00362373	0.630916	1.91	2.42	1	1	1	2.49	1	1	1	2.09	1	1	5.79	1	1	2.32	1	1	1	1.84	1	1	1	1	1	1	1	3.07	2.19	1	3.75	3.42	2.53	2.29	1	2.81	2.65	4.49	1	3	2.21	2.61	1	2.62	2.65	2.45
562.5	1204	0.00363745	0.651361	1	6.19	3.97	3.7	3.97	5.21	3.43	4.11	1	4.06	3.59	1.83	15.91	1	1	5.91	3.99	2.18	5.08	3.51	2.86	3.88	2.81	3.5	5.19	5.32	2.83	5.82	7.23	5.39	6.79	6.66	4.99	4.85	7.57	7.72	5.72	5.81	4.41	4.97	7.52	9.61	4.85	5.48	5.14	4.32
328.26	1202	0.00376799	1.61133	18.92	18.33	7.73	9.02	18.75	13.95	9.29	24.11	32.82	18.33	12.07	22.36	11.82	21.08	25.73	18.33	9.53	11.51	17.34	7.77	35.49	12.38	21.46	4.15	4.43	26.54	16.01	7.23	3.16	3.82	5.47	15.52	29.44	8.19	11.03	7.08	24.36	13.2	4.73	9.13	6.86	7.7	8.07	5.64	7.88	9.72
635.524	1204	0.00381697	0.559816	1	2.42	2.71	2.57	1	3.25	1	2.43	1	1	1	1	1	1	2.41	1	2.81	1	1	1	1	1	2.25	2.64	2.79	1	1	4.87	2.46	1	2.58	1	2.09	1	2.41	5.66	2.41	1	1	1	2.24	7.51	5.22	5.73	5.38	2.46
737.535	1204	0.0038526	0.51944	3.48	2.49	1	1	5.47	1	4.61	1	2.26	5.57	1	2.65	1	1	4.79	2.85	2.41	2.08	4.76	3.17	3.77	1	3.88	1	3.66	1	2.41	4.42	2.49	3.26	3.77	7.07	2.75	3.15	12.56	5.1	4.62	1	4.64	10.22	1	4.24	1	14.95	11.48	7
782.508	1204	0.00386314	0.783348	10.67	13.85	12.19	16.01	14.15	4.53	12.45	14.22	17.7	13.98	9.92	15.7	12.4	12.04	18.88	15.36	11.99	10.89	9.84	9.33	15.34	13.9	9.96	9.4	17.4	18.38	12.15	21.53	7.98	20.84	13.25	31.74	23.15	12.58	11.99	16.47	21.12	20.18	13.91	17.83	12.46	18.76	13.08	13.07	18.28	12.38
911.735	1204	0.0038832	0.4777	10.44	12.35	20.6	13.05	13.4	18.69	7.23	5.92	1	14.24	12.27	5.97	5.27	4.56	16.72	2.85	17.27	11.25	14.43	5.71	9.17	6.13	6.09	21.67	29.35	13.96	3.54	85.42	13.65	6.68	18.09	11.15	11.12	5.21	21.67	32.5	21.53	51.29	13.17	7.87	9.31	29.01	38.55	52.99	51.26	6.42
856.672	1202	0.00407417	1.18203	6.55	8.09	6.94	9.07	7.26	6.23	7.18	7.1	7.71	8.11	5.66	6.52	9.24	7.86	9.23	6.5	5.9	7.11	6.87	7.44	6.57	6.95	6.18	7.07	4.82	10.6	8.65	6.05	6.96	8.14	7.79	5.3	4.69	7.23	7.32	4.67	5.63	8.38	6.24	6.93	6.09	4	4.08	4.52	6.4	5.61
570.372	1202	0.00413109	0.843974	5.28	4.28	4.33	4.42	4.83	5.65	4.79	7.41	6.32	6.6	3.98	4.62	4.2	7.7	6	5.41	5.6	4.36	6.89	6.62	4.84	4.84	7.69	4.97	8.23	5.08	6.86	5.65	5	8.54	7.26	5.85	7.26	6.05	7.91	6.69	6.07	5.75	5.91	5.11	6.22	8.18	8.06	5.65	6.81	6.86
509.349	1202	0.00416524	0.836426	2.88	2.62	2.14	2.02	2.81	2.75	1.72	3.87	3.22	3.36	2.64	2.35	3.18	3.14	2.65	1.79	2.86	2.78	3.39	3.76	2.59	2.47	2.81	2.64	4.7	2.6	3.37	3.68	2.38	4.7	4.35	4.4	4.13	2.89	3.15	3.07	3.18	3.59	2.59	2.99	2.77	4.48	3	3.48	3.72	2.82
909.716	1204	0.0042529	0.546284	4.22	5.48	5.57	5.79	5.89	5.74	5.41	1	1	5.4	4.01	1	2.65	5.2	7.17	2.1	8.42	3.86	6.98	3.8	4.08	3.84	2.85	8.37	11.24	6.09	2.5	26.7	3.9	5.79	7.68	3.4	5.82	2.85	7.95	10.59	8.46	17.66	4.81	1	3.55	13.31	14.95	14.67	17.53	2.88
283.259	1202	0.00449671	1.62799	23.25	22.2	9.59	13.78	24.82	19.71	13.43	30.06	39.58	26.85	14.13	29.83	15.18	25.55	35.58	21.55	13.75	16.87	20.32	8.62	50.72	15.63	33.47	6.34	6.26	40.79	20.6	10.46	4.18	4.76	5.85	20.76	37.23	10.09	15.76	8.79	37.55	18.12	6.17	11.59	10.85	7.61	8.01	9.14	9.05	14.04
310.216	1204	0.0045174	0.722756	3.95	2.85	3.21	2.71	3.27	3.86	2.41	2.29	1	3.21	2.76	2.24	1	2.59	2.9	1.78	3.96	2.22	4.35	2.69	2.82	1	2.86	3.91	5.04	3.55	2.08	5.77	3.24	3.04	3.81	2.49	3.36	2.08	4.82	5.52	3.87	4.54	2.32	1	3.47	6.58	5.9	6.01	5.05	2.88
811.573	1202	0.00477299	0.764935	5.28	6.71	3.85	7.72	9.02	3.71	9.54	7.02	8.56	10.43	4.58	8.66	7.12	6.78	8.46	8.51	6.47	2.65	9.99	6.91	7.55	6.23	8.74	3.48	7.89	6.85	7.76	8.54	5.83	12.53	6.83	11.93	7.57	8.13	16.38	5.42	8.85	5.01	10.86	17.54	7.41	6.16	9.71	8.65	12.18	9.65
774.541	1204	0.00495758	0.741841	6.49	1	4.97	3.79	8.11	3.38	7.91	4.08	5.96	10.7	1	4.49	6.52	4.82	7.44	5.42	1	3.56	7.49	6.71	8.37	4.98	7.68	4.96	7.82	6.58	11.93	5.75	4.34	7.3	10.95	10.27	7.29	5.99	8.02	8.15	8.65	5.23	8.23	9.87	7.56	1	5.59	9.83	7	7.92
883.776	1204	0.00497474	0.590972	13.23	7.52	10.35	7.73	10.69	14.65	5.95	8.64	4.85	12.03	5.84	6.52	3.92	6.37	13.51	1	15.2	9.45	13.92	11.41	9.64	3.01	13.46	18.81	12.72	11.3	4.88	27.33	12.56	8.16	9.73	5.24	7.98	7.28	12.33	23.01	9.39	11.33	6.54	5.98	21.06	42.52	28.6	33.64	30.57	7.59
828.72	1204	0.00498977	0.578694	5.68	1	7.03	1	4.22	5.12	7.14	3.63	3.68	6.35	3.77	5.49	1	5.86	7.95	1	9.54	2.77	5.35	8.19	3.41	2.26	7.43	10.33	14.12	3.28	4.34	11.47	5.73	8.97	5.63	3.73	13.27	3.14	11.16	11.76	11.15	3.25	3.16	3.85	10.04	22.87	21.43	11.86	11.16	8.47
710.493	1204	0.00504339	0.795404	5.62	4.08	4.4	6.57	3.63	2.73	4.63	4.26	5.76	5.13	3.97	5.01	3.52	3.22	6.87	5.4	3.44	5.79	4.02	3.73	5.44	3.55	2.99	3.37	4.95	6.32	3.56	7.69	3.19	6.98	5.35	8.72	8.3	4.32	4.13	6.56	6.56	7.32	4.6	4.61	3.56	7.1	5.89	5	8.22	3.9
812.577	1202	0.00508728	0.791259	3.38	3.15	2.9	3.73	4.98	2.42	5.33	3.93	4.37	5.41	2.87	4.51	4.76	3.94	4.24	4.63	3.45	1.85	4.34	3.2	4.54	3.04	4.77	1.97	4.02	3.34	3.89	5.92	3.15	6.32	3.6	6.08	4.44	3.76	8.73	3.14	3.52	3.31	4.86	7.39	3.63	3.73	4.96	5.76	6.65	5.83
282.255	1202	0.00518413	1.63437	115.89	108.86	49.87	70.73	126.02	96.47	63.45	150.59	196.14	130.72	67.91	144.06	70.79	123.67	173.16	108.1	65.59	78.34	96.71	37.2	257.79	72.75	164.97	28.82	31.2	197.03	103.96	51.28	16.12	18.28	32.94	98.87	186.93	51.68	70.37	47.91	184.97	84.39	28	57.4	47.81	38.98	41.4	47.33	46.22	65.63
882.772	1204	0.00520072	0.590792	22.79	12.81	17.75	14.85	17.23	28	10.17	15.88	11.23	20.4	10.96	12.65	7.64	13.44	25.72	5.69	26.9	17.35	27.9	18.5	15.11	6.07	21.58	31.44	22.01	20.53	8.2	48.69	22.05	16.22	16.32	10.97	16.08	11.12	21.89	41.05	20.7	17.83	10.46	10.77	36.7	77.15	53.51	61.34	56.98	12.82
796.529	1204	0.00538896	0.799182	11.98	11.66	8.53	11.94	9.72	6.92	12.54	13.1	15.18	12.75	13.09	13.14	10.13	7.82	18.33	14.29	10.3	9.61	11.64	7.22	15.01	15.73	6.62	6.43	14.8	15.28	9.63	15.89	9.44	17.9	12.04	24.26	19.49	12.36	12.29	12.75	19.44	19.15	14.11	13.51	9.79	16.46	10.53	12.48	14.23	9.5
797.529	1204	0.00586318	0.812718	6.79	5.87	5.64	6.9	5.66	3.58	7.75	7.89	7.83	7.94	5.03	6.7	5.93	3.84	10.62	7.16	5.99	6.15	6.58	5.53	8.25	7.55	5.04	4.65	7.85	8.32	4.75	10.74	5.56	8.28	7.1	12.38	10	6.47	6.9	7.06	11.24	9.62	6.82	7.37	6.13	8.27	6.11	7.29	7.62	6.3
281.245	1204	0.00602287	0.74503	36.51	38.88	35.23	32.69	46.68	46.66	25.61	30.83	24.84	42.14	33.27	21.03	21.89	31.2	45.22	21.79	37.96	30.11	52.09	25.9	42.45	22.29	41.28	46.83	55.52	57.82	20.43	74.59	27.4	29.47	50.31	39.77	51.92	23.78	62.68	66.24	70.95	54.02	25.99	20.44	36.18	65.77	64.81	81.92	62.21	34.82
581.335	1202	0.00612252	0.693516	2.26	1	2.73	1	1	3.14	1	3.53	2.4	2.23	2.01	1	1	5.54	1.58	2.82	2.76	2.2	3.2	2.23	1	1	5.45	1	4.85	2.23	3.36	1.84	3.39	4.52	4.37	2.08	2.31	2.64	3.19	4.75	3.74	2.64	1.73	2.11	5.84	2.53	4.76	3.68	2.74	5.21
817.583	1202	0.0061673	0.754712	2.09	2.5	2.22	2.13	2.33	3.02	1	2.53	1	2.81	1.69	1	2.94	2.91	2	2.7	1.86	1	3.37	2.87	1	1	2.31	2.13	5.42	2.7	2.38	2.73	2.99	3.96	3.75	2.67	2.76	2.5	2.78	3.96	3.31	1.94	1.96	2.81	3.17	3.12	3.21	4.43	3.76	3.15
912.742	1204	0.00625407	0.541428	10.99	10.48	20.3	13.17	13.24	21.51	10.31	6.4	3.76	17.62	13.75	9.1	4.1	6.69	20.86	1	18.14	11.92	14.36	8.43	10.45	6.11	8.5	25.19	32.8	16.25	4.2	73.57	15.17	6.95	19.33	12.28	11.38	6.75	24.33	32.33	20.16	41.59	12.4	7.71	11.96	31.76	39.15	52.8	52.73	6.87
854.738	1204	0.00629466	0.623982	26.53	17.7	27.25	16.1	15.19	26.15	9.54	16.23	6.31	16.04	20.63	8.33	5.75	15.61	21.86	7.87	31.59	10.23	29.84	13.67	12.5	6.75	20.14	35.52	32.11	16	8.87	41.79	19.94	16.98	21.83	11.04	24.11	11.86	31.09	38.49	34.14	20.5	11.47	8.2	25.47	53.18	67.95	43.96	42.01	13.19
831.601	1202	0.00637205	0.736773	42.16	20.16	24.74	16.99	31	40.23	21.78	43.28	31.46	54.09	28.21	21.62	21.93	49.41	16.72	28.96	23.37	18.82	53.08	45.51	29.75	22.37	66.35	27.7	56.94	24.82	43.72	31.72	45.26	52.02	33.32	29.91	41.05	42.45	53.59	59.27	33.1	28.37	31.08	34.37	91.34	57.88	68.96	49.09	40.91	38.58
885.718	1204	0.00645522	0.600592	8.6	11.5	21.77	9.57	12.94	20.7	8.51	6.08	4	14.59	16.76	5.37	4.21	8.34	16.09	1	16.89	7.43	17.37	6.36	8.72	4.75	7.18	24.26	33.7	10.04	4.49	40.04	14.45	7.7	16.89	11.7	13.86	6.04	22.78	33.18	27.8	23.65	10.1	7.12	10.55	23.56	38.91	28.79	39.71	8.69
711.258	1202	0.00650534	0.727443	4.12	2.16	2.75	1.96	1	2.85	1	5.06	1	2.9	2.5	1.85	1	4.56	2.13	2.46	1	1	3.8	2.85	2.67	2.97	3.87	2.19	3.8	1.9	4.03	2.12	2.75	4.18	2.24	3.19	3.16	3.32	4.22	3.65	2.23	2.28	3.1	2.61	5.87	4.89	6.11	3.32	2.64	2.32
280.241	1204	0.006758	0.748522	185.51	197.82	175.83	163.62	233.93	233.5	129.21	160.59	125.62	214.88	169.21	105.17	106.17	159.74	230.19	108.63	190.75	152.16	268.65	131.21	221.69	110.53	214.63	239	281.37	291.62	106.67	375.5	136.59	143.26	258.53	201.67	265.04	119.42	315.88	332.43	361.97	279.7	129.31	102.52	182.58	329.48	324.25	408.94	311.03	177.52
296.236	1204	0.00690914	0.715909	15.87	12.67	16.45	13.72	14.05	19.4	12.2	11.21	10.89	14.7	12.28	10.38	8.19	11.77	19.42	6.67	21.21	11.91	19.01	13.52	13.97	6.44	13.53	20.86	24.41	15.89	8.42	30.8	13.82	13.76	15.65	11.46	17.46	9.99	20.86	29.1	20.91	18.33	10.25	8.92	16.15	39.37	32.21	34.44	30.48	14.14
499.941	1202	0.00700873	0.515688	1	2.09	1	1.78	1.61	1.76	1	2.57	1	1	1	1	1	1	1	2.27	1	1	3.33	1	1	1	1	1	1	1	2.15	1	2.73	2.24	3.28	2.13	1.84	1	2.17	1.92	1	1	2.63	1	11.4	5.58	3.11	2.93	1	1
264.976	1204	0.00716436	0.842875	4.78	4.98	4.49	4.86	5.19	4.95	4.65	4.5	5.48	5.62	4.81	4.57	3.98	5.32	7.76	3.92	5.39	1	5.94	5.36	5.47	4.18	5.74	7.22	6.42	5.04	4.99	7.41	4	5.18	6.22	6.2	7.85	3.91	6.11	7.6	7.09	5.27	4.45	4.63	4.86	7.06	6.43	6.33	8.41	5.8
829.724	1204	0.00721503	0.580643	3.63	3.12	4.47	1	1	3.83	4.27	2.76	1	5.25	1	3.11	1	3.11	5.61	3.01	5.76	1	3.85	4.94	1	1	3.71	5.44	9.46	3.15	4.09	7.52	4.16	5.57	4.92	1	6.88	3.36	5.84	6.61	7.72	1	2.86	1	5.76	15.46	14.35	8.25	8.32	4.73
294.221	1204	0.007337	0.631019	26.38	16.17	20.25	15.01	15.72	19.9	9.72	16.52	10.41	15.12	14.71	11.38	6.06	17.59	22.52	7.44	35.35	11.86	29.35	15.58	14.44	4.83	22.21	25.28	30.79	16.09	7.32	42.2	17.82	16.23	19.72	8.97	20.1	12.45	26.66	44.32	27.9	20.89	8.9	9.3	21.77	63.57	54.71	52.14	43.45	17.63
853.587	1202	0.00741429	0.725369	12.22	11.66	9.05	6.02	8.07	5.11	8.59	24.03	14.43	11.24	9.75	9.42	7.25	19.24	7.37	19.72	11.88	5.35	21.85	12.72	7.67	6.6	14.79	7.78	18.06	9.96	24.04	11.4	12.79	27.27	11.18	15.27	14.42	11.52	9.14	16.46	12.2	13.28	13.51	13.28	23.4	21.01	27.29	8.54	17.05	10.77
431.386	1204	0.00747399	0.648096	2.49	2.82	3.7	1	4.14	4.4	1	4.25	3.62	3.3	2.89	2.14	1	5.17	1	2.4	4.8	1	3.96	2.73	2.67	1	3.44	4.81	4.68	3.81	2.46	3.94	2.15	5.52	3.71	6.62	12.99	1	3.1	4.88	3.68	2.47	2.76	2.74	5.58	4.53	10.81	4.47	3.57	7
604.471	1204	0.00759158	0.619479	4.26	2.87	3	1	2.14	1	2.49	2.22	1	2.32	1	2.23	1	3.9	2.63	1	4.24	1	4.19	2.71	1	1	4.29	3.62	3.65	1	1	4.57	3.33	3.37	3.92	1	4.21	1	4.12	6.06	4.34	3.45	2.25	1	5.49	7.88	6.75	4.08	5.72	3.37
857.619	1202	0.00784108	0.717331	10.32	4.98	9.55	4.69	6.67	6.98	8.29	11.98	7.87	8.34	5.34	6.07	3.19	8.47	6.59	9.23	9.75	3.3	12.35	17.47	5.48	5.34	14.78	5.5	15.45	4.07	9	10.76	8.78	14.75	6.32	7.17	12.4	8.98	14.6	13.84	8.57	7.32	6.5	7.25	17.38	18.88	20.65	10.53	11.04	13.13
832.604	1202	0.00795001	0.747423	19.95	9.56	11.84	7.35	14.97	19.27	10.96	20.41	15.69	25.14	11.98	10.83	11.69	23.79	7.39	13.86	11.07	9.78	24.88	21.22	14.23	10.36	30.93	13.87	27.79	12.33	21.14	15.2	20.76	24.47	17.08	14.2	19.09	20.38	24.98	27.43	15.6	13.5	14.85	15.1	42.31	26.64	33.16	22.71	20.19	19.01
649.506	1204	0.0079708	0.625298	3.65	3.07	5.36	3.04	5.28	5.67	2.46	2.59	1	3.64	3.24	2.23	1	2.41	4.47	1.87	4.64	2.98	5.95	2.42	3.05	1	1	7.06	6.6	3.51	1	10.49	3.47	2.67	5.66	1	2.91	2.29	6.06	8.74	6.53	7.74	1	3.17	3.72	9.89	10.88	10.13	10.03	3.35
720.256	1204	0.00805545	2.57385	1	5.2	5.33	1	1	5.72	2.33	1	1	1	9.26	1	1	3.61	1	2.6	3.88	1	1	1	1	11.99	1	1	1	1	1	1	1	1	1	1	1	1	1	1	1	1	1	1	1	1	1	1	1	1
513.413	1204	0.00821406	0.614116	1	1	1	1	1	1	1	1	1	1	1	1	1	1	1	1	1	1	2.31	1	1	1	1	1	1	1	1	1	3.49	1	1	1	3.32	1	3.47	3	1	1	1	1	1	4.24	1	1	1	1
763.516	1202	0.00836054	1.51982	3.97	3.58	2.66	2.42	1	2.22	2.12	2.76	7.01	1.92	2.12	2.49	4.93	9.27	3.83	4.61	4.99	1.82	2.52	3.85	2.4	3.41	2.69	2.38	3.98	3.09	5.18	1	1	3.63	1	1	3.59	2	2.13	2.67	1	1	1	3.09	1	3.47	4.35	2.41	2.51	3.26
884.71	1204	0.00899663	0.649497	10.55	7.17	11.65	6.98	8.11	10.25	5.19	7.01	4.52	7.44	9.15	4.22	1	7.62	10.69	1	12.22	5.49	11.18	7.58	5.37	2.85	8.14	14.52	16.48	7.31	1	20.15	6.15	5.85	9.33	6.07	8.9	6.25	13.66	18.66	14.71	9.54	5.95	4.44	8.65	21.59	25.47	20.59	18.71	7.9
569.369	1202	0.0092646	0.857854	20.62	18.21	17.25	15.75	18.22	18.39	17.88	29.65	26.36	26.56	17.42	16.66	16.13	27.9	18.73	17.55	19.21	15.4	27.13	24.62	19	19.76	27.96	17.65	30.74	17.51	24.98	20.9	19.69	32.59	25.23	22.44	27.71	22.9	27.33	26.66	24.17	22.11	21.99	20	23.89	29.81	26.9	23.92	23.69	20.86
913.752	1204	0.00951955	0.514523	15.45	25.98	49.13	28.7	36.94	66.01	19.4	11.3	6.06	40.54	29.15	16.2	9.48	10.18	45.24	3.24	38.1	33.75	34.53	12.82	20.82	10.97	11.94	63.4	62.51	43.02	6.31	175.94	41.66	12.71	40.93	26.44	15.41	13.62	54.35	94.19	49.56	87.8	27.89	19.69	23.08	57.21	87.31	152.04	134.64	13.59
854.591	1202	0.00973881	0.73043	5.5	6.35	5.52	3.31	4.13	2.78	4.44	12.41	7.74	5.89	4.52	4.08	4.74	9.83	3.49	9.93	6.33	2.34	11.62	6.06	3.45	3.68	7.85	4.14	8.31	5.7	13.95	6.69	6.97	12.7	4.85	6.68	7.38	6.43	4.93	9.12	7.1	6.04	6.16	6.32	12.66	11.39	13.56	4.4	8.51	5.28
749.578	1202	0.00995259	1.21696	6.67	9.14	8.36	12.9	11.2	8.84	12.45	7.95	8.07	11.11	8.06	8.15	15.68	8.3	10.84	8.79	7.51	7.9	7.57	7.1	7.29	9.67	7.19	12.33	7.41	16.51	9.19	7.78	10.93	8.19	9.85	6.77	6.01	9.78	10.67	4.91	8.31	7.28	7.64	9.5	6.37	5.59	5.44	8.85	8.17	5.96
716.497	1204	0.0104216	0.663449	5.74	2.85	1	1	3.5	1	5.28	3.77	6.69	4.57	1	4.12	3.51	3.71	3.8	4.46	1	1	3.21	4.49	5.35	2.26	4.94	4.37	1	1	6.91	1	3.98	7.94	4.89	4.32	7.09	4.69	4.92	6.3	4.93	4.24	3.65	6.32	11.17	8.78	1	1	1	5.23
350.242	1202	0.0106917	1.78157	9.81	9.37	4.74	4.49	10.81	6.36	5.41	5.78	10.46	8.76	4.39	14.64	5.5	4.71	11.85	6.92	3.9	4.79	8.25	2.93	23.5	4.65	5	1	1	15.62	5.17	4.05	1	1	1	9.11	17.44	4	5.01	3.78	9.76	7.39	2.96	4.65	1	1	1	1	3.18	3.39
540.396	1204	0.0110503	0.583683	1	1	1	1	1	1	1	1	1	1	1	1	1	1	1	1	1	1	2.14	1	1	1	1	1	2.87	1	1	2.98	1	1	1	1	2.34	1	1	3.4	1	1	1	1	1	5.16	5.02	3.91	3.06	1
268.241	1204	0.0116541	0.804107	3.5	3.88	2.97	3.75	3.78	3.52	4.02	2.69	4.39	4.33	2.48	3.84	2.87	3.69	4.69	2.77	4.66	3.09	4.45	4.9	4.75	1.8	4.04	3.66	6.4	5.19	2.84	5.26	3.84	4.94	2.97	4.57	6.29	2.87	5.19	5.76	6.57	3.2	3.14	3.15	5.21	8.47	5.18	6.01	5.85	5.91
662.517	1204	0.0117206	0.633018	12.27	13.36	18.34	11.22	14.6	16.27	7.65	8.41	3.84	13.71	14.04	4.23	5.02	6.38	22.76	3.9	13.7	8.5	18.79	5.77	9.79	7.51	5.73	19.06	25.57	12.6	2.43	35.88	9.74	8.44	22.11	10.37	10.88	6.7	23.25	27.13	21.25	32.96	8.4	5.17	5.99	24.47	35.27	38.96	35.52	7.12
248.961	1202	0.0118795	1.57192	1	3.57	3.05	3.22	2.79	1	1	4.19	1	1	1	1	1	1	1	1	4.05	1	1	1	1	1	1	1	1	1	1	1	1	1	1	1	1	1	1	1	1	1	1	1	1	1	1	1	1	1
897.574	1202	0.0122562	0.753163	3.38	2.48	1.92	1	2.54	1	1	1	2.01	3.3	2.06	2.02	1.76	1	1	1.9	2.59	1	3.02	2.07	1	1	1	1	3.58	2.37	3.47	2.26	2.69	3.62	2.24	2.86	3.46	2.65	2.52	2.66	1	2.41	2.1	2.28	3.14	3.33	2.49	1	3.57	2.58
663.486	1204	0.0125742	0.491584	1	1	5.48	1	2.68	4.04	1	1	1	1	1	1	1	1	3.41	1	3.67	3.35	3.86	1	1	1	1	1	5.2	2.9	1	12.08	3.57	1	1	1	1	1	5.23	7.35	4.7	7.65	1	1	1	4.66	9.58	11.84	9.15	1
430.382	1204	0.0128472	0.662418	7.57	7.76	9.28	3.88	6.9	11.29	6.6	11.71	9.12	7.29	6.89	5.2	2.3	11.3	8.65	6.35	14.14	1	10.28	5.97	6.23	3.27	9.22	12.98	12.58	9.5	6.39	9.79	5.79	13.37	9.65	16.6	35.18	4.72	7.28	12.98	9.98	5.71	6.98	5.55	15.24	12.09	29.6	10.87	10.12	19.32
748.529	1204	0.0130054	0.728463	9.59	4.8	5.34	6.3	15.25	1	7.79	3.7	5.9	11.5	3.8	4.26	9.73	5.22	10.43	6.3	3.64	1	6.33	7.6	11.13	6.71	11.75	5.97	8.26	6.6	16.43	9.97	3.23	6.78	14.7	12.04	9.81	5.01	10.25	8.91	9.92	4.95	15.55	13.46	1	9.76	6.54	13.88	11.99	11.27
775.552	1204	0.0132425	0.740789	18.37	9.35	6.62	13.15	25.91	4.63	14.67	7.37	10.16	23.84	4.72	6.7	14.05	7.77	18.25	13.52	6.6	4.95	16.04	12.96	19.18	6.5	18.08	9.89	11.21	11.29	21.2	13.21	6.88	11.09	25.63	20.9	13.88	12.79	17.58	16.06	17.76	6.3	20.93	24.21	7.69	14.23	10.61	28.24	22.94	19.19
663.521	1204	0.013704	0.640131	5.91	5.15	8	4.93	7.43	6.76	2.92	3.91	1	5.09	6.6	2.55	2.93	3.33	9.44	1	5.44	4.4	8.18	2.39	4.34	2.56	3.1	7.86	10.25	5.76	1	15.96	4.31	3.5	9.84	4.8	5.38	2.77	9.95	12.7	9.36	13.53	3.93	2.39	3.12	9.65	14.63	16.61	15.1	1
761.527	1204	0.0138546	0.834864	8.39	5.16	6.09	6.93	8.73	7.91	11.91	6.85	11.46	13.62	6.07	8.27	9.74	7.02	8.49	5.75	4.81	7.38	6.89	8.18	12.17	6.45	10.89	5.78	12.46	10.42	9.76	9.11	6.91	12.21	7.65	13.19	13.7	6.4	9.36	11.49	10.02	8.44	9.56	10.22	14.35	13.29	8.41	10.37	8.7	9.92
735.655	1204	0.0140861	0.554787	9.93	1	11.09	1	1	9.97	3.34	10.39	11.17	1	1	7	1	8.7	1	7.43	9.16	1	12.86	6.32	1	12.63	5.26	1	1	2.9	5.54	1	11.42	16.26	1	19.42	27.35	13.83	1	13.75	1	1	15.63	11.69	16.67	19.12	11.19	2.67	3.8	11.62
722.642	1204	0.0142617	0.565908	11.26	1	11.39	2.53	1	9.02	1	11.16	12.63	1	1	7.92	1	9.87	1	8.04	10.01	2.75	13.01	7.17	1	14.03	10.91	4.76	1	2.27	6.32	1	11.72	16.5	1	23.37	28.14	12.67	2.36	14.81	1	1	13.38	10.89	18.64	20.71	16.36	3.44	3.73	13.05
684.549	1204	0.0143675	0.768321	3.13	5.07	3.05	3.05	4.95	1	3.19	4.87	6.28	4.48	3.29	4.14	3.03	4.02	8.29	2.86	4.83	2.98	4.83	3.54	4.54	2.47	3.78	4.89	4.37	3.81	2.7	7.95	1	5.79	6.6	7.3	7.25	2.86	3.9	7.5	7.6	3.44	4.35	4.3	3.38	4.9	5.1	3.88	9.79	3.73
676.532	1204	0.0145387	0.63634	3.15	3.11	5.07	1	3.92	4.81	2.51	3.6	1	3.64	3.88	2.23	1	2.37	6.02	1	4.41	2.9	5.85	3.17	3.29	1	1	5.92	7.24	4.73	1	9.98	3.55	3.44	6.14	3.16	3.79	1	4.72	9.19	6.21	9.2	3.31	1	2.57	7.95	10.75	9.82	11.39	2.91
551.466	1204	0.0151013	0.692962	1	1	1	1	1	1	1	1	1	2.53	1	1	1	1	1	1	1	1	1	1	1	1	1	1	1	1	1	1	2.05	1	1	1	1.87	1	2.43	3.09	2.01	3.69	2.13	1	1	1	1	1	1	1
864.69	1204	0.0154385	0.756118	21.73	13.79	1	9.14	14.47	13.69	26.2	12.5	17.51	30.71	15.25	14.62	1	11.12	26.65	8.78	19.39	8.84	20.21	13.87	18.84	12.75	25.19	16.02	28.41	13.26	8.56	26.73	11.63	16.42	17.41	17.78	38.38	16.9	29.41	22.73	19.86	13.74	14.66	11.51	18.17	24.95	21.24	28.79	26.52	23.62
685.553	1204	0.0156628	0.677369	1	2.98	1	1	2.45	2.33	2.69	3.59	2.69	3.03	1	1	1	1	6.17	2.63	3.88	1	3.86	2.44	3.87	1	1	3.43	3.41	1	2.14	6.28	1	4.06	3.19	6.32	3.84	1	3.53	5.47	5.47	1	1	3.19	2.48	1	3.09	2.86	7.13	2.97
633.509	1204	0.0158106	0.6204	12.93	6.4	7.54	5.86	7.97	9.82	4.57	7.64	6.28	8.1	5.7	5.47	3.73	8.03	10.52	3.23	16.23	4.94	14.52	7.71	6.8	1	13.1	11.98	12.99	8.3	3.69	17.6	9.16	7.03	6.27	3.88	7.81	4.35	10.8	22.81	11.26	7.11	4.01	3.2	12.93	36.79	25.07	26.05	21.9	8.3
708.632	1204	0.0158814	0.564159	5.53	1	5.97	1	1	5.8	1	6.21	5.96	1	1	4.41	1	4.04	1	5.38	6.21	1	8.36	3.63	1	5.91	4.19	1	1	1	2.84	1	6.34	9.18	1	12.95	15.03	8.75	1	9.37	1	1	7.96	5.56	9.15	13.43	9.25	1	1	6.29
299.256	1204	0.0160433	0.78632	4.28	3.48	4.45	3.73	4.23	5.12	3.6	3.27	2.79	3.95	2.84	3.52	2.29	3.06	6.24	2.86	5.57	3.28	3.73	4.96	4.35	2.22	4.81	4.95	5.61	4.43	2.62	6.11	4.18	4.36	4.02	3.2	5.36	2.72	4.46	7.18	4.7	4.04	3.26	2.8	5.25	10.42	6.78	8.27	7.23	4.08
736.658	1204	0.0162867	0.601398	5.29	1	4.39	1	1	5.37	1.95	5.1	5.12	1	1	4.15	1	3.53	1	3.08	3.51	1	6.89	3.21	1	6	2.93	1	1	2.54	3.65	1	5.62	6.88	1	9.93	13.06	6.96	1	6.23	1	1	7.78	5.96	7.03	9.14	4.62	1	2.43	6.09
709.26	1202	0.0168693	0.786877	2.91	2.1	2.45	1	1.75	3.11	1.91	4.92	2.87	3.42	2.25	1.8	1	5.05	2.28	3.59	2.4	2.04	3.43	2.52	1.82	2.4	4.29	3.24	3.12	2.16	3.55	1.99	2.69	4.34	2.24	2.97	4.1	3.39	4.47	4.29	2.45	3.17	2.1	2.73	5.73	4.74	5.03	3.25	2.94	2.51
566.413	1204	0.0169339	0.657196	3.47	1	1	1	2.41	3.03	1	2.4	2.59	2.82	1	2.16	1	1	3.86	1	3.53	1	4.65	2.74	2.3	1	4.14	2.95	2.88	2.46	1	4.34	2.46	2.12	4.15	1	2.73	1	2.41	5.22	3.15	2.2	1	1	3.22	8.66	5.17	6.74	6.7	2.88
721.639	1204	0.0169721	0.578213	24.91	3.77	22.94	5.51	3.06	22.56	4.83	25.89	26.54	1	5.01	20.77	3.43	20.74	5.6	17.05	20.82	1	27.3	14	1	26.99	22.63	10.72	1	6.16	12.74	3.92	23.71	34.3	1	50.89	61.38	31	3.91	31.64	6.07	1	31.01	23.42	37.88	46.1	35.13	7.45	7.6	26.12
302.226	1204	0.0176219	0.788949	5.52	8.4	6.98	8.93	6.77	5.97	6.56	6.21	7.58	6	5.21	6.75	5.53	6.8	12.7	3.92	10.79	5.96	7.05	6.07	6.32	4.92	6.2	7.93	13.38	8.56	7.6	12.95	2.88	7.66	10.29	9.42	11.24	3.51	7.37	10.9	10.26	8.01	7.65	6.41	3.59	15.11	12.99	10.18	14.4	7.14
247.958	1202	0.017946	22.0846	1	82.23	93.36	100.95	1	1	1	118.11	1	1	1	1	1	1	1	1	137.23	1	1	1	1	22.32	1	1	1	1	1	1	1	1	1	1	1	1	1	1	1	1	1	1	1	1	1	1	1	1
428.167	1204	0.0180756	0.640936	2.87	1	2.82	1	1	3.32	1	2.49	2.96	1	1	4.27	1	2.52	1	3.09	2.3	1	1	1	1	3.68	2.18	1	1	1	2.59	1	6.04	5.29	1	5.1	3.34	3.97	1	2.53	1	1	4.8	5.29	3.32	2.71	2.29	1	1	4.07
743.547	1202	0.0188454	0.761769	4.97	2.49	4.04	2.49	3.42	6.08	2.28	5.55	3.62	3.7	3.16	3.63	3.46	6.22	2.45	3.52	4.09	1.86	4.09	6.35	3.04	3.49	4.81	3.72	7.77	3.42	3.33	4.05	4.71	5.9	3.29	2.92	4.04	5.65	6.57	5.89	3.92	3.27	3.26	4.41	6.61	10.68	10.02	9.27	5.13	4.41
723.519	1202	0.0189573	0.643726	8.34	2.87	2.34	1.8	13.48	1	11.71	2.08	2.45	8.23	1.64	4.94	2.7	2.42	10.24	3	3.23	1	8.31	8.37	6.85	3.29	8.49	1.96	5.97	3.63	5.68	8.54	4.46	4.9	2.18	5.11	6.65	5.39	18.79	7.02	9.23	4.02	6.6	21.2	3.41	11.75	5.12	11.54	9.72	12.67
895.731	1204	0.0190745	0.647713	7.39	7.09	9.78	9.44	8.44	10.15	6.98	5.61	1	7.92	6.46	7.91	3.43	4.08	14.22	1	13.24	7.27	8.47	1	7.02	3.56	6.48	10.74	18.99	7.33	3.06	23.64	6.11	7.15	8.41	5.35	9.68	4.89	13.16	15.92	10.07	12.42	4.97	1	6.5	27.47	21.16	21.44	23.16	5.44
641.491	1204	0.0191567	0.659905	2.94	1	1	1	1	1	3.17	1	3.31	1	1	1	2.81	3.07	1	1	3.3	1	3.49	1	1	1	3.99	1	1	3.06	4.72	4.67	1	2.4	3.87	4.21	4.51	1	2.82	3.9	3.13	3.03	4.28	1	1	1	3.43	1	5.71	2.96
565.41	1204	0.0197014	0.605379	6.72	4.31	5.74	3.32	4.25	4.63	2.57	4.01	1	3.26	3.27	3.36	1	4.64	6.52	1	9.84	2.86	7.61	4.26	3.65	1	6.47	6.36	7.79	3.44	1	10.52	4.93	3.63	4.63	2.15	4.62	2.74	5.96	11.54	5.9	3.71	1	1	5.76	20.44	14.37	17.69	12.49	4.43
707.627	1204	0.0202505	0.547282	10.78	1	14.32	1	1	13.97	1	13.07	11.86	1	1	8.94	1	9.82	1	9.34	12.88	1	16.57	6.58	1	13.25	9.75	5.63	1	1	6.67	1	13.55	21.7	1	28.59	31.3	15.54	1	19.47	1	1	16.66	10.92	17.37	27.32	19.69	1	1	16.28
869.718	1204	0.020599	0.665294	8.52	5.31	9.52	5.15	5.96	7.73	4.26	3.86	1	7.55	7.71	5.43	2.89	5.09	10.61	1	13.03	5.14	9.84	6.4	5.44	2.74	7.84	12.16	16.81	6.29	3.24	16.58	5.61	7.35	7.2	4.48	8.03	4.17	10.9	14.8	12.05	7.25	4.03	3.26	6.96	22.77	21.21	16.65	17.24	6.5
868.712	1204	0.0207598	0.663402	9.59	8.06	11.8	7.61	8.3	12.26	6.74	6.07	1	6.92	9.47	6.14	3.66	9.37	13.59	1	15.71	4.46	12.4	7.54	6.37	2.4	9.48	14.78	21.7	6.83	2.36	20.37	7.34	8.2	10.22	6.44	11.65	4.34	15.24	17.91	15.07	9.84	5.06	3.41	8.06	27.92	27.22	20.92	21.28	8.26
746.557	1202	0.021027	1.16064	3.44	4.13	3.5	5.7	3.49	5.14	3.55	4.27	3.45	3.6	5.05	3.42	5.89	5.02	4.37	5.17	3.95	2.77	4.38	4.42	3.23	4.8	3.37	5.38	4.56	6.98	2.91	4.37	5.18	4.69	5.38	3.08	2.67	4.92	3.61	3.54	4.73	3.3	3.74	2.92	3.15	3.02	3.88	3.81	3.23	3.04
752.557	1202	0.0211931	0.683589	7.99	4.09	2.89	2.36	11.12	1.87	10.44	3.26	2.63	7.76	2.06	6.69	2.51	3.15	10.25	4.78	3.21	1	7.19	7.04	6.23	3.31	6.84	2.48	6.16	2.62	4.7	7.49	5.33	7.39	3.09	5.98	4.46	6.74	15.16	5.66	7.03	2.9	6.39	20.35	2.8	8.97	5.02	12.31	10.03	10.6
632.504	1204	0.0220918	0.592889	28.18	11.68	10.46	8.65	8.95	9.14	4.48	15.05	12.69	9.15	7.95	8.68	3.4	17.23	12.3	6.94	30.12	6.5	27.52	15.4	9.8	1	25.74	15.31	15.47	8.63	6.51	23.11	15.1	14.47	12.12	3.37	14.94	8.81	13.59	33.15	15.57	11.72	3.14	6.59	26.15	71.02	40.74	34.24	28.01	14.99
870.729	1204	0.0226372	0.672109	10.62	10.48	13.42	8.58	8.95	12.31	7.94	7.49	4.2	8.32	9.73	6.3	4.3	7.9	12.6	1	16.25	5.79	10.53	9.1	8.1	4.03	9.79	14.53	24.76	8.04	3.62	21.66	7.9	8.84	9.26	5.59	14.04	6.57	15.25	18.83	15.6	8.93	4.91	4.75	9.33	33.57	29.08	22.55	21.89	9.52
279.233	1204	0.0230346	0.5597	1	1	4.21	1	3.52	4.91	1	1	1	3.43	1	2.23	1	1	4.64	1	5.28	1	3.85	1	1	1	1	6.78	7.27	4.33	1	10.03	3.45	1	1	1	3.2	1	5.74	8.96	6	4.43	1	1	1	7.81	10.64	12.4	9.65	1
751.553	1202	0.025126	0.663273	15.74	7.37	4.21	4.46	24.46	3.78	22.58	6.14	5.18	18.06	3.05	14.17	5.81	3.65	23.08	10.28	5.26	1	16.13	15.67	13.74	5	15.28	5.62	13.72	6.37	10.82	16.7	11.01	16.97	1	12.9	9.5	13.79	33.69	10	14.88	5.83	13.78	45.92	6.26	19.55	12.34	26.56	21.4	22.12
847.595	1202	0.0255086	0.743701	2.96	1	2.26	1	1	4.26	1	3.68	2.77	2.08	1.99	3.06	1.87	5.89	1	3.38	3.46	1	3.08	2.41	2.55	2.44	5.19	1.91	4.18	2.28	2.67	2	2.51	4.51	3.39	2.94	3.32	2.39	4.04	5.31	3.67	2.76	2.71	1	6.01	4.81	6.66	3.67	3.51	4.73
249.953	1202	0.0263654	1.80462	1	3.69	5	4.4	1	1	1	5.92	1	1	1	1	1	1	1	1	6.91	1	1	1	1	1	1	1	1	1	1	1	1	1	1	1	1	1	1	1	1	1	1	1	1	1	1	1	1	1
607.492	1204	0.0272104	0.490394	7.58	1	1	1	1	1	1	1	1	1	1	1	1	5.84	6.92	1	10.64	1	5.97	1	4.38	1	7.11	7.39	9.2	1	1	9.76	1	4.33	1	1	5.44	1	8.49	11.3	6.85	1	1	1	4.57	20.87	18.9	14.19	10.54	1
858.621	1202	0.0273474	0.729247	5.03	1	4.38	2.58	3.38	3.02	3.13	5.82	4.16	5.04	1	3.79	2.75	3.89	3.13	4.31	4.58	1	5.66	8.95	3.2	2.14	6.94	2.6	7.9	2.21	4.18	4.9	4.28	6.98	2.95	4.6	6.18	1	6.65	7.12	3.86	3.69	4.53	1	8.4	10.18	10.1	6.08	4.95	5.61
633.324	1202	0.0275749	0.802317	3.91	1.67	2.02	1	2.92	3.66	2.91	1	2.28	3.46	3.04	2.68	2.53	1	1	1	2.31	2.15	4.22	1	3.15	2.04	2.07	2.62	4.42	3.28	2.29	3.67	3.37	3.24	2.46	3.08	4.48	2.58	3.54	4.02	2.29	3.59	2.71	2.71	2.58	3.26	1.87	4.25	3.74	1.73
896.743	1204	0.0281675	0.687204	9.75	10.7	13.1	14.81	10.4	13.76	10.3	6.16	5.77	11.38	8.19	9.47	6.66	7.13	20.06	5.43	19.65	10.07	11.57	9.8	9.46	5.05	8.31	17	24.98	10.09	3.1	31.52	9.44	8.77	9.6	7.75	12.33	7.35	15.51	21.41	14.89	14.53	6.52	7.42	9.92	37.83	30.53	31.11	33.32	7.27
224.142	1204	0.0286599	0.690943	2.03	1	3.12	2.09	1.98	2.84	1.5	1	1	2.17	1	1.9	1	1	2.97	1	3.71	1	2.89	1	1	1	2.27	2.97	3.26	2.53	1	4.77	1.86	1	2.56	1	2.06	1	3.45	4.48	3.68	2.58	1	1	1	4.67	5.43	5.72	5.07	1
303.108	1202	0.0289092	0.870648	55.56	55.4	51.73	59.15	46.47	66.2	85.46	75.21	60.02	75.72	49.84	47.09	42.59	79.35	97.34	44.05	64.17	45.92	62.96	57.49	66.56	65.26	42.21	52.57	87.77	68.31	77.56	70.14	53.24	108.57	63.91	87.8	83.35	63.06	87.44	83.05	82.02	67.73	51.86	83.77	61.95	90.15	58.84	69.22	61.39	51.18
898.76	1204	0.0289894	0.687069	7.79	5.73	11.12	8.08	7.58	12.1	6.28	6.81	4.78	9.43	7.34	7.45	5.99	6.24	12.81	2.83	14.47	7.35	6.89	7.85	6.87	1	8.39	14.21	16.55	9.19	1	21.68	7.58	6.72	7.86	5.6	10.89	5.32	11.91	17.69	10.82	8.65	5.74	4.99	8.93	26.88	23.57	23.08	23.9	7.99
863.686	1204	0.0300862	0.794006	35.68	22.33	22.64	17.21	28.43	23.63	45.71	22.18	29.45	54.64	28.83	26.87	9.96	19.65	45.38	13.32	31.68	15.85	33.69	24.8	32.06	22.5	42.95	28.88	50.65	24.55	16.19	46.12	19.05	26.28	30.52	32.45	65.59	26.87	51.92	40.55	34.93	22.11	24.81	19.38	28.02	42.49	41.47	50	45.92	40.4
855.742	1204	0.0302684	0.70566	21.52	14.96	21.41	12.4	12.8	18.68	8.26	13.89	7.2	14.79	16.5	8.31	6.05	15.02	17.45	6	27.1	10.26	20.29	13.3	13.9	5.69	20.05	26.57	24.87	13.15	4.74	28.52	14.28	14.06	16.83	8.77	18.34	8.52	23.06	31.31	24.71	14.95	9.29	5.92	17.75	42.26	47.85	31.92	28.91	12.46
914.759	1204	0.0315212	0.592632	16.56	26.62	63.08	31.49	37.13	77.38	21.27	10.09	5.05	44.91	35.38	14.2	9.87	10.91	52.36	1	37.73	34.44	29.94	12.5	23.71	12.82	9.19	72.72	73.28	44.48	5.3	154.11	35.69	11.01	38.94	28.36	16.57	15.2	64.1	92.97	54.61	76.59	31.07	18.27	19.1	51.31	87.16	139.65	128.64	11.78
813.589	1202	0.0318958	0.869923	7.86	8.48	9.14	7.57	12.55	6.27	13.12	8.29	8.78	13.03	7.07	11.08	11.05	9.01	10.73	10.77	9.5	4.91	10.19	8.43	11.11	7.95	10.23	5.98	10.52	10.6	8.37	13.21	8.79	14.67	10.06	10.91	9.37	9.48	16.47	7.82	11.02	6.83	10.3	14.35	8.32	9.99	11.17	8.85	10.5	8.06
899.765	1204	0.0325353	0.68022	4.31	4.93	8.06	5.5	5.43	6.23	4.29	3.54	1	4.69	4.02	3.59	2.7	1	7.7	1	7.71	4.09	6	6.6	1	1	6.53	9.14	9.63	6.77	3.34	14.69	4.03	3.74	1	4.65	5.77	3.67	7.37	8.83	6.82	5.21	3.52	3.44	5.04	15.97	13.24	15.13	14.55	3.38
432.326	1204	0.0325445	0.842042	3.11	3.27	2.49	3.04	4.04	3.67	3.93	3.1	1	4.9	2.61	2.37	2.24	1	4.22	2.4	1	3.09	4.22	3.09	3.79	3.12	3.26	3.83	3.8	3.6	3.62	4.08	2.93	3.01	3.83	3.8	5	1	4.22	5.14	4.7	4.94	2.58	3.31	2.89	3.19	3.67	3.51	4.15	3.44
615.48	1204	0.032562	0.760027	1	4.94	3.14	3.26	4.58	1	1	6.11	5.2	4.41	3.13	4.35	3.03	3.02	9.5	3.63	4.61	1	6.17	3.99	4	3.11	3.39	4.81	4.68	3.68	1	8.33	2.89	6.38	5.22	7.37	7.82	2.97	4.44	7.71	7.5	3.48	3.25	5.22	2.9	4.35	4.14	1	8.58	5.39
901.782	1204	0.0334375	0.65465	3.73	5.72	10.57	7.6	6.34	12.76	6.16	1	1	8	1	1	1	1	13.1	1	7.85	7.72	1	6.28	6.97	1	4.34	1	12.6	7.36	4.29	15.71	5.53	4	6.3	1	6.61	4.23	10.84	11.18	9.04	6.91	6.6	4.48	3.95	11.43	13.81	17.4	15.81	1
747.524	1204	0.0341414	0.774817	23.31	11.76	11.03	15.23	34.66	7.23	21.5	7.2	15.8	29.63	7.72	9.94	21.52	10.54	25.93	15.49	8.91	8.97	15.4	15.87	26.05	14.99	24.44	13.81	17.31	14.33	33.86	21.96	8.2	14.58	34.1	27.08	24.36	13.7	24.92	20.84	22.23	11.09	33	31.06	1	20.67	13.53	32.22	24.7	24.01
769.496	1204	0.0341451	0.834465	9.41	8.68	8.09	11.05	7.55	4.66	9.13	8.17	11.47	10.05	9.01	9.12	8.58	5.68	11.66	9.56	7.29	6.72	7.74	7.19	9.87	10.69	5.73	5.46	10.83	12.18	6.61	14.25	1	12.4	8.24	18.18	14.32	8.22	9.28	10.66	13.3	12.74	10.26	11.05	6.7	14.35	7.14	10.39	11.68	7.7
562.426	1204	0.0343214	0.707185	1	1	1	1	2.52	2.33	1	1	1	1	1	1	1	1	2.55	1	2.8	1	1	1	1	1	2.72	1	1	1	1	1	1	1	1	1	1	1	2.2	3.95	1	2.45	1	1	2.49	4.22	2.09	2.93	2.52	2.41
724.524	1202	0.0349061	0.698885	3.88	1	2.09	1	6.28	1	5.34	2.38	1.72	4.3	1	2.51	2.39	1	5.06	2.23	2.06	1	3.68	5.21	3.33	1.92	3.62	1.72	2.9	1.76	4.13	3.47	1	2.6	1	2.84	2.91	2.88	9.38	3.47	4.68	1.88	3.54	10.05	2.56	4.63	2.55	5.89	6.2	6.41
354.167	1202	0.0355231	2.71769	1	11.77	3.66	3.96	1	1	1	3.29	1	1	3.99	1	1	1	1	4.57	18.57	1	1	2.85	1	1	1	1	1	1	1	1	1	1	1	1	1	1	1	1	1	1	1	1	1	1	1	1	1	1
693.611	1204	0.0359995	0.584559	10.16	1	8.31	1	1	11.02	1	9.89	10.41	1	1	6.61	1	7.02	1	6.35	9.63	1	11.88	8.26	1	10.01	10.96	1	1	1	1	1	9.18	13.64	1	19.87	23.2	11.43	1	15.26	1	1	11.48	7.65	12.59	21.14	16.4	1	1	10.25
679.55	1204	0.0367677	0.669415	4.3	4.73	4.23	3.42	4.22	4.76	1	3.36	1	3.17	3.03	1	1	1	7.51	1	4.8	4.32	1	2.25	1	1	3.65	6.27	6.11	3.87	1	7.27	3.57	2.75	5.2	1	1	1	4.78	9.15	5.39	4.88	2.75	1	4.31	8.14	9.1	10.64	10.02	2.81
312.231	1204	0.0379495	0.847696	4.51	4.64	4.25	4.17	5.52	5.37	5	4.06	4.44	5.03	3.82	3.8	3.75	3	7.14	2.26	5.04	4.23	4.49	4.86	5.22	2.56	4.13	5.29	6.31	4.76	2.93	6.51	4.52	3.98	5.19	3.7	5.55	3.57	6.23	6.13	5.74	6.87	3.48	2.99	4.78	9	6.41	7.71	7.32	4.3
675.637	1204	0.0392729	0.614579	6.83	1	4.58	1	1	4.37	1	8.98	10.41	1	1	5.67	1	7.1	1	6.12	5.9	1	8.22	4.87	1	4.48	8.7	3.71	1	2.24	3.67	1	4.44	10.64	1	9.59	16.55	7.22	1	8.12	1	1	5.9	6.02	14.88	14.15	10.59	1	2.11	9.75
587.323	1202	0.0394693	0.626091	1.68	1	2.14	1	1	1	1.92	2.29	4.33	1	1	1.86	3.74	7.05	1	1.9	1.86	1	2.65	1	1	2.2	2.27	1	3.83	2.1	12.79	2.75	1	5.58	4.07	3.41	4.55	1.94	1	2.47	2.05	2.26	7.56	1	2.12	5.39	2.11	1	2.69	2.91
304.111	1202	0.0408764	0.874637	7.67	5.91	5.21	5.44	5.2	5.99	7.29	6.93	5.19	8.04	4.91	5.06	5.01	9.14	8.94	3.27	4.88	4.41	5.33	5.3	6.27	5.93	5.47	4.57	7.28	7.06	8.34	7.09	5.94	10.55	6.27	7.19	7.58	5.58	8.54	7.95	8.58	6.82	5.76	8.93	5.76	9.09	5.05	6.7	6.52	5.73
894.725	1204	0.0415901	0.687087	9.11	10.42	13.04	12.49	8.29	14.92	11.15	6.17	5.1	10.83	8.2	10.69	5.52	5.97	19.12	1	18.77	9.39	9.39	9.93	9.5	4.54	7.47	17.47	26.35	11.18	3.91	34.47	8.6	7.57	10.13	7.87	11.17	1	15.62	19.41	13.99	16.56	7.51	6.45	7.75	36.14	29.45	30.42	32.18	7.57
716.519	1204	0.0424409	0.677934	4.95	1	4.33	4.78	1	4.45	5.5	1	1	4.25	3.85	3.02	4.34	1	1	4.59	4.17	3.76	1	4.29	1	1	1	3.59	10.57	5.95	1	5.63	1	5.24	1	1	5.06	4.92	4.8	6.42	4.62	5.62	1	1	6.58	9.55	10.61	12.16	6.77	5.69
886.725	1204	0.0425296	0.708476	13.44	11.3	22.02	12.21	14.16	21.66	10.1	9.89	5.5	15.77	17.94	8.15	4.39	9.97	20.38	2.45	20.89	10.24	14.55	8.32	11.65	4.62	13.42	25.47	32.79	14.83	1	35.56	13.26	8.66	16.68	10.45	12.24	6.87	24.11	31.56	24.98	18.23	9.8	5.15	11.27	29.96	39.24	34.57	36.27	9.05
622.488	1204	0.0429622	0.66629	4.25	3.03	4.04	1	1	2.84	1.99	3.24	1	1.8	2.62	2.48	1	3.27	4.02	1	5.92	1	4.14	3.2	2.66	1	4.05	3.09	6.07	2.55	1	5.37	2.61	1	1	1	4.28	1	4.74	6.87	5	3.88	2.17	1	3.1	10.64	10.32	8.18	5.9	2.97
295.229	1204	0.0432024	0.661071	6.15	5.95	12.06	7.62	7.79	13.69	4.48	3.83	3.15	8.45	7.99	4.27	2.4	4.54	12.11	1.87	13.14	7.62	7.55	3.68	5.64	2.58	5.05	15.6	16.24	8.38	1	23.73	6.81	4.41	7.25	4.37	6.31	4.05	14.19	20.54	12.58	9.56	4.59	3.71	5.46	18.29	24.36	28.66	23.62	4.23
636.5	1204	0.0443737	0.676822	2.07	1	3.17	1	4.64	3.79	4.47	2.41	2.22	4.26	1	1	1	1	7.42	1	1	1	4.02	3.22	2.78	2.69	1	4.57	8.2	2.36	1	7.56	3.15	1	5	2.78	3.58	1	6.72	6.78	5.18	5.08	2.17	1	1	5.76	8.46	6.08	8.76	2.77
623.494	1204	0.0457293	0.692152	1	2.65	2.76	1	2.52	2.76	1.84	1	1	2.64	1	1	1	2.5	3.84	1	3.7	1	3.51	2.05	2.24	1	1	3.91	4.92	2.35	1	5.06	1	1	2.61	1	3.62	1	3.17	5.18	3.72	2.95	1	1	2.98	6.45	8	4.94	4.88	2.45
871.736	1204	0.045943	0.714067	8.66	7.31	10.85	6.14	6.05	8.1	5.35	5.98	3.83	6.9	7.16	1	2.96	7.09	10.49	2.38	14.48	5.41	8.6	6.96	6.09	1	8.76	9.87	16.54	6.94	2.54	14.12	6.64	5.49	7.16	4.69	10.53	4.55	11.54	12.79	11.77	5.18	5.06	3.54	6.34	23.64	19.93	15.61	17.38	7.32
763.516	1204	0.0460875	1.28324	20.68	11.64	11.73	25.09	8.78	8.58	12.81	9.67	25.05	13.06	9.35	10.25	37.01	20.48	31.03	18.34	18.77	11.32	9.8	11.71	14.91	11.01	10.96	15.61	17.86	17.31	23.43	8.04	4.14	13.71	19.65	13.48	14.56	7.63	8.59	15.94	12.49	6.25	7.97	12.22	5.52	14.92	17.14	18.88	16.48	14.11
826.558	1202	0.0493167	0.691237	1	1	1	1	1	1	1	1.93	1.98	1	1	1	2.33	4.23	1	1	1	1	2.07	1	1	1	1	1	2.06	1	6.78	2.17	1	2.56	1	2.65	2.57	1.76	1	1.86	2.33	2.04	3.7	1	2.45	1	1.93	1	1	1
897.749	1204	0.0504738	0.7061	6.96	5.53	10.63	8.72	5.05	9.9	6.35	5	4.17	6.22	5.37	6.02	4.56	5.48	13.2	1	13.39	7.04	8.87	6.11	6.16	3.68	6.97	11.26	16.83	7.37	1	20.18	4.58	5.44	6.56	4.48	7.14	4.73	10.62	14.88	9.02	7.92	4.16	5.69	6.72	26.71	18.95	19.87	22.23	6.23
764.52	1204	0.0516131	1.25605	9.16	5.94	5.85	12.91	4.41	5.1	5.18	4.53	12.16	6.8	3.92	4.7	16.34	10.58	13.1	9.48	9.79	5.49	4.9	5.2	7.51	5.18	6.15	7.34	8.39	9.4	11.87	4.05	1	7.38	8.85	6.37	7.56	4.77	4.04	7.28	6.02	4.13	4.36	5.9	2.78	6.89	7.74	9.36	7.82	5.88
305.306	1204	0.0518026	0.692905	1	1	1	1	1	1	1	1	1	1	1	1	1	1	1	1	1	1	1	1	1	1	1	1	1	1	1	5	1	1	1	1	1	1	1.93	1	1	1	1	1	1	1	1	4.13	4.02	1
539.395	1204	0.0526553	0.6389	5.8	3.31	4.36	1	2.23	3.86	1	4.03	1	2.37	3.81	1	1	3.92	4.73	1	8.14	1	4.93	2.69	2.91	1	4.42	5.39	7.68	2.59	1	7.93	1	3.61	3.08	1	4.37	1	7.09	7.75	5.65	1	1	1	3.25	12.39	14.17	11.53	7.51	3.31
768.496	1204	0.0535234	0.843645	15	16.38	14.17	19.33	13.36	6.85	15.72	14.83	19	16.16	14.71	14.09	15.21	11.03	24.22	19.94	12.85	12.2	11.78	9.61	17.53	21.71	10.29	9.01	21.54	21.21	12.75	22.54	7.63	20.87	14.54	33.65	27.46	14.08	15.36	17.48	23.26	24.19	17.38	19.43	10.66	23.5	12.19	15.97	18.46	11.75
252.209	1204	0.0537082	0.802733	2.1	1	2.57	1	1.86	2.78	4.13	1	2.3	2.35	2.47	2.48	1	2.5	4.7	2.12	2.98	1.95	2.41	3.26	2.78	1	3.1	3.84	4.8	2.07	2.87	3.84	2.79	3.24	2.57	3.07	3.91	1	3.26	3.9	4.14	2.73	2.17	1	3.68	5.54	4.94	3.44	4.36	2.76
606.487	1204	0.0540186	0.669383	21.75	11.58	12.39	8.62	6.94	7.18	4.82	13.39	9.15	7.38	9.45	8.32	3.4	15.72	10.52	6.64	27.67	4.95	18.3	12.03	8.38	3	20.21	12.55	18.07	6.99	4.75	15.44	10.75	12.39	10.11	3.71	15.83	8.43	15.69	23.36	16.77	8.63	4.27	5.32	14.01	49.5	35.98	22.5	17.9	12.8
254.224	1202	0.0553003	1.50663	4.17	3.2	1	1	5.54	4.3	4.47	2.8	10.99	7.16	1	9.31	5.42	5.5	9.45	3.39	2.96	4.23	4.04	1	10.45	4.93	6.67	1	1	6.94	8.28	1	1	1	1	4.63	8.5	2.58	3.13	3.14	11.13	4.2	1	3.67	1	1	1	1	2.92	3.79
837.588	1202	0.0554296	0.848982	4.97	6.03	4.4	3.27	5.66	3.58	6.36	5.17	6.33	5.82	4.02	4.76	6.34	7.62	5.88	7.29	5.11	1	7.31	3.66	6.27	4.47	6.63	4.05	5.13	6.6	11	5.17	4.9	9.49	6.35	6.6	4.4	4.61	8.4	4.94	5.42	2.61	9.12	8.12	5.2	5.52	6.49	4.09	5.12	4.78
670.568	1204	0.0560586	0.801234	3.89	7.74	3.53	5.34	7.28	4.22	5.2	9.02	8.79	5.68	4.09	7.51	2.9	4.71	13.75	4.89	9.47	4.13	10	6.24	5.84	4.82	7.45	7.71	7.14	6.15	3.94	14.58	1	9.44	6.81	11.31	12.22	3.65	5.82	11.55	11.6	5.98	5.08	6.92	5.44	8.45	8.61	5.68	14.62	7.84
825.554	1202	0.0563485	0.698958	2.18	1	2.46	1	2.41	1.74	2.47	2.78	5.55	1.88	1	2.41	3.73	7.98	1	3.43	2.33	1.89	2.8	2.57	1	3.63	2.94	1	5.01	2.38	12.74	2.68	2.64	5.69	4.54	4.16	4.81	1	1.99	2.71	2.51	3.94	7.98	2.53	3.72	5.16	4.45	1	3.16	3.22
799.575	1202	0.0594014	0.778236	2.33	1	1.9	1	2.29	1	1	3.17	1	2.72	1.88	1	1	2.74	2.26	1	1	1.72	2.83	1	1.79	1	3.14	1	1.96	1	2.15	1	1	2.04	2.4	2.97	3.31	1.82	3.12	1.68	3.56	2.82	1	1	1.89	2.98	2.32	2.75	1.85	1
302.224	1202	0.0597045	0.378677	6.05	2.88	1	1	1	1	1	5.14	4.52	2.44	1	3.58	2.99	1	1	5.29	1	1	1	1	1	1	1	1	1	1	29.12	1	1	2.95	4.76	1	13.96	1	2.67	1	3.59	2.67	4.57	1	32.29	10.79	1	1	1	1
561.487	1204	0.0604435	0.675512	1.98	5.76	4.61	2.35	1	5.26	2.31	4.1	1	3.22	4.23	1.96	22.74	1	1	5.93	3.49	1	4.54	2.88	1	4.22	2.56	1	3.64	3.2	1.92	4.79	4.96	3.74	6.19	6.83	5.14	5.07	6.63	6.74	5.41	7.17	5.71	6	5.32	5.71	3.37	4.25	3.42	5.37
855.677	1204	0.0610365	1.76985	1	10.05	1	9.39	12.66	4.44	20.6	1	1	29.28	10.74	1	17.66	1	18.24	1	1	24.18	1	7.27	17.32	1	5.83	1	8.04	14.38	5.76	8.38	1	1	16.27	1	3.78	1	11.65	1	8.28	12.37	1	1	1	1	1	12.17	9.49	1
715.516	1204	0.0618299	0.774624	9.52	4.67	7.53	10.11	4.76	9.1	9.92	7.09	4.74	7.64	6.57	4.63	9.45	5.39	6.66	9.2	8.12	6.79	5.94	9.68	6.57	3.52	5.46	7.58	21.9	11.11	7.65	9.93	3.68	12.04	7.03	5.29	7.18	8.72	9.32	12.69	9.55	8.48	4.46	7.29	9.55	18.54	20.98	24.08	13.79	10.94
651.522	1204	0.0643402	0.740885	7.76	7.89	12.06	7.93	13.81	14.26	4.25	6.68	3.72	9.61	6.32	3.88	3.82	4.64	16.87	2.63	13.18	6.87	12.63	6.32	8.2	3.7	7.67	16.33	11.65	9.7	2.66	17.9	7.22	5.31	11.96	6.58	6.62	4.66	11.66	22.48	14.63	9.43	4.75	3.88	9.46	19.12	25.27	20.79	20.1	6.76
615.354	1202	0.0680148	0.813088	3.93	3.46	3.46	2.11	2.73	1	3.86	8.07	3.91	4.1	3.43	2	2.31	6.62	3.09	5.63	3.7	1	5.15	3.7	3.06	2.88	5.01	1	6.69	2.8	6.21	2.39	2.5	8.03	3.35	4.49	5.17	3.67	2.83	4.85	5.41	5.78	3.78	3.47	5.48	5.76	5.72	2.82	3.66	2.98
560.484	1204	0.0682136	0.683403	6.07	13.91	10.72	6.58	6.29	8.91	6.82	9.99	3.24	8.13	9.29	3.84	56.55	5.6	2.43	12.27	8	3.73	11.57	3.82	3.61	10.44	7.41	3.51	7.82	7.32	3.64	12.35	10.83	7.09	16.82	18.49	11.81	13.4	15.64	17.77	13.62	17.74	10.97	12.44	14.8	14.32	8.73	12.46	9.19	12.21
256.24	1202	0.0692796	1.22283	28.36	22.46	15.01	22.54	29.82	24.89	20.11	31.53	24.49	29.31	19.62	26.67	16.46	26.07	31.01	24.09	19.13	20.26	19.63	16.38	44.42	25.19	27.37	10.99	11.85	29.67	25.08	15.43	8.77	11.29	17.02	21.6	48.57	15.55	21.57	18.45	44.43	27.46	11.19	18.37	13.61	13.36	14.07	14.87	14.44	19.4
344.033	1202	0.0713864	0.828363	1	1	1	1	1	1	1	1	1	1	1	1	1	1	1	1	1	1	1	1	1	1	1	1	1	1	1	1	1	1	1	1	1	1	1	1	1	1	1	1	1	2.66	1	1	1	1
895.558	1202	0.071456	0.810085	2.9	3.77	2.86	1.92	2.71	1	1	1.98	2.87	3.69	1.94	3.12	1	2.22	2.68	2.7	3.42	1	3.69	2.51	1	2.64	1	1	3.49	3.24	1	4.7	2.66	3.15	1.87	3.52	5.65	2.57	3.2	3.53	2.73	3.85	2.73	3.61	1	4.08	2.22	1	3.85	1
802.704	1204	0.0725353	0.645405	1	1	2.48	1	2.27	1	3.69	1	1	2.12	1	1	1	1	1	1	1	1	1	3.89	2.64	1	2.77	4.2	7.08	1	2.31	4.23	1	3.74	1	1	5.42	1	3.63	1	1	1	1	1	2.99	10.23	8.15	3.42	4.45	2.38
599.493	1204	0.0725984	0.707427	2.01	1	2.49	2.26	2.3	2.76	4.75	1	1	2.68	1	2.27	1	1	5.18	1	1	1	1.98	5.04	1	1	1	3.09	5.59	1	2.08	4.97	1	2.74	2.56	2.18	3.67	2.18	4.68	4.01	4.38	1	1	1	2.44	7.12	7.39	4.75	4.02	3.19
744.549	1202	0.0750061	0.806426	2.89	1	2	1	1	2.44	1	2.88	1.87	1	1	1.86	2.13	2.55	1	1.88	1.98	2.18	2.64	2.81	2.13	2.1	2.55	1.76	4.3	1	1	2.12	2.3	3.41	1	1.97	2.1	2.87	2.47	2.48	1	2.59	1.83	1.95	2.42	5.14	4.4	3.76	2.8	3.03
915.768	1204	0.0767798	0.662612	31.66	55.51	115.76	70.38	97.91	193.38	56.62	28.52	15.78	114.89	62.45	49.47	36.35	22.5	132.61	5.69	93.26	110.56	64.79	31.29	64.69	22.63	28.83	165.92	126.8	120.45	15.82	270.62	93.44	24.76	69.25	56.53	32.6	38.65	108.81	223.74	98.35	104.66	61.56	51.7	57.75	120.12	176.92	316.78	299.51	29.5
300.21	1204	0.0820287	0.816096	1.97	2.23	2.14	2.71	1.87	1	2.36	2.33	2.16	1.96	1	1.86	1	2.47	3.03	1	2.51	1	2.06	1	1	1	2.13	1	3.08	2.61	2.15	3.07	1	1	2.71	2.54	3.37	1	2.03	2.18	2.57	2.63	2.24	1	1	3.93	2.96	2.4	3.4	1.88
652.528	1204	0.0837933	0.789558	7.72	7.51	11.11	8.36	9.69	11.11	7.93	6.17	3.56	9.49	7.19	5.77	4.67	5.13	16.14	1	10.95	6.55	9.28	7.36	7.24	4.51	6.43	13.86	14.26	8.93	3.25	14.46	6.66	6.92	11.73	6.17	8.04	4.28	12.93	17.21	11.87	9.87	4.72	6.01	6.94	16.3	20.02	18.27	17.68	8.03
552.479	1204	0.0847376	0.709782	2.47	1	2.51	1	4.98	2.48	3.45	2.95	1	12.14	2.16	2.3	4.86	1	1	2.41	1	1.98	2.87	3.33	4.57	1	4.6	1	1	1	1	3.32	6.71	5.53	3.09	2.8	2.88	3.68	5	5.52	3.54	6.31	2.79	4.21	4.99	4.91	1	1	2.26	4.46
804.573	1202	0.0849088	0.850321	33.35	20.25	27.11	15.98	18.93	25.48	11.7	37.26	23.26	31.8	24.1	13.78	16.45	44.56	9.24	29.73	19.01	18.56	29.04	21.12	17.59	20.18	40.49	19.72	38.52	20.95	24.66	21.17	25.22	31.95	22.32	20.68	28.02	30.96	33.92	36.84	22.94	23.48	19.91	21.44	41.32	37.96	46.49	31.2	27.46	24.71
243.087	1202	0.0853442	0.898546	5.45	5.01	3.95	5.53	4.43	5.95	7.24	5.99	4.88	6.59	4.5	4.64	4.2	7.92	6.91	4.51	5.4	3.08	4.84	4.43	5.92	5.63	4.66	3.97	5.93	6.09	6.38	4.15	4.24	9.57	6.14	7.15	6.97	6.41	6.51	6.49	7.2	5.27	4.95	7.36	4.96	7.08	4.23	5.98	5.52	4.18
887.735	1204	0.085559	0.712223	33.84	60.05	133.94	56.2	65.6	135.99	40.44	26.01	8.19	78.19	93.35	28.37	17.16	28.58	87.23	8.07	87.65	49.47	58.99	22.59	44.38	20.67	25.68	140.6	134.7	71.97	11.67	167.95	65.22	26.98	76.09	47.44	40.89	32.52	122.67	164.47	127.77	91.86	51.47	30.14	39.39	75.9	180.22	165.27	164.4	27.27
590.343	1202	0.085615	0.854312	9.42	13.8	10.04	10.1	8.68	5.85	6.93	22.16	17.02	10.85	8.55	10.96	6.46	13.08	10.74	15.52	13.33	5.23	15.65	9.44	8.6	10.28	10.87	6.5	14.57	11	11.17	13.74	7.12	21.56	7.92	15.55	16.46	11.78	9.92	14.65	13.62	12.65	8.43	13.09	10.81	17.46	16.17	8.07	14.77	9.06
768.554	1204	0.0882704	0.856536	24.6	17.84	20.69	44.12	20.94	11.36	20.93	29.13	27.06	23.6	17.03	21.08	26.84	14.78	41	24.65	27.48	20.88	16.75	17.29	23.62	16.61	16.93	16.49	30.52	33.46	17.01	33.28	11.9	28.98	21.5	33.68	28.87	21.54	21.54	32.06	32.97	24.97	16.43	28.09	14.59	40.45	26.77	41.68	42.77	23.64
626.51	1204	0.0895472	0.781349	3.08	2.52	4.28	3.88	5.22	4.8	4.64	2.74	1	3.98	2.5	2.39	1	1	7.96	1	4.95	3.02	3.71	5.69	2.9	1	4.5	6.27	7.31	2.54	2.38	6.55	3.04	1	5.36	3.22	4.69	2.48	6.1	6.25	5.71	4.46	2.74	2.42	3.28	8.64	9.08	6.72	7.04	5.08
856.606	1202	0.0905808	0.833725	14.09	14.66	11.7	10.02	11.95	6.96	8.21	28.18	20.24	14.04	9.49	12.62	7.03	16.94	13.07	19.2	16.59	4.73	22.99	14.49	10.27	10.1	18.08	8.55	19.52	11.13	13.17	16.48	10.37	26.1	8.16	13.92	18.19	14.83	13.81	20.2	15.62	13.36	9.63	12.44	18.91	24.74	26.6	13.22	17.42	11.26
705.61	1204	0.0906167	0.693781	4.17	1	4.03	1	1	6.22	1	5.13	5.77	1	1	3.95	1	2.97	1	3.09	4.8	1	6.91	2.84	1	4.31	3.08	1	1	1	3.86	1	4.3	7.56	1	9.06	9.94	3.62	1	6.71	1	1	5.32	3.32	7.43	5.94	6.98	1	1	4.99
529.317	1202	0.0914597	0.855455	4.33	5.04	4.8	4.1	4.03	1	2.33	7.66	6.42	4.79	3.95	4.36	3.51	4.95	4.94	5.31	5.88	2.79	5.14	3.97	3.96	4.21	2.67	3.24	7.09	4.28	3.52	6.52	2.85	8.99	3.7	7.18	6.32	4.45	4.26	5.51	5.75	4.5	3.62	5.16	3.06	8.03	5.85	3.79	7.28	3.47
327.033	1204	0.0932565	0.795913	4.25	3.45	4.33	1	4.4	4.43	4	4.42	2.79	5.25	3.9	3.73	3.66	3.1	1	2.38	5.1	3.27	5.21	4.61	4.45	3.05	4.97	1	1	4.14	3.15	1	4.59	5.05	5.48	4.9	6.91	4.16	6.75	6.61	6.46	5.74	3.83	4.48	5.66	9.3	1	1	1	5.27
678.548	1204	0.0947607	0.767646	7.05	6.81	10.1	6.04	10.4	12.21	5.24	6.6	5.01	9.85	6.5	5.89	3.57	6	15.12	3.58	10.69	6.69	11.96	5.51	6.99	1	8.1	12.37	12.11	8.07	3.83	15.23	5.62	5.47	9.22	4.3	6.33	4.52	10.65	18.5	10.21	9.7	4.07	4.02	7.45	17.06	19.72	21.11	21.48	5.96
665.5	1204	0.097214	0.733037	5.47	4.34	9.73	6.07	6.64	11.48	4.54	3.44	1	8.01	5.35	4.48	2.73	4.13	9.67	1	9.67	6.41	7.1	3.33	5.06	3.09	4.03	10.96	9.71	7.7	1	15.57	6.51	1	5.95	3.42	4.56	3.72	8.78	15.49	9.29	6.28	4.04	4.4	4.67	12.05	16.07	20.98	17.96	1
888.738	1204	0.0995427	0.727106	23.71	40.41	88.9	37.74	42.76	88.71	30.81	17.34	7.62	55.09	62.89	19.66	11.39	19.18	60.83	4.72	58.8	32.53	38.8	16.49	30.91	12.62	17.63	91.53	96.76	48.25	9.25	108.97	42.15	17.41	51.22	32.2	27.7	21.29	85.48	108.16	83.57	60.64	35.01	18.91	25.16	54.35	113.84	111.8	109.34	19.53
836.706	1204	0.100221	0.667197	2.82	1	3.85	1	3	3.31	13.15	3.21	1	3.96	3.52	2.22	1	1	5.43	2.37	3.58	2.44	2.69	3.83	2.6	1	1	4.92	19.51	1	2.56	6.88	3.15	4.53	4.08	4.36	6.94	3.75	8.46	7.65	7.22	1	2.79	2.86	1	12.26	14.58	10.77	10.1	4.18
803.569	1202	0.101679	0.850174	75.99	45.98	61.02	37.52	42.39	58.31	27.19	83.8	52.63	71.2	55.54	31.71	38.84	108.86	21.18	68.63	45.68	43.68	65.44	47.92	40.61	47.79	95.5	43.9	93.34	49.28	57.63	48.44	57.8	72.93	49.17	49.1	63.31	69.43	81.29	84.74	52.01	51.12	43.48	48	96.2	93.74	113.7	70.48	63.45	56.96
936.738	1204	0.101859	0.777402	7.26	8.12	9.04	11.14	7.18	7.67	4.96	4.23	5.11	7.91	3.8	6.21	4.94	5.52	14.8	1	13.43	6.85	5.34	5.68	8.94	4.04	5.48	10.85	12.07	8.71	4.64	21.1	4.13	4.7	9.08	7	9.89	1	8.37	13.91	10.16	11.91	7.85	4.48	3.48	14.91	13.1	15.05	20.2	1
861.716	1204	0.102245	0.722213	7.85	10.34	27.31	11.77	17.53	28.4	38.29	5.82	3.47	28.25	18.93	15.18	8.11	9.42	38.21	1	26.87	12.42	11.83	15.65	14.49	5.77	8.66	36.96	65.97	15.57	8.06	42.94	17.2	16.12	20.51	18.31	23.2	9.67	40.74	46.28	42.46	11.26	14.44	9.92	18.61	36.88	61.95	44.83	55.2	15.78
862.721	1204	0.102425	0.722968	6.73	7.9	17.88	7.27	10.81	17.25	26.06	4.11	1	19.44	14.36	10.47	5.36	6.85	23.88	1	15.37	7.78	7.59	10.94	8.77	4.75	8.4	22.69	44.4	9.68	4.9	28.95	12.31	10.93	13.23	12.01	16.39	6.75	28.53	30.69	28.65	7.55	10.08	6.37	12.39	25.65	39.24	30.37	34.68	10.62
690.548	1204	0.102493	0.809132	3.94	3.73	3.83	5.59	4.7	3.64	5.6	1	1	5.53	4.56	3.21	3.96	3.38	10.93	1	5.47	6.19	4.01	4.79	4.75	3.29	3.01	6.27	8.53	4.73	1	7.23	2.88	4.62	5.99	5.55	5.54	3.28	5.91	8.74	6.61	6.96	3.89	3.26	4.16	9.16	7.69	7.22	10.36	3.71
938.755	1204	0.104238	0.728353	5.8	11.95	16.27	16.86	11.3	17.16	8.7	3.17	5.1	12.07	10.53	8.44	5.87	4.8	22.82	1	16.27	13.7	5.99	6.3	11.74	6.11	6.1	19.75	23.39	13.11	3.84	41.53	6.53	3.75	13.06	11.78	9.39	4.43	18.59	22.55	15.73	24.93	11.14	6.63	4.28	15.28	22.37	29.76	36.37	4.76
605.474	1204	0.108423	0.769602	1	1	1	1	1	1	1	1	1	1	1	1	1	1	1	1	1	1	1	1	1	1	2.57	1	2.42	1	1	1	1	1	1	1	2.4	1	1	2.75	1	1	1	1	1	3.8	1	3.34	1	1
570.491	1204	0.111116	0.765634	2.19	1	1	1	2.91	1	1	1	1	4.47	1	1	1	1	1	2.07	1	2.03	1	2.84	2.6	1	2.48	1	1	1	1	1	3.32	2.46	1	1	1	1	2.18	3.83	2.67	4.94	2.25	3.35	1	2.15	1	1	2.43	2.29
775.553	1202	0.111506	0.837316	5.34	3.25	2.22	2.23	6.13	2.83	5.59	1	4.54	5.69	2.64	3.61	2.96	3.62	6.13	4.37	2.67	1	5.93	5.04	4.07	3.77	6.92	3.06	3.28	2.61	7.18	2.8	3.35	6.39	1	3.93	4.88	4.79	6.75	3.78	4.34	1	6.52	8.22	2.82	5.4	4.79	5.82	4.37	5.22
872.747	1204	0.112546	0.785508	8.84	5.74	9.6	6.47	5.88	10.34	6.76	5.47	5.1	6.67	8.06	6.54	4.54	6.91	12.21	4.02	15.4	7.56	7.45	9.24	8.55	4.77	10.88	11.36	16.67	7.6	2.88	15.23	5.87	7.73	6.92	4.01	10.63	6.06	11.87	16.1	12.23	6.74	4.57	1	9.27	24.33	21.22	16.23	16.48	7.54
855.603	1202	0.11429	0.842801	27.99	28.57	24.43	21.28	22.34	12.71	16.17	56	40.73	26.8	19.69	25.06	17.04	34.53	26.42	39.21	31.45	8.42	42.31	29.45	21.37	19.77	34.8	14.76	37.39	21.03	24.68	31.14	21.08	52.18	14.7	27.77	34.15	27.2	26.84	38.08	31.32	26.71	19.63	23.76	35.98	46.87	52.15	22.33	35.75	24.39
507.332	1202	0.11517	0.864882	4.09	3.57	2.91	3.04	2.82	3.09	4.03	5.05	6.04	6.07	2.45	3.93	3.61	4.56	2.59	3.91	3.24	3.7	4.15	6.39	4.41	3.21	3.85	3.82	7.82	4.4	6.94	2.86	4.57	7.53	4.07	5.16	5.17	4.23	4.52	4.53	3.47	3.49	3.64	5.05	9.82	5.86	5.48	3.4	4.35	3.48
330.257	1204	0.115413	0.850458	3.06	4.02	3.65	4.45	4.33	1	3.48	2.87	4.46	3.97	3.32	4.57	3.12	3.5	5.92	1	4.04	3.07	2.85	2.93	5.68	2.94	3.64	2.77	3.59	4.41	4.05	4.39	1	2.3	3.8	7.37	6.31	2.24	4.05	4.42	6.29	5.35	3.03	2.56	2.25	5.84	4.5	3.94	5.5	2.9
354.169	1204	0.115534	1.80769	1	11.94	1	4.39	1	1	1	1	1	1	1	1	1	1	1	1	7.67	1	1	1	1	1	1	1	1	1	1	1	1	1	1	1	1	1	1	1	1	1	1	1	1	1	1	1	1	1
710.668	1204	0.115745	0.673642	1	5.04	1	6.09	6.06	1	6.41	2.61	1	13.26	4.53	1	1	1	9.25	1	1	4.86	4.03	1	6.35	2.48	3.9	5.51	12.5	5.62	1	7.6	1	2.83	7.73	5.16	8.31	1	14.21	9.05	11.51	6.41	1	1	1	3.96	5.53	19.32	14.17	4.89
819.564	1202	0.116143	0.843545	4.32	2.06	3.26	2.04	2.48	3.76	2.31	4.76	3.68	2.37	3.62	1.93	3.09	7.98	1	5.22	2.43	3.92	2.3	2.92	2.73	2.39	6.34	2.68	4.74	2.96	4.25	2.83	2.33	4.65	4.05	2.86	3.41	3.89	4.96	4.73	4.46	3.17	2.81	2.68	5.73	4.03	6.9	3.82	3.57	6.11
838.593	1204	0.116267	1.56192	1	1	1	1	1	1	1	1	1	7.24	1	1	2.8	1	7.57	1	1	1	1	1	1	1	1	1	1	1	1	1	1	1	1	1	1	1	1	1	1	1	1	1	1	1	1	1	1	1
589.341	1202	0.116684	0.847778	32.39	47.43	36.91	38.82	28.53	15.61	22.58	81.6	59.91	34.76	28.17	37.89	25.44	53.45	40.13	57.41	52.59	17.89	53.15	30.09	25.8	33.55	38.33	23.2	59.08	40.22	36.64	51.41	26.65	84.57	28.59	57.36	57.65	37.52	36.43	47.29	45.19	42.06	27.48	43.77	33.47	69.72	61.43	30.48	54.85	32.62
814.592	1202	0.117285	0.905264	4.04	4.04	4.69	4.15	6.15	3.45	6.01	6.05	4.58	6.78	3.88	4.78	5.57	5.07	5.04	5.87	5.25	2.64	3.92	4.67	5.8	4.88	4.8	3.42	6.11	4.8	4.57	7.63	4.2	7.68	5.61	5.73	5.23	4.9	8.35	4.11	6.02	3.53	4.8	6.17	4.55	4.78	4.67	4.94	5.69	3.92
940.77	1204	0.118132	0.692511	5.73	13.91	24.17	20.2	15.93	28.82	11.92	4.2	3.01	18.72	12.65	12.91	5.45	4.57	31.8	1	17.92	19.85	8.97	5.01	13.48	7.12	3.62	26.53	33.4	21.74	1	63.06	10.58	4.12	16.16	15.33	7.82	5.63	27.42	33.01	21.17	29.03	12.74	8.33	6.25	17.94	29.99	53.96	57.28	4.11
885.792	1204	0.119989	0.790687	11.61	8.05	11.3	8.8	9.75	18.74	9.75	9.22	12.33	13	7.69	10.06	8.45	6.37	17.53	3.19	16.32	12.55	11.44	18.43	11.63	3.11	17.45	17.57	14.1	14.18	6.38	21.62	11.21	9.72	8.21	7.26	8.87	8.27	10.5	20.59	11.07	6.94	6.28	6.98	20.59	38.53	25.09	25.2	27.51	10.28
368.366	1204	0.125843	0.73971	1	1	1	1	2.14	1	2.61	1	1	1.83	1	1	2.06	1	2.45	1	1	1.97	1	1	1	1	1	1	3.12	1	1	1	1	1	1	1	2.06	1	2.67	1.71	2.25	2.18	1	1	1	6.5	1	4.81	1.97	1
686.512	1204	0.1275	0.774787	6.61	4.38	5.09	5.16	4.31	4.29	4.3	1	1	4.91	3.77	1	3.96	1	9.45	1	5.43	4.07	4.07	1	4.33	6.26	1	4.75	9.26	6.26	3.27	7.54	1	1	6.62	5.61	6.4	1	6.57	7.77	7.23	9.54	5.31	1	1	7.41	9.1	7.78	9.14	1
767.55	1204	0.129011	0.868816	52.58	38.56	44.18	97.75	45.46	25.76	44.4	65.44	59.02	53.83	40.17	42.18	57.16	32.95	88.36	55.1	62.16	48.3	36.59	40.41	54.37	33.42	35.66	36.08	70.19	73.38	36.43	71.1	22.44	63.38	49.1	72.59	61.65	45.04	44.56	69.4	73.95	55.58	33.61	60.82	32.38	85.88	61.81	93.19	93	53.32
892.767	1204	0.130586	1.32632	60.78	109.56	224.48	209.45	175.89	404.4	253.91	75.72	84.3	221.58	134.56	281.11	96.36	66.39	458.76	19.34	272.49	244.8	60.14	161.38	214.19	46.29	119.44	299.14	383.07	164.87	30.98	277.37	91.1	64.58	67.23	88.56	112.75	77.67	181.14	261.9	170.81	39.53	82.38	80.87	74.12	249.81	259.84	317.03	272.53	88.1
886.801	1204	0.134368	0.753473	6.74	5	7.01	7.11	1	11.47	6.39	6.27	7.55	7.92	1	7.35	3.92	5.24	11.17	1	11.49	7.03	6.64	11.74	6.21	1	11.24	12.51	11.3	7.07	1	16.76	6.53	5.93	1	4.03	6.75	7.34	8.57	13.08	8.1	1	5.16	1	10.07	29.28	16.97	15.77	17.7	7.86
298.252	1204	0.140855	0.845696	18.13	14.69	18.44	18.4	19.71	25.63	19.6	13.49	16.3	19.95	13.93	18.97	12.49	13.96	33	8.64	27.01	18.62	17.14	21.28	20.46	9.25	19.38	24.99	31.4	19.67	10.97	32.58	16.2	17.55	16.33	14.35	21.61	13.07	22.72	31.1	21.74	14.37	12.49	13.45	20.19	49.21	32.88	39.11	35.76	18.07
452.254	1204	0.141841	0.84721	3.53	1	1	2.38	2.3	2.16	3.3	2.2	4.29	3.08	1	2.29	2.98	2.54	2.57	3.36	2.49	2.41	2.14	2.6	3.56	1	3.49	1	3.56	2.61	4.74	2.37	1	3.6	1	3.15	4.82	1	2.29	3.43	3.82	2.7	1.96	3.26	5.02	4.37	2.03	3	2.66	3.17
904.771	1204	0.14238	1.41275	1	18.38	50.95	42.12	35.26	108.53	50.8	9.43	1	48.5	32.98	31.86	23.34	9.03	90.8	1	29.07	55.72	9.01	13.61	37.34	16.64	11.67	62.1	72.82	39.77	1	63.61	16.03	7.73	14.67	27.03	15.39	12.1	41.41	41.23	32.49	13.1	26.52	13.21	8.45	22.1	39.66	65	54.68	8.12
430.309	1204	0.143257	0.906676	3.99	3.11	2.66	2.73	6.21	2.99	4.08	3.08	3.12	4.47	3.23	3.68	2.9	1	3.58	2.69	2.6	3.07	3.56	4.49	3.22	3.04	3.15	3.33	4.38	3.23	3.76	3.64	2.46	3.35	4.8	2.99	5.13	2.55	4.65	2.51	4.26	3.53	3.62	4.15	4.2	4.57	2.78	2.82	3.72	3.41
954.133	1204	0.14331	1.39634	1	1	4.49	5.6	4.55	7	4.45	2.39	1	6.24	6.11	1	6.89	1	3.96	1	1	9.07	1	1	1	7.71	1	5.72	5.59	6.89	1	1	1	1	1	6.22	2.64	1	1	6.98	1	2.39	5.74	4.01	1	1	4.27	6.57	1	1
625.507	1204	0.144599	0.815191	6.06	8.18	10.27	6.81	10.47	11.94	8.27	5.78	4.21	8.79	6.52	4.98	3.61	5.27	17.12	1.93	11.62	6.69	8.96	9.26	6.82	3.89	8.29	15.28	13.99	7.16	3.56	14.77	4.73	6.83	11.24	5.7	8.38	4.75	12.55	16.97	13.78	7.41	4.48	4.15	8.65	17.04	21.97	14.77	14.87	8.61
328.239	1202	0.144994	1.24438	10.37	11.79	6.2	8.55	14.17	8.01	13.07	6.72	20.34	15.73	8.19	9.23	15.58	20.85	28.75	8.13	8.98	8.27	8.28	7.46	18.41	16.66	11.18	12.3	6.5	11.95	27.9	7.33	4.57	6.48	15.59	16.32	24.55	4.41	11.33	9.42	10.15	7.04	13.46	7.42	1	6.54	6.16	6.45	7.75	6.5
884.787	1204	0.146328	0.784336	18.76	10	15.25	15.28	18.63	29.66	16.51	15.18	21.63	20.12	8.39	19.17	12.76	12.65	29.14	4.28	27.57	22.53	18.25	31.25	18.21	6.08	29.8	30.7	18.51	21.93	11.2	34.67	17.12	14.77	9.61	10.31	15.37	15.38	14.13	33.63	15.78	7.85	8.79	10.46	36.79	69.23	39.54	45.59	45.82	15.24
791.551	1204	0.147651	1.15378	24.16	16.95	14.31	26.51	15.24	9.47	14.88	11.74	27.86	20.28	13.02	11.78	29.52	27.17	34.86	20.7	20.54	16.91	12.87	13.83	22	18.2	18.84	21.85	18.35	20.03	32.54	11.38	4.93	14.42	27.56	21.64	22.81	10.15	12.72	20.02	18.42	10.69	18.74	14.1	7.09	17.9	13.48	22.87	20.16	15.36
935.728	1204	0.148414	0.836362	6.53	7.64	7.84	8.6	6.33	7.51	4.58	4.09	6.07	6.81	5.43	5.02	3.47	5.2	12.86	1	9.55	6.2	5.07	4.03	7.74	4.65	3.95	8.83	9.81	8.16	4.41	12.38	3.52	1	8.41	5.29	10.18	3.04	7.61	10.95	8.77	8.94	8.02	3.45	4.03	10.86	9.98	10.66	12.92	3.76
835.699	1204	0.149754	0.704783	1	3.23	7.13	4.78	4.81	6.4	21.92	1	3.33	7.33	6.08	4.64	3.63	3.54	8.22	1	5.93	4.67	3.48	8.76	4.46	1	2.56	8.6	34.44	5.42	3.12	14.54	5.59	8.07	6.55	5.58	11.19	5.27	13.31	11.64	12.46	4.03	3.76	1	6.41	20.51	23.88	17.25	18.23	9.01
664.532	1204	0.151453	0.789462	27.4	24.91	38.5	24.56	36.53	43.36	19.09	18.32	10.64	36.28	28.24	12.74	12.25	14.54	61.85	5.74	33.49	25.93	34.93	17.6	26.97	12.52	18.5	45.74	46.24	29.98	6.71	55.63	19.4	15.86	36.8	18.9	20.87	13.45	43.89	58.81	39.18	34.68	17.27	12.06	17.5	53.52	63.44	77.76	69.34	15.12
747.52	1202	0.153835	0.831912	5.88	2.74	2.56	1.99	6.77	2.22	5.26	2.04	4.45	5	1	2.83	4.73	5.18	6.89	4.5	2.47	1	4.76	5.05	4.89	4.65	7.81	3.12	4.22	2.92	10.9	4.1	2.39	4.37	2.1	4.03	5.61	4.4	7.65	3.57	4.65	2.72	8.7	8.39	1	5.3	3.9	6.41	4.5	4.94
939.761	1204	0.154271	0.777943	5.07	10.18	18.14	18.11	11.3	15.2	10.03	3.9	3.84	12.48	8.94	13.24	4.78	3.92	23.39	4.13	16.01	14.02	6.57	4.91	11.54	5.95	5.98	18.32	21.73	14.59	2.97	35.2	7.13	6.81	11.15	13.48	8.17	4.31	17.24	22.64	14.88	19.69	11.14	9.22	5.76	12.8	20.04	27.74	31.59	3.75
691.616	1204	0.156934	1.37611	3.39	8.02	1	10.24	7.02	1	6	3.13	1	16.91	5.92	2.25	4.78	2.72	11.15	1	3.19	6.48	1	4.19	9.02	1	3.45	4.57	7.82	6.79	2.9	4.9	1	1	6.19	1	4.39	1	10.33	6.22	6.37	6.13	1	1	1	1	1	7.21	8.5	1
300.208	1202	0.157854	0.462822	14.77	1	1	1	1	1	1	5.02	2.7	1	1	6.19	1	1	1	13.58	1	1	1	1	1	3.24	1	1	1	1	30.94	1	2.61	1	1	1	14.83	1	1	1	1	1	3.87	1	38.84	13.47	1	1	1	3.83
839.732	1204	0.158521	0.660722	1	1	5.42	4.1	1	3.53	5.68	1	1	3.05	4.02	4.88	1	1	4.8	2.08	5.37	2.35	1	5.6	1	1	1	6.27	23.16	3.4	2.34	11.54	3.24	4.24	3.96	1	8.1	5.02	8.97	3.48	4.27	1	3.99	1	1	20.08	15.37	10.54	10.71	4.41
326.248	1204	0.159298	0.832134	2.71	2.47	1	2.31	2.44	2.21	1.9	1	1	2.42	2.88	1	1	2.36	1	2.32	1	2.1	3.59	1	1	1	1	1	2.98	3.41	1	1	2.08	1	2.64	2.04	2.21	2.14	2.86	3.58	3.57	3.76	1	1	1	1	3.21	2.98	2.65	2.11
665.534	1204	0.160661	0.792435	11.93	11.24	15.66	10.9	15.68	19.01	7.84	8.17	4.64	16.49	12.21	5.23	5.98	5.72	26.1	2.54	15.77	11.26	15.36	7.86	10.4	4.88	7.91	19.41	20.48	13.8	3.26	24.56	8.6	6.82	15.14	8.19	9.7	5.31	18.94	24.98	16.77	14.45	8.27	5.58	8.08	23.36	28.51	33.62	29.84	5.43
926.757	1204	0.162195	0.677681	1	11.83	23.35	18.6	16.97	30.81	12.22	1	1	19.04	13.83	8.02	7.41	4.05	29.55	1	11.39	18.58	6.58	1	10.99	7.64	1	24.85	36.96	20.89	1	71.97	12	4.3	15.67	14.72	1	4.83	25.05	28.1	20.04	30.88	14.15	6.63	4.35	11.69	27.63	58.61	51.85	1
690.486	1204	0.162534	0.796752	7.34	1	1	2.96	3	1	5.34	3.7	10.37	4.74	1	4.38	3.5	5.22	1	5.89	3.61	1	3.54	5.85	4.57	1	7.59	1	5.5	3.1	7.72	3.56	1	8.06	1	3.83	7.13	3.93	4.2	4.34	3.66	3.33	2.8	5.85	10.65	7.84	2.92	3.75	4.1	5.39
305.244	1204	0.163113	0.879432	5.26	7.61	4.12	7.82	8	3.95	5.71	5.91	5.89	6.21	4.24	5.31	4.51	3.96	12.61	4.78	5.71	4.65	6	4.68	7.6	5.19	4.18	6.25	7.65	8.15	3.53	10.36	2.82	5.31	6.3	9.87	8.67	3.63	7.73	7.5	10.72	7.46	4.48	5.62	3.6	7.79	6.98	8.04	9.91	5.83
688.53	1204	0.165813	0.837204	6.27	7.99	6.63	8.53	6.57	5.11	5.36	4.11	1	6.54	4.79	4.51	3.89	4.47	15.86	4.47	8.58	5.53	4.64	4.42	6.8	5.65	4.59	6.06	11.47	6.35	3.74	10.45	2.87	5.72	6.99	8.02	7.29	4.25	8.9	9.67	8.1	7.87	4.1	4.66	1	11.36	12.5	10.31	13.58	3.99
671.574	1204	0.165917	0.594217	2.32	1	1	1	1	1	2.85	4.07	1	2.89	2.57	3.48	1	3.07	1	1	1	2.29	1	1	1	1	3.56	4.12	4.22	1	2.29	1	23.72	4.18	3.52	1	6.29	1	1	5.59	1	1	3.37	1	1	4.79	1	1	1	1
560.482	1202	0.166733	0.75743	1.88	4.45	3.93	2.82	2.01	2.57	1.98	4.31	1	2.56	3.77	2.29	19.78	2.05	1.74	6.1	3.28	1	3.01	1	2.28	3.31	2.67	1.79	2.63	2.44	2.64	2.91	3.42	3.08	5.76	4.63	4.34	5.34	5.18	5.56	4.96	5.55	2.92	4.49	5.38	3.94	3.22	3.83	2.91	5.2
927.759	1204	0.169719	0.674914	1	9.83	17.46	14.18	11.35	24.12	8.72	1	1	16.14	10.45	6.21	1	1	22.61	1	8.13	15.07	4.95	1	8.39	6.3	1	20.06	26.17	16.85	1	53.42	8.51	1	9.3	11.13	1	4.45	19.54	20.52	13	23.59	11.34	6.13	1	8.86	20.45	47.92	37.74	1
830.644	1202	0.170854	1.07154	2.1	1	1	1	1	1	1	1	1	1	1	1.76	1	1	1	1	1	1	1	1	1	1	1	1	1	1	1	1	1	1	1	1	1	1	1	1	1	1	1	1	1	1	1	1	1	1
891.763	1204	0.17087	1.30143	102.13	186.78	409.03	367.48	309.43	733.28	437.11	127.29	140.83	395.09	237.95	486.3	161.33	115.2	813.12	29.2	489.21	427.48	107.08	276.93	367.96	76.63	204.37	553.52	676.58	291.58	49.34	504.65	156.95	107.88	116.48	153.73	192.6	131.22	322.54	490.54	305.08	71.89	145.7	135.72	127.86	431.41	500.27	582.42	501.61	146.33
837.717	1204	0.172755	0.672664	3.22	1	10.86	7.02	3.93	7.71	25.68	1	1	6.52	7.27	7.45	3.18	3.07	12.71	1	11.56	5.08	2.36	12.66	5.96	1	4.56	13.68	54.84	7.43	4.43	23.39	5.25	10.1	4.59	6.65	17.76	9.49	23.38	14.06	15.84	1	6.98	3.71	3.33	38.48	36.7	23.77	24.35	9.38
941.777	1204	0.172795	0.739541	3.74	8.65	20.01	19.04	13.75	22.52	11.82	2.9	4.7	16.47	11.97	10.44	5.72	3	27.55	3.33	15.14	18.4	5.73	4.8	12.02	6.34	3.45	22.05	25.17	18.43	4.1	46.14	10.27	1	12.36	12.65	7.65	4.18	21.21	27.53	17.41	20.88	11.09	7.81	4.53	12.68	21.92	43.55	44.4	4.19
368.196	1202	0.173121	0.768695	4.08	1	1	1	1	1	1	1	1	1	1	1	1	1	1	3.49	1	1	1	1	1	1	1	1	1	1	4.47	1	1	1	1	1	3.68	1	1	1	1	1	1	1	3.81	2.75	1	1	1	1
804.72	1204	0.174181	0.642729	1	1	1	1	1	1	4.1	1	1	1	2.56	2.42	1	1	1	1	2.91	1	1	5.31	1	1	2.89	1	7.34	1	1	4.09	1	2.51	1	1	4.93	1	4.21	1	1	1	1	1	1	15.35	7.85	3.82	4.15	1
943.791	1204	0.174433	0.71812	3.81	9.01	18.64	13.57	15.69	32.37	12.13	3.8	1	20.24	8.63	9.81	6.9	1	26.82	1	12.22	21.39	5.23	5.41	11.43	4.59	1	23.22	20.92	20.2	3.02	44.81	12.2	1	8.85	12.14	6.17	4.31	20.19	30.21	13.67	16.95	11.51	8.55	6.76	15.24	22.43	48.41	47.18	4.53
286.171	1202	0.175241	0.685453	1	1	1	1	1	1	1	1	2.36	1	1	1	1	1	1	1	1	1	1	1	1	1	1	1	1	1	4.07	1	1	1	1	1	3.01	1	1	1	1	1	1	1	9.3	1	1	1	1	1
709.664	1204	0.175795	0.710501	4.5	10.66	1	10.74	12.76	1	12.75	6.33	1	28.39	10.51	1	6	4.04	19.81	1	4.1	9.12	9.02	4.56	13.47	4.32	7.08	10.91	24.71	11.66	2.73	15.94	1	1	16.56	8.35	15.74	2.94	28.6	18.75	23.88	14.55	3.08	1	1	7.7	8.27	41.4	29.7	9.57
857.755	1204	0.181299	0.817604	30.85	23.07	34.25	24.56	22.07	38.68	17.18	25.15	16.46	23.93	24.69	19.59	10.23	23.25	38.59	11.5	47.4	19.75	27.23	26.88	24.92	8.85	36.39	46.94	40.27	23.85	9.46	41.43	22.2	20.48	19.94	13.85	30.88	16	35.31	43.27	36.64	14.04	13.85	11.08	32.48	70.08	71.12	50.69	45.16	19.79
827.571	1202	0.18242	0.87063	39.27	46.24	37.03	35.37	31.78	15.07	19.04	71.92	57.45	35.47	27.13	35.88	24.9	56.43	29.52	66.4	44.72	18.27	42.66	32.57	24.19	32.42	41.58	21.13	56.5	32.19	33.72	45.51	24.64	68.26	25.07	47.33	53.16	35.58	36.99	46.24	37.31	41.79	26	42.02	37.52	68.76	68.58	30.27	51.8	32.98
873.752	1204	0.183821	0.797436	5.18	5.52	6.18	3.64	4.04	5.89	3.59	4.69	1	1	4.12	4.87	1	4.46	6.6	1	7.73	3.89	4.4	5.96	4.17	2.59	5.59	5.79	10.68	3.58	1	7.47	3.38	3.53	4.34	1	7.09	3.84	7.53	8.1	6.78	4.89	1	1	4.22	14.38	11.36	9.3	8.06	4.33
905.776	1204	0.183982	1.34485	1	14.64	37.77	34.05	24.6	78.72	37.84	6.62	1	38.27	22.56	24.75	16.57	7.13	68.75	4	23.56	44.71	6.51	13.38	28.43	10.63	8.46	45.43	54.42	31.51	1	47.58	15.29	7.08	11.05	21.07	12.09	11.82	31.34	32.09	23.56	1	19.19	11.54	6.85	18.89	30.86	49.49	41.8	9.76
718.557	1202	0.184932	0.491623	1	1	1	3.09	1	1	1	1	1	1	1	1	1	1	1.86	1	1	1.75	2.1	1	1	1	1	1	1	1	1	1	1	1	23.33	8.18	1	1	1	1	1.73	4.05	1	1	1	2.16	1	1	1	1
856.751	1204	0.187954	0.813817	52.63	38.69	57.52	41.86	37.87	66.15	28.65	43.16	24.71	41.05	39.61	33.45	16.3	38.73	62.71	16.74	80.91	31.47	46.27	44.47	41.27	15.2	61.72	79.55	63.38	38.14	16.88	69.79	34.05	36.08	32.08	21.71	51.51	25.6	55.56	72.79	59.92	21.6	23.48	18.79	53.32	116.65	121.14	86.86	73.99	33.85
820.568	1202	0.189137	0.83893	1.92	2	2.23	1	1	2.06	1	2.68	2.55	1	1	1	1	4.1	1	3.37	1.71	2.03	1	2.19	1	1	3.16	1	3.04	1.83	1	1.98	1	2.77	3.07	1	1	1	3.29	2.95	2.52	1	2.13	1	2.81	2.56	2.94	2.62	3.12	2.44
302.245	1202	0.189268	1.23252	6.64	4.38	3.03	4.47	5.63	4.76	3.62	6.52	4.48	4.93	3.74	5.91	1	5.71	5.89	5.3	3.88	1	4.97	4.11	9.2	4.4	4.85	1	1	4.38	5.3	3.84	1	2.68	4.72	4.16	11.66	1	2.96	3.55	8.98	5.68	1	3.35	1	3.76	3.74	3.39	1	4.48
838.722	1204	0.189753	0.697103	1	3.08	8.54	4.67	5.27	4.92	14.2	1	1	4.48	4.33	5.41	2.9	1	8.23	1	6.74	3.06	1	8.67	1	1	1	5.16	31.87	5.55	2.43	12.87	3.59	6.15	4.8	3.13	11.42	5.68	12	7.19	8.36	1	4.06	3.58	2.78	23.26	20.12	13.91	14.28	7.64
567.355	1202	0.190827	0.852381	37.47	31.27	29.44	29.4	25.7	32.13	43.12	56.26	62.28	50.31	24.41	35.03	39.84	52.52	27.04	44.65	30.7	31.12	48.22	58.54	32.33	28.22	60.34	31.39	72.46	37.49	81.9	31.14	47	76.84	31	44.29	47.64	37.35	38.31	43.18	33.17	31.74	25.65	52.47	134.53	59.68	56.03	34.75	37.94	33.85
304.241	1204	0.191346	0.88379	24.67	39.93	21.68	39.76	43.42	19.67	27.05	30.12	31.09	32.09	22.04	25.82	22.59	19.15	61.94	22.37	29.26	24.02	29.39	24.98	37.1	27.15	23.28	31.66	39.01	41.02	17.24	52.88	13.2	28	36.54	49.27	43.59	16.83	35.59	37.62	54.76	39.07	19.89	28.53	15.74	39.99	35.01	39.15	50.35	29.69
606.415	1202	0.196504	0.587477	1	1	1.77	1	2.38	1	1.67	6.78	1	1	1	1	1	2.64	1	1.92	1	1	1	1	1	1	1	1.95	1	3.08	1	1	1	3.47	1	7.71	20.16	1	1	1	1	1	2.46	1	1	1	5.29	1.88	1	4.87
639.518	1204	0.196638	0.808828	4.28	5.38	8.94	5.85	7	8.22	6.56	3.7	2.6	7.05	6.57	3.11	2.68	3.8	14.53	1	7.22	5.62	5.14	5.24	5.16	3.32	4.16	10.77	13.06	6.24	2.38	11.39	3.09	4.65	8.63	4.2	7.1	3.02	11.74	12.19	11.2	7.35	3.98	3.22	3.61	10.97	15.27	15.94	13.7	3.48
694.635	1204	0.204894	1.3296	6.8	15.86	1	23.98	24.57	5.2	23.35	6.12	5.31	45.63	13.38	1	16.14	6.49	35.1	1	7.01	21.38	7.61	10.88	25.62	5.01	10.26	10.85	25.29	15.11	5.44	13.32	1	1	15.63	9.36	12.82	1	25.66	14	15.77	15.06	4.55	3.97	1	8.54	8.1	27.79	20.31	7.4
719.559	1202	0.204935	0.688935	1	1.62	1	1.75	1	1	1	1	1	1	1	1	1	1	1	1	1	1	1	1	1	1	1	1	1	1	1	1	1	1	10.06	3.75	1	1	1	1	1	2.39	1	1	1	1	1	1	1	1
919.732	1204	0.206205	0.747559	8.32	11.9	17.42	17.84	14.7	1	1	7.29	8.11	1	10.42	15.16	9.01	1	28.79	3.46	20.47	1	8.53	1	14.66	1	8.69	1	1	18.45	7.3	1	1	6.17	10.68	10.57	11.64	1	16.06	22.7	15.35	10.63	10.02	1	7.53	25.34	21.67	1	34.16	7.15
831.737	1204	0.206415	0.776406	6.22	1	6.54	4.62	3.88	6.6	10.19	4.26	4.74	5.81	4.29	8.77	2.43	5.29	13.32	2.56	8.59	3.02	3.74	14.45	5.03	1	8.23	10.36	14.57	3.46	3.61	11.52	3.73	8.26	4.33	3.86	11.66	4.12	10	7.72	7.25	2.68	3.17	1	8.5	26.4	20.67	11.65	11.26	6.97
840.74	1204	0.20654	0.709117	1	1	3.58	2.38	1	1	4.13	1	1	1	1	2.82	1	1	2.82	1	1	1	1	3.43	1	1	2.6	3.51	11.13	2.83	1	6.77	2.26	1	1	1	4.16	2.77	4.36	3.25	3	1	1	1	1	10.92	8.55	6.06	5.65	1
792.556	1204	0.210924	1.14564	13.38	7.9	8.38	13.05	8.95	4.35	6.34	5.72	14.2	10.92	8.8	5.58	14.54	14.18	17.68	10.04	9.14	8.94	6.67	6.35	10.95	8.24	10.43	11.87	8.22	9.38	16.77	7.3	1	8.34	14.83	11.54	13.2	4.95	4.65	10.96	8.98	5.53	9.53	8.08	1	8.52	7.37	11.76	9.39	7.95
828.575	1202	0.21094	0.88178	19.44	22.58	18.57	16.89	14.6	7.21	9.19	34.74	29.37	18.32	13.79	17.05	11.04	28.42	14.93	30.67	20.65	9.68	21.77	15.89	12.02	15.83	20.57	11.34	26.84	15.98	17.85	22.02	11.26	31.64	12.95	22.46	26.48	17.5	17.72	22.83	18.18	20.32	13.27	21.26	18.09	33.4	31.78	14.42	24.29	15.78
693.632	1204	0.212849	1.33352	16.74	36.76	1	52.84	52.12	9.55	48.64	12.51	7.41	104.77	29.91	1	35.78	11.62	77.53	4.41	14.68	49.21	16.29	22.41	57.15	9.92	23.76	25.07	57.61	35.15	13.07	29.81	4.4	7.75	33.08	18.31	25.03	1	57.58	27.24	36.08	31.61	7.21	5.67	9.7	16.06	16.66	63.15	46.56	15.43
449.315	1202	0.213564	0.747243	9.89	1	1	1	4.33	1	2.95	1	1	3.12	1	1.9	2.9	1	5.44	1	1	1	5.52	3.44	3.49	1	2.27	1	2.33	1	2.17	8.41	5.74	5.42	1	1	1	5.36	1	8.52	1	1	1.87	1.83	2.43	2.7	1	5.44	4.96	1
736.566	1202	0.214246	0.681962	1	1	1	1	1	1	1	1	1	1	1	1	1	1	1	1	1	1.71	1	1	1	1	1	1	1	1	1	1	1	1	10.5	3.36	1	1	1	1	1	1.8	1	1	1	1	1	1	1	1
258.248	1204	0.221604	0.907639	3.27	2.94	2.59	3.69	3.17	3.16	3	3.18	2.91	2.69	2.53	4.24	2.65	3.34	5	2.19	4.27	3.23	2.64	3.38	2.96	2.57	4.16	3.55	4.68	3.05	2.18	4.69	2.36	3.73	3.1	2.73	4.92	1.98	4.14	3.93	3.9	3.27	2.63	2.31	2.76	6.4	4.96	5.14	4.01	3.33
650.644	1204	0.225241	0.75362	1	1	1	2.41	4.39	1	1	1	1	5.21	1	1	1	1	3.66	1	1	1	1	1	3.11	1	1	1	4.71	2.6	1	1	1	1	3.4	1	2.7	1	4.83	3.39	4.5	2.69	1	1	1	1	1	7.32	5.2	2.31
302.247	1204	0.22548	1.14178	3.07	2.47	2.75	1	2.29	2.66	2.67	2.54	1	2.41	2.86	2.22	2.52	1	3.06	2.56	2.66	2.15	1	2.12	2.86	1	1	2.8	3.88	2.49	1	2.38	1	2.44	1	1	2.52	1	2.65	1	2.78	1	2.63	1	2.29	3.43	2.66	2.75	2.55	2.33
899.589	1202	0.2365	0.884115	4	2.04	2.19	1	2.59	3.51	2.11	1	2.17	4.36	2.88	2.56	2.24	2.57	1	2.38	1	1	4.49	2.52	2.69	1	2.38	2.55	4.18	2.51	1	2.51	3.2	3.63	2.05	3.02	4.09	2.45	1.99	4.31	2.54	1	3.14	2.16	3.26	3.27	2.23	2.4	2.81	3.33
568.357	1202	0.237928	0.873011	9.78	8.54	7.42	8.44	7.02	9.58	11.74	14.7	16.38	13.36	7.09	8.45	10.04	12.48	6.38	11.49	7.95	7.54	12.73	14.55	8.64	8.01	14.96	7.72	16.84	8.67	20.5	7.67	11.41	18.59	7.6	10.49	12.97	10.13	9.45	11.17	9.24	8.53	6.24	13.94	32.99	14.02	13.13	9.24	9.38	8.13
614.514	1204	0.240458	0.798568	2.16	2.56	4.44	3.96	1	3.46	3.27	1	1	2.88	3.3	1	2.49	1	6.06	1	3.31	1	1	4.07	2.62	1	2.54	3.73	8.48	3.26	1	6.22	5.46	1	4.47	1	4.22	1	6.25	3.53	1	2.81	1	2.68	1	8.92	6.49	6.86	5.1	2.42
394.302	1204	0.245692	1.19038	1	1	1	1	1	1	1.88	1	1	1	1	1	1	1	1	1	1	1	1	5.07	1	1	1	1	1	1	1	1	1	1	1	1	1	1	1	1	1	1	1	1	1	1	1	1	1	1
673.619	1204	0.247062	0.780054	5.02	1	3.14	1	1	4.02	1.83	4.53	9.59	1	1	7.44	1	5.72	1	4.02	5.52	1	4.82	5.29	1	3.64	5.73	1	1	1	5.15	1	3.26	6.3	1	5.84	9	4.62	1	4.02	1	1	5.16	3.63	11.24	6.68	4.72	1	1	5.07
942.787	1204	0.249991	0.752425	4.51	13.04	29.3	22.39	23.22	48.24	17.62	4.96	3.34	28.79	12.85	12.66	8.79	3.45	40.66	1	16.82	32.03	8.27	7.01	15.66	7.39	5.36	36.62	32.37	29.36	3.89	67.54	15.18	3.84	14.56	16.73	5.95	7.68	29.49	40.31	21.7	26.18	15.42	11.45	6.6	19.55	31.94	69.24	72.1	3.99
638.514	1204	0.250506	0.837881	12.01	11.92	21.22	16.04	17.85	21.12	19.45	8.88	6.19	17.95	16.47	7.8	7.32	8.28	36.22	4.49	18.68	12.77	13.49	12.75	14.44	6.65	9.58	25.6	32.81	14.44	5.79	27.87	8.09	9.49	22.03	10.45	16.56	7.17	29.5	28.2	23.98	19.65	9.11	6.71	8.94	28.31	34.25	35.97	31.63	11.16
922.818	1204	0.250687	0.768978	1	1	8.72	7.93	6.33	10.49	5.5	4.63	1	6.64	4.63	6.28	4.13	1	11.82	1	10.55	7.09	1	5.01	1	1	1	10.29	12.6	8.21	1	17.1	5.65	3.52	1	4.79	1	6.04	7.81	12.03	6.73	1	5.05	5.07	1	17.35	12.26	15.46	19.3	1
482.288	1204	0.253054	0.567408	1	1	1	1	1	1	1	1	1	1	1	1	1	1	1	1	1	1	1	1	1	1	1	1	1	1	1	1	1	1	1	1	1	1	1	1	1	17.75	1	1	1	1	1	1	1	1
887.553	1202	0.254067	0.877832	2.62	1	2.15	1	2.77	3.28	1	2.35	2.43	2.12	1	2.54	2.09	2.97	1	2.09	1	2.06	2.67	1	1.95	1	1	1	3.36	1	1.88	2.13	2.16	2.09	2.56	1	2.76	1	2.52	3.78	1.94	1	2.18	2.07	1	3.23	2.14	2.31	2.55	3.27
416.367	1204	0.256525	0.797938	1	1	1	1	1	2.32	1	1	1	1	1	1	1	1	1	1	1	1	4.73	1	1	1	1	1	3.75	1	1	4.29	1	1	2.22	1	1	1	2.37	4.32	3.24	1	1	1	1	2.46	1	1	1	1
900.778	1204	0.256694	0.81569	5.67	1	15.68	9.98	10.25	20.76	9.39	5	6.18	11.5	11.25	8.02	5.11	5.4	18.15	1	13.07	10.13	6.06	8.55	8.79	1	7.44	19.07	20.66	11.5	1	23.23	6.86	5.69	8.01	1	9.11	4.87	15.2	17.2	13.56	10.69	7.38	4.34	7.49	21.68	22.57	25.05	25.86	5.02
719.623	1204	0.257306	0.78201	15.49	1	12.54	4.75	2.54	20.35	3.56	14.77	25.42	1	1	19.54	3.09	12.03	3.36	9.64	16.15	1	15.78	13.16	1	15.76	14.39	6.68	1	3.53	14.54	1	11.12	18.08	1	23.61	27.9	14.07	1	16.78	2.91	1	16.73	12.99	24.52	18.54	16.92	2.84	5.1	13.57
733.642	1204	0.25743	0.779206	7.45	1	6.75	1	2.57	9.72	1	5.75	13.08	1	1	8.52	1	7.21	2.67	5.39	7.84	1	7.94	6.53	1	9.09	3.93	3.04	1	1	7.4	1	7.17	8.92	1	11.58	15.13	7	1	9.16	1	1	10.69	7.19	12.53	9.51	5.78	1	1	6.47
406.275	1204	0.258467	1.16298	1	1	1	1	1	1	1.84	1	1	1.64	1	1	1	1	1	1	1	1	1	4.58	1	1	1	1	1	1	1	1	1	1	1	1	1	1	1.68	1	1	1	1	1	1	1	1	1	1	1
371.094	1202	0.258754	0.869777	6.53	5.11	1	4.49	5.11	6.74	10.62	3.17	5.07	7.05	3.58	6.29	6.2	3.83	8.87	2.45	4.25	3.53	7.43	3.76	8.12	4.46	1	1	7.63	8.16	4.21	6.88	5.16	6.5	1	10.79	9.98	4.68	5.04	5.68	7.46	8.13	6.43	6.51	5.94	6.53	2.68	6.11	6.51	3.57
1176.78	1204	0.261178	1.28121	3.52	8.38	20.41	29.59	30.15	9.37	6.12	46.88	3.16	13.33	20.94	32.92	18.89	11.47	31.03	10.91	6.06	17.38	16.6	6.54	19.36	15.39	3.69	42.68	12.8	38.05	11.42	12.66	21.26	11.22	15.64	24.26	1	9.04	8.61	5.61	11.88	25.43	24.56	6.08	4.89	1	28.99	23.23	59.73	4.76
647.626	1204	0.265831	1.24849	2.24	3.94	1	6.19	7.96	2.26	5.19	1	1	12.37	3.04	1	3.53	2.21	8.28	1	3.07	5.44	2.92	3.39	7.5	1	3.96	3.83	6.2	4.51	2.51	3.03	1	1	5.07	1	4.01	1	6.48	5.25	4.87	4.27	1	1	3.17	1	1	7.44	6.59	3.14
470.339	1204	0.266701	1.30808	1	1	1	1	7.95	1	1	1	1	2.06	1	1	1	1	1	1	1	1	1	1	1	1	1	1	1	1	1	1	1	1	1	1	1	1	1	1	1	1	1	1	1	1	1	1	1	1
561.484	1202	0.267141	0.819445	1	1.77	1	1	1	1	1	1	1	1	1	1	6.79	1	1	2.38	1	1	1.95	1	1	1	1	1	1	1	1	2.19	1	1	2.51	1.97	1	1	2.08	2.08	1	2.66	1	2.2	2.08	2.18	1.81	1.76	1	1
542.346	1202	0.267371	0.917945	10.62	9.37	10.94	8.47	7.45	8.24	7.94	13.49	12.6	10.74	7.35	8	9.36	18.75	8.28	12.99	10.77	8.88	9.54	9.07	7.01	8.55	13.16	8.46	16.72	10.25	12.88	10.68	7.5	16.91	10.76	12.75	12.31	10.08	12.19	10.99	8.99	8.71	8.32	9.16	12.31	16.23	15.41	10.92	11.52	9.34
318.194	1202	0.274494	1.50385	1	1	1	1	2.52	12.58	1	1	1	1	1	1	1	1	1	1	1	1	1	1	1	1	1	1	1	1	1	1	1	1	1	1	1	1	1	1	1	1	1	1	1	1	1	1	1	1
1177.78	1204	0.274604	1.26919	1	6.05	14.79	24.25	22.93	7.22	6.64	35.51	4.66	8.17	14.82	26.68	14.79	6.78	24.75	7.8	6.35	11.51	13.22	6.46	13.84	10.52	1	28.31	12.64	29.54	11.13	8.11	14.1	7.67	12.93	17.54	1	7.84	7.17	3.65	7.85	17.85	17.72	3.75	3.67	1	19.75	19.01	46.77	4.9
675.192	1202	0.276666	1.52423	1	1	1	1	1	1	1	1	1	1	1	1.82	1	1	1.65	1	1	13.16	1	1	1	1	1	1	1	1	1	1	1	1	1	1	1	1	1	1	1	1	1	1	1	1	1	1	1	1
328.241	1204	0.278061	1.14579	7.76	7.65	6.13	6.91	10.94	4.7	7.12	3.41	13.69	9.11	4.27	8.22	12.11	10.48	17.42	4.17	6.67	8.1	5.93	5.81	12.16	9.23	9.03	10.31	5.01	8.39	15.07	6.55	2.38	3.65	11.17	10.48	16.64	2.79	7.28	7.37	7.45	6.04	9.45	4.75	1	7.84	5.73	5.93	8.46	5.15
802.557	1202	0.279864	0.891426	1	1	1	1	1	1	1	1.84	2.07	1.98	1	1	1	1	1	1	1	1	1.76	1.88	1	1	1	1	2.51	1	1.98	1	2.01	2.12	2.13	1	2.16	1	1	1	1	1	1.77	1.85	1	1	2.27	1	1	1
929.774	1204	0.282543	0.747052	1	6.39	19.07	13.7	16.48	38.95	11.9	1	1	22.48	10.58	8.11	8.88	1	28.66	1	10.6	24.26	4.84	3.95	11.31	5.87	1	28.35	22.9	24.12	1	50.17	10.73	1	10.04	13.38	5.61	5.11	21.44	27.2	15.91	18.6	13.17	7.58	3.51	9.78	21.18	58.24	47.82	1
408.288	1204	0.283839	3.42802	1	1	1	1	2.59	1	6.75	1	1	1	1	1	1	1	1	1	1	1	1	77.34	2.88	1	5.87	1	1	3.61	2.15	1	1.84	1	1	1	1	1	1	1	1	1	2.1	6.3	1	1	1	1	1	1
937.745	1204	0.287092	0.860648	5.88	8.2	13.25	12.64	10.06	10.11	7.17	5.21	6.25	7.98	7.56	9.45	6.9	4.5	17.5	2.86	14.99	10.13	6.46	5.18	9.89	5.28	5.38	12.24	13.26	11.14	4.16	20.82	4.95	3.58	7.99	8.52	9.12	3.04	11.96	14.33	11.6	15.53	8.95	4.66	3.47	12.69	13.43	16.53	21.02	4.36
272.236	1204	0.28877	0.862038	4.78	3.68	5.91	4.77	3.82	5.91	4.92	3.2	3.58	4.76	4.82	4.46	2.7	4.5	8.1	2.11	8.36	4.62	3.58	4.95	5.27	2.06	4.74	5.95	10.67	4.01	2.19	8.48	3.29	4.44	3.92	2.66	6.23	2.92	7.51	7.62	6.41	2.92	3.08	2.68	3.09	14.4	9.83	9.91	8.12	4.36
438.297	1202	0.289575	1.32115	1	1	1	1	1	1	1.71	1	1	1	1	1	1	1	1	1	1	1	1	8.64	1	1	1	1	1	1	1	1	1	1	1	1	1	1	1	1	1	1	1	1	1	1	1	1	1	1
916.774	1204	0.297148	0.790588	26.75	52.85	121.43	75.8	89.79	205.54	60.6	23.24	12.89	108.18	67.11	48.57	32.53	19.16	140.99	5.86	78.89	107.29	46.28	27.39	63.04	23.1	25.12	159.75	139.27	107.55	10.92	214.23	71.04	19.82	58.43	51.01	28.94	32.31	110.43	184.23	92.7	75.04	59.53	40.18	40.84	91.29	148.93	257.94	238.23	23.53
301.212	1202	0.298389	0.752971	4.7	3.01	1	1	1	1	1	1	1	2.54	1	1	1	1	1	1	1	1	1	1	1	1	1	1	1	1	6.07	1	1	1	1	1	4.09	1	1	1	1	1	1	1	8.4	2.9	1	1	1	1
692.558	1204	0.299693	1.13721	6.01	6.32	3.6	3.77	7.37	4.12	4.99	3.03	10.8	6.31	5.19	4.65	5.15	8.7	14.61	3.41	6.02	4.82	7.56	6.27	8.16	5.67	7.38	11.85	5.51	4	8.11	6.36	1	5.45	9.98	6.9	9.05	2.88	4.58	8.39	5.45	4.84	5.02	4.17	1	5.51	5.87	5.4	8.02	4.47
329.245	1204	0.300074	1.17467	1.84	2.12	1	1	3.22	1	1	1	3.26	1.95	1	1	2.86	2.94	4.2	1	2.1	1	1.97	1	2.95	1.91	2.17	2.68	1	1	3.92	1	1	1	2.61	2.7	3.68	1	2.3	1	1	1	2.58	1	1	1.97	1	1	1	1
682.635	1204	0.30017	0.780875	1	8.24	1	10.22	9.71	1	7.19	3.07	1	19.43	7.58	1	5.75	3.06	12.27	1	4.23	6.04	5.51	3.87	8.3	1	4.37	7.21	17.55	6.99	1	9.68	3.93	1	9.8	5.34	7.85	1	16.49	12.14	15.07	8.37	1	1	1	5.43	6.19	25.49	15.72	6.19
830.734	1204	0.301761	0.818989	9.34	5.42	13.13	8.39	7.9	12.31	20.06	8.37	9.63	11.39	8.97	15.05	6.59	11.08	22.82	3.66	20.3	5.97	6.83	26.93	9.46	4.46	17.02	16.51	29.33	7.37	7.45	22.31	7	15.82	6.97	7.14	23.21	6.17	17.66	15.71	14.63	1	4.45	4.45	15.82	47.64	37.02	21.15	20.58	12.42
928.772	1204	0.303132	0.761186	1	11.84	28.52	21.74	24.21	57.17	18.13	4.04	1	32.89	17.42	12.15	11.08	4.69	43.69	1	15.26	35.3	8.98	1	17.2	7.93	1	42.15	37.34	34.13	1	74.8	16.58	4.43	15.39	20.32	1	6.19	30.6	39.15	21.85	26.99	20.09	10.71	6.79	16.87	33.2	80.84	69.75	4.91
616.176	1202	0.303854	2.16192	1	1	1	1	1	1	1.71	1	1	1	1	1	1	1	1	1	1	29.54	1	1	1	1	1	1.96	1	1	1	1	1	1	1	1	1	1	1	1	1	1	1	1	1	1	1	1	1	1
901.743	1204	0.307099	0.771613	1	9.04	23	12.34	10.92	28.14	9.64	1	1	16.84	15.73	1	1	1	18.59	1	10.85	10.29	1	1	9.56	6.13	1	25.47	28.84	15.65	1	33.39	9.37	1	12.43	10.01	1	4.02	23.74	23.55	19.4	15.42	12.7	5.03	3.74	8.94	23.62	33.06	30.74	1
409.292	1204	0.308288	1.82308	1	1	1	1	1	1	2.01	1	1	1	1	1	1	1	1	1	1	1	1	21.39	1	1	1	1	1	1	1	1	1	1	1	1	1	1	1	1	1	1	1	1	1	1	1	1	1	1
662.178	1202	0.309463	1.50615	1	1	1	1	1	1	1	1	1	1	1	1	1	1	1.59	1	1	13.57	1	1	1	1	1	1	1	1	1	1	1	1	1	1	1	1	1	1	1	1	1	1	1	1	1	1	1	1
833.754	1204	0.311856	0.799753	4.46	1	4.67	5.65	1	5.17	5.42	3.21	3.91	1	4.44	7.33	3.18	1	8.9	1	9.29	5.4	1	8.91	4.06	1	6.87	6.51	12.14	3.8	2.72	9.25	1	4.73	1	4.45	8.23	3.83	6.62	6.04	4.61	1	3.75	1	3.75	22.03	13.01	9.61	8.28	6.05
740.518	1204	0.315406	0.89555	6.41	3.78	3.85	10.34	4.36	3.9	7.2	7.13	7.61	5.78	4.52	5.54	7.9	5.2	8.82	7.59	7.73	4.82	4.97	7.03	6.03	1	3.48	4.53	11.57	6.88	5.5	8.51	2.72	9.09	6.15	6.46	6.94	5.29	5.58	8.41	6.29	7.45	1	7.42	4.46	9.78	10.19	11.16	11.43	8.04
871.554	1202	0.319151	0.907247	5.52	3.13	2.77	1	3.88	4.44	2.31	3.2	2.59	3.87	3.51	3.26	3.89	3.92	1.96	2.84	2.47	2.14	4.89	2.32	2.32	1	1	2.01	6.11	4.53	2.07	4.07	2.62	3.18	2.2	4.85	4.63	3.09	3.97	4.7	2.58	3.83	3.98	2.63	3.03	4.03	2.75	3.08	4.66	2.77
408.288	1202	0.331648	1.64905	1	1	1	1	1	1	1.68	1	1	1	1	1	1	1	1	1	1	1	1	18.31	1	1	1	1	1	1	1	1	1	1	1	1	1	1	1	1	1	1	1	1.65	1	1	1	1	1	1
355.17	1202	0.331804	1.09154	1	3.38	1	1	1	1	1	1	1	1	1	1	1	1	1	1	1	1	1	1	1	1	1	1	1	1	1	1	1	1	1	1	1	1	1	1	1	1	1	1	1	1	1	1	1	1
391.988	1202	0.331804	1.02731	1	1	1	1	1	1	1	1	1	1	1	1	1	1	1	1	1	1	1.71	1	1	1	1	1	1	1	1	1	1	1	1	1	1	1	1	1	1	1	1	1	1	1	1	1	1	1
355.173	1204	0.331804	1.07731	1	3.01	1	1	1	1	1	1	1	1	1	1	1	1	1	1	1	1	1	1	1	1	1	1	1	1	1	1	1	1	1	1	1	1	1	1	1	1	1	1	1	1	1	1	1	1
240.1	1202	0.336278	0.610916	2.4	1	2.56	1	1	1	1	1	2.83	1	1	1	7.62	3.7	2.48	1	1	1	1	1	1	1	5.13	1	1	1	28.65	1	1	1	3.77	1	2.29	1	1	2.3	1	1	6.99	1	1	1	1	1	1	1
633.176	1202	0.345944	1.90736	1	1	1	1	1	1	1	1	1	1	1	1	1	1	1	1	1	25.96	1	1	1	1	1	1	1	1	1.69	1	1	1	1	1	1	1	1	1	1	1	1	1	1	1	1	1	1	1
592.328	1204	0.349465	0.728469	1	1	1	1	1	1	1	1	1	1	1	1	1	1	1	1	1	4.13	1	1	1	1	1	1	1	1	11.56	1	1	1	1	1	1	3.89	1	1	1	1	1	1	1	1	1	1	1	1
690.247	1202	0.350172	1.68793	1	1	1	1	1	1	1	1	1	1	1	1	1	1	1	1	1	20.08	1	1	1	1	1	1	1	1	1.68	1	1	1	1	1	1	1	1	1	1	1	1	1	1	1	1	1	1	1
585.267	1202	0.353206	0.885328	2.02	1	1	1	1	1	1	1	1	1	1	1	1	1	1	1	1	1	1	1	1.88	1	1.91	1	1	1	3	1	1	1	1	1	2.56	1	1	1	1	1	1	1	1	1	1	1	1	1
921.75	1204	0.356382	0.88485	8.01	10.64	12.55	14.18	8.39	13.94	9.85	6.17	8.45	11.37	8.16	12.48	6.22	6.73	22.03	2.85	17.78	10.32	9.14	1	12.48	5.57	8.42	15.45	16.1	12.29	5.91	18.96	7.96	5.77	9.24	8.35	12.38	5.43	12.82	17.66	13.27	9.29	8.3	7.06	6.75	19.31	16.74	20.51	22.77	5.29
893.772	1204	0.363039	1.18183	21.87	40.08	89.01	81.23	61.48	140.82	89.93	28.44	31.11	76.99	52.81	96.92	36.92	24.91	153.08	9.5	103.85	87.38	22.09	65.8	74.72	18.96	44.6	112.6	159.58	62.11	11.26	123.63	37.51	25.34	27.34	33.24	47.26	40.82	73.84	97.87	64.63	16.48	34.94	34.42	27.04	127.54	110.42	127.66	122.12	37.02
613.341	1202	0.373667	1.15009	10.84	7.79	6.06	2.87	6.28	4.85	4.34	6.48	18.24	7.87	4.93	5.56	6.48	22.89	7.6	10.38	7.69	3.97	9.57	7.35	6.71	8.55	14.1	7.62	6.26	4.97	20.74	4.5	3.82	8.54	7.6	6.77	10.85	4.48	4.99	8.21	4.47	4.5	8.22	4.49	4.63	8.37	9.64	4.33	6.44	4.6
818.671	1204	0.377843	0.873092	5.5	5.09	4.67	3.85	4.25	5.1	2.63	4.81	2.81	4.3	5.24	4.58	1	4.25	5.97	2.82	10.17	3.33	5.11	4.48	4.41	2.3	6.32	4.85	6.66	4.45	1	6.31	3.53	3.34	3.4	1	4.71	2.8	5.25	9.36	5.04	3.03	1	2.72	4.7	10.71	10.97	9.82	7.65	3.84
601.507	1204	0.37861	0.851287	1	2.42	4.18	3	2.7	3.97	2.42	1	1	1	3.51	2.11	2.3	1	5.23	1	3.06	2.36	1	3.37	2.35	1	2.34	1	6.44	3.79	1	4.02	3.89	2.41	3.02	2.12	2.66	2.35	4.43	3.49	2.9	1	2.29	1	1	8.47	7.71	4.65	2.93	1
957.877	1204	0.380596	1.0653	7.21	5.67	4.82	7.23	8.82	8.04	5.31	7.02	8.25	9.59	4.23	6.04	6.91	4.91	7.82	4.98	5.36	6.77	9.04	8	6.79	9.84	6.37	7.44	6.38	5.6	3.97	5.73	3.67	4.61	7.34	9.08	9.16	6.19	9.26	8.27	8.26	5.37	6.05	3.31	6.45	5.42	8.84	7.49	6.25	8.7
392.293	1202	0.387853	1.65092	1	1	1	1	1	1	2.84	1	1	1	1	1	1	1	1	1	1	1	2.46	25.28	1	1	2.5	1	1	1	3.03	1	1	1	1	1	1.67	1	1	2.62	1	2.69	1	2.07	1	1	1	1	1	1
829.662	1204	0.390311	1.25924	1	5.17	1	5.52	8.35	1	12.47	2.75	1	14.73	9.53	1	9.26	1	8.91	1	1	9.28	3.2	1	7.11	1	3.98	1	8.4	9.14	2.79	6.67	1	1	13.39	1	1	1	9.86	1	9.32	6.36	1	1	1	1	1	14.12	5.87	1
305.243	1202	0.394688	0.909684	5.63	6.49	4.09	7.47	4.84	4.54	4.51	8.14	5.58	6.43	3.71	3.75	3.55	4.68	10.78	5.25	4.87	1	6.07	3.38	6.19	4.42	3.66	1	3.74	5.17	5.87	6.03	1	5.72	6.39	8.69	9.43	1	5.25	6.92	8.71	7.82	3.78	4.86	4.19	6.51	5.7	3.82	6.64	4.01
639.484	1204	0.403629	0.844687	3.09	4.92	9.2	5.44	4.14	9.21	1	2.38	1	2.98	6.4	3.18	2.14	3.07	7.41	1	8.7	4.41	3.61	1	4.4	1	3.61	8.26	9.81	4.95	1	10.22	3.74	1	4.29	1	3.94	1	8.77	9.67	7.59	3.6	2.87	1	1	8.59	13.47	13.45	9.45	3.67
806.587	1202	0.405088	1.10074	14.82	10.89	10.8	10.56	7.75	10.15	10.26	19.43	24.41	14.93	8.38	11.5	14.83	20.96	6.93	17.87	9.04	11.9	10.27	19.86	10.63	10.26	23.32	8.7	19.59	9.97	19.5	8.74	8.71	19.19	6.37	9.74	14.74	11.45	11.02	11.79	8.39	9.25	6.62	12.62	29.03	17.75	15.71	8.86	9.28	9.63
921.811	1204	0.405965	0.835748	1	5.83	15.54	14.49	10.06	25.85	11.61	4.5	5.74	13.68	6.57	10.65	6.29	3.8	19.88	1	14.89	18.38	1	9.49	9.56	1	5.16	23	25.31	16.03	1	30.89	10.23	1	5.39	6.43	6.39	12.9	11.84	21.19	9.5	5.57	9.41	8.03	5.81	30	21.71	28.85	38.35	6.96
541.344	1202	0.406566	0.937486	40.82	33.59	33.89	29.16	26.02	27.05	27.45	55.29	51.9	42.19	28.24	25.63	27.73	60.74	25.26	41.41	32.74	27.35	36.13	35.69	27.65	33.89	53.7	25.15	53.53	31.67	50.35	31.81	23.25	54.09	32.81	40.13	49.22	35.79	39.01	44.03	34.33	32.56	29.59	36.34	46.61	52.74	49.86	31.76	34.33	28.99
606.414	1204	0.407862	0.792219	1	1	1	1	6.48	1	2.26	4.92	1	1	1	2.74	1	1	1	1	1	1	1	1	1	1	1	2.72	1	4.44	1	1	1	1	2.92	6.14	10.25	1	1	1	1	1	1	1	1	1	3.92	1	2.72	4.31
649.641	1204	0.409675	0.828927	2.7	4.71	1	5.44	7.53	1	6.22	1	1	13.06	5.18	1	4.02	3.25	7.89	1	1	5.64	3.5	2.5	7.17	1	5.31	4.99	12.27	5.26	1	7.77	1	1	6.86	4.42	6.59	1	10.98	7.09	9.28	5.02	1	1	1	4.03	3.67	17.9	10.57	4.63
971.493	1202	0.416197	1.10896	2.07	2.6	1.85	1.94	2.07	2.42	1	3.04	2.45	1.84	1	1	1	2.39	1	2.6	2.73	1.75	1	1	1	1.78	2.44	1.84	1	1	1	1	1	2.63	1	1	3.15	1	1.77	2.14	1	2	1	2.74	1	3.35	1	2.02	1	1
758.57	1202	0.416523	0.793078	1	2.16	1	1	1	1	1	1.74	1	1	1	1	1	2.16	1	1	1	2.07	1	1	1	1	1	1	1	1	1	1.74	1	1.79	10.21	1	1	1	1	1	1	1	1	1	1	1.79	1	1	1	1
537.451	1204	0.418937	0.824722	1	3.22	1	1	3.09	1	1	2.24	1	5.51	4.07	1	1	11.72	6.23	4.06	3.7	1	6.3	1.95	2.46	1	2.58	1	4.15	3.25	1	4.84	1	3.58	14.84	2.8	6.88	1	1	3.14	3.34	3.13	1	1	1	2.92	2.27	2.58	3.86	5.87
947.486	1202	0.422063	1.10965	3.1	1	2.78	2.19	1.89	2.75	1	3.02	3.26	2.08	1.71	1	2.02	4.23	1	1.92	1	2.16	1	1.88	1	1	3.8	1	2.38	2.2	2.1	1	1.79	1.93	1	1	2.28	1.89	1	2.34	2.5	1	1.79	1.84	2.93	2.3	3.49	2.14	1	1
875.77	1204	0.426326	0.865866	3.93	1	5.97	4.73	4.61	8.05	5.55	3.75	3.58	6.18	5.57	4	1	1	7.3	1	7.66	5.43	3.43	5.03	5.14	1	4.29	7.98	12.66	6.05	1	8.46	4.96	3.8	5.15	1	5.7	1	8.74	8.32	7.51	1	1	1	3.74	12.03	11.2	11.97	11.93	4.51
840.607	1202	0.431429	0.951187	5.19	7.69	6.77	6.24	7.69	5.47	9.14	7.6	6.81	9.38	5.81	9.18	7.04	6.26	7.28	8.88	8.55	3.93	9.31	6.15	7.05	4.58	7.36	5.19	7.9	10.09	7.25	7.66	7.6	12.17	5.73	8.17	5.29	7	9.18	5.12	8.08	4.94	7.35	9.29	6.37	7.24	7.63	6.28	8.27	4.57
895.785	1204	0.432767	0.839144	1	5.59	9.5	7.54	6.31	12.92	7.98	4.07	4.33	6.01	5.5	7.54	3.02	1	12.4	2.22	11.04	6.92	1	6.54	5.96	1	1	12.42	19.44	7.3	1	17.44	7.74	1	1	1	6.93	7.64	10.59	10.56	6.01	1	4.04	4.99	1	23.42	16.28	17.98	18.29	5.48
320.236	1204	0.438551	0.894117	2.66	4.26	2.71	3.05	3.23	2.78	1	1	2.94	1.97	1	1	1	1	3.73	1	3.43	2.46	4.39	4.74	2.4	1.96	2.79	2.57	3.32	1	1	2.85	1	2.13	2.94	5.92	2.83	1	2.71	3.42	3.81	5.61	1	2.13	1	4.27	4.19	2.64	4.74	2.51
308.272	1204	0.44098	0.920667	2.75	2.71	2.49	1.89	4.01	2.71	3.26	2.61	3.38	3.57	1	3.59	1.91	3.28	5.49	1.72	2.86	3.15	3.12	3.37	4.76	2.24	3.82	2.23	3.18	3.74	2.06	3.88	1	3.01	2.42	3.36	4.12	1	4.9	3.96	4.42	4.12	2.07	1	4.38	4.7	5.16	5.58	4.08	2.1
393.297	1204	0.452448	1.51162	1	1	1	1	1	1	2.88	1	1	1	1	1	1	1	1	1	1	1	2.47	24.73	1	1	2.66	1	1	1	3.08	1	1.96	1	1	1	1	1	2.46	2.64	1	2.98	1	2.7	1	1	1	1	1	1
538.5	1204	0.4581	0.887815	1	1	1	1	2.6	1	1	1	1	3.31	1	1	1	1	3.07	1	2.49	1	1	1	2.4	1	1	2.38	2.97	2.4	1	2.57	1	1	1	2.35	1	1	3.2	3.35	1	1	1	1	1	3.55	3	3.53	2.85	1
481.317	1202	0.458583	0.949765	9.68	8.65	9.52	7.95	7.05	8.53	6.86	10.45	12.18	9.41	7.99	7.82	9.43	16.2	10.49	10.63	11.59	8.13	8.21	9.79	6.84	8.79	8.5	7.66	16	10.12	10.24	9.26	6.85	15.37	8.9	10.66	11.68	9.08	11.63	11.3	9.3	7.97	6.96	9.17	8.2	16.05	12.67	12.01	11.19	9.14
922.764	1204	0.461061	0.8998	7.53	10.48	12.28	16.49	11.2	12.76	9.14	7.18	8.1	11.33	6.88	12.26	5.96	6.7	23.75	1	19.5	12.41	7.95	7.59	13.05	4.93	7.18	14.7	15.74	12.28	4.19	19.7	6.41	6.38	9.62	8.84	11.75	1	12.63	20.54	14.39	10.48	8.09	7.89	5.61	20.04	16.96	20.08	22.24	6.34
681.629	1204	0.463295	0.834634	4.43	17	1	20.93	16.46	2.92	10.59	5.1	1	32.38	17.78	1	9.52	5.16	21.49	2.46	5.99	10.05	9.53	6.26	13.98	2.66	8.21	13.97	32.75	13.08	2.96	17.65	1	2.98	18.76	8.97	14.62	1	29.24	18.73	27.28	14.24	1	1	1	9.78	10.58	44.34	29	8.46
805.584	1202	0.465904	1.08873	33.78	23.43	23.45	22.22	19.09	20.61	24.58	41.11	54.2	34.72	18.51	26.64	33.2	47.29	16.31	41.81	21.13	23.44	23.41	43.2	25.15	22.74	50.34	19.11	45.11	21.52	44.2	20.65	18.79	43.87	15.74	22.4	32.31	23.6	24.1	25.51	19.7	19.59	15.19	29.16	66.65	41.95	34.84	19.58	20.31	21.61
584.265	1202	0.478519	0.820674	6.56	1	1	1	1	1	1.95	4.42	1	2.21	1	2.02	1	1	1	3.02	2.29	1	1	1	3.19	1	6.22	1	1	1	8.37	1	3.26	1	1	1	7.66	2.79	1	1	1	1	1	1	2.22	1	3.85	1	1	1
830.655	1202	0.479533	0.957345	3.59	3.86	3.76	5.11	3.61	3.94	3.76	5.21	3.47	3.24	4.4	2.66	4.51	4.34	3.68	3.68	3.31	2.44	4.67	3.96	3.28	4.8	3.51	5.63	3.79	4.53	4.92	4.07	6.08	5.41	4.7	3.95	2.72	6.2	3.09	3.53	4.27	3.82	4.84	2.4	3.99	2.43	4.18	4.71	4.29	4.24
668.616	1204	0.486655	0.840143	3.39	5.69	1	9.66	7.15	1	6.19	3.73	1	13.26	6.5	1	4.98	1	9.6	1	1	4.31	4.52	3.3	7.4	1	4.21	6.89	15.74	5.52	2.45	7.47	1	1	7.83	4.88	6.19	1	10.53	8.08	10.01	5.53	1	1	1	5.49	4.95	24.69	10.2	4.28
240.1	1204	0.490968	0.864898	1	1	1	1	1	1	1	1	1	1	1	1	3.46	1	1	1	1	1	1	1	1	1	1	1	1	1	6.75	1	1	1	1	1	1	1	1	1	1	1	1.89	1	1	1	1	1	1	1
707.648	1204	0.491166	1.19832	1	8.49	1	11.86	9.6	1	7.14	1	1	19.81	5.17	1	5.34	1	13.58	1	1	7.23	7.58	5.47	9.02	1	1	7.97	9.13	7.82	1	5.36	1	1	6.86	1	1	1	11.57	11.02	9.22	7.08	1	1	1	1	1	11.94	13.34	7.34
667.612	1204	0.492962	0.839254	4.5	10.82	1	20.97	17.09	3.63	13.68	5.5	1	26.23	13.89	1	9.4	4.25	18.08	2.66	5.99	12.46	7.42	5.29	14.09	3.89	7.94	11.79	33.73	11.43	3.62	15.47	1	2.49	15.04	8.59	13.95	1	23.73	13.7	21.51	13.55	2.61	3.24	1	9.82	9.26	51.3	21.31	7.07
614.343	1202	0.498211	1.10483	3.36	2.87	2.15	2.18	2.89	1	1.79	2.82	5.63	3.34	1.67	1	2.17	6.53	1.91	4.01	2.14	1	3.24	2.73	2.05	2.85	4.57	1.95	2.1	1.83	6.77	1.93	1	2.91	2.2	2.61	4.36	1.75	2.19	3.05	1	1	2.69	1	1	2.8	3.12	1.96	2.05	2.51
696.649	1204	0.508811	0.84429	9.45	17.66	1	19.17	29.58	4.52	30.81	6.86	3.01	54.14	19.17	1	17.23	6.46	36.94	2.37	5.44	19.95	11.86	9.82	30.62	4.4	14.85	18.06	53.35	20.1	4.42	27.09	3.4	4.12	25.51	13.97	21.19	1	50.38	21.06	37.2	26.02	3.03	4.77	5.15	13.73	14.52	77.32	37.87	10.8
578.486	1202	0.521466	1.03983	1	1	1	1	1	1	1.57	1	1	1	1	1	1	1	2.32	1	1	1	1	1	1	1	1	1	1	1	1	1.79	1	1	1	1	1	1	1	1	1	1	1	1	1	1	1	1	1	1
946.817	1204	0.523329	0.846628	1	1	8.17	10.45	8.69	22.89	8.62	1	1	11.53	3.84	7.86	5.77	1	17.25	1	6.57	18.35	1	1	6.54	1	1	15.54	13.46	12.2	1	23.56	6.9	1	3.96	6.34	1	5.76	9.21	13.45	6.95	5.97	6.22	1	4.94	14.13	12.84	24.04	26.71	3.34
679.616	1204	0.52619	0.86326	2.2	4.68	1	5.37	4.67	1	3.21	1	1	8.7	4.17	1	1	1	4.93	1	1	1	2.81	1	1	2.9	1	2.95	8.75	3.16	1	4.07	1	1	4.82	1	4.51	1	6.9	5.88	5.16	3.2	1	1	1	4.5	1	8.8	6.79	1
739.514	1204	0.526808	0.930014	11.21	6.14	8.6	22.16	7.56	8.26	13.91	12.29	14.38	10.78	7.34	10.33	17.82	8.66	18.54	14.62	14.49	10.64	6.76	12.83	10.65	5.48	7.18	7.72	21.05	15.35	8.39	16.37	3.5	17.43	8	11.35	11.31	8.45	9.24	15.8	13.17	11.46	5.26	12.87	7.97	21.04	20.45	21.76	23.68	13.28
717.53	1204	0.528937	0.927296	5.38	3.77	4.96	6.98	2.86	3.22	10.26	5.89	7.16	5.23	3.96	4.12	10.09	3.92	6.28	7.24	4.4	6.33	1	6.17	6.06	2.24	4.31	4.18	12.41	6.46	6.3	6.56	1	7.65	3.26	4.5	5.95	5.02	5.32	7.02	6.44	7.08	2.72	6.17	7.22	11.2	8.4	8.92	7.33	6.87
449.317	1204	0.529213	0.818473	42.23	1	3.09	1	30.62	1	15.06	1	1	21.58	1	2.3	19.38	1	27.95	1	1	3.07	17.21	12.12	26.57	2.09	8.35	10.76	9.95	5.84	5.31	58.55	15.12	5.24	3.91	1	2.82	9.38	10.54	33.31	4.84	6.27	4.96	5.58	4.01	7.77	2.17	32.06	33.17	1
799.471	1202	0.532009	0.972846	1	1	1	1	1	1	1.67	1	1	1	1	1	1	1	1	1	1	1	1	1	1	1	1	1	1	1	1	1	1.75	1	1	1	1	1	1	1	1	1	1	1	1	1	1	1	1	1
283.26	1204	0.534154	1.06604	65.77	68.19	59.59	69.9	91.31	86	71.3	69.5	104.42	81.95	47.55	94.18	58.86	64.76	135.46	42.97	88.94	74.3	67.85	83.6	112.92	34.12	115.16	84.69	91.71	114.6	50.11	101.41	41.88	52.23	45.27	60.16	93.38	43.61	69.89	90.62	96.39	47.51	34.39	41.17	85.45	151.35	100.82	114.76	96.93	63.29
920.744	1204	0.534926	0.919426	11	13.01	16.36	18.38	13.72	20.07	14.22	7.2	10.86	14.33	9.72	13.86	9.05	9.15	26.85	1	22.08	17.22	9.77	8.83	16.08	7.06	11.29	19.75	22.44	16.28	8.96	25.33	8.75	8	11.06	10.7	16.43	1	15.35	22.42	14.86	13.25	11.98	7.9	7.75	27.15	20.74	28.27	29.56	7.8
841.619	1202	0.53591	1.04397	3.96	6.24	7.65	6.63	5.56	4.34	7.04	6.9	4.75	6.52	4.85	7.26	5.96	5.62	5.98	9.21	7.11	2.77	6.95	5.49	5.87	5.02	5.96	3.29	6.1	6.47	4.32	5.68	6.16	8.11	1	5.59	4.64	6.32	5.95	5.39	5.04	3.33	5.1	5.5	5.97	5.45	5.1	6.14	5.81	5.57
908.786	1204	0.543578	0.909087	4.55	3.35	6.75	9.48	4.81	1	6.47	3.36	3.98	4.8	3.84	7.4	1	3.45	10.16	2.76	9.55	5.97	5.78	5.2	5.35	1	5.76	6.29	1	6.41	2.59	8.68	4.48	1	3.83	6.43	6.86	1	6.67	6.83	4.88	1	3.85	1	4.4	11.7	8.24	10.1	8.7	1
695.646	1204	0.550984	0.856899	20.05	35.85	4.49	40.77	59.97	8.28	65.97	16.33	4.73	115.5	43.9	2.44	35.12	13.56	78.95	4.53	12.61	44.45	22.91	20.05	65.27	11.32	32.46	36.34	115.66	41.45	9.33	56.92	5.98	7.31	53.42	28.76	43.49	5.12	108.04	44.38	78.47	54.96	5.79	8.74	10.21	28.83	30.48	165.88	78.93	24.1
282.257	1204	0.562699	1.06409	359.46	366.15	305.24	378.8	498.66	458.88	376.99	382.31	587.02	438.89	248.31	511.34	317.12	357.4	745.04	235.44	473.56	392.9	372.17	455.94	615.29	180.25	648.6	455.87	489.72	624	271.63	547.81	213.97	282.98	238.18	324.16	515.68	224.32	372.42	490.48	531.52	249.71	178.56	217	470.99	843.48	554.41	624.45	524.11	342.41
310.288	1204	0.565452	1.07262	4.24	4.05	2.48	3.48	7.07	3.62	3.52	5	8.89	4.53	2.57	6.61	3.97	3.83	8.43	2.68	4.59	5.95	3.4	5.37	8.7	1.93	6.62	2.91	4.5	6.49	4.31	5.95	3.19	2.05	3.16	3.65	5	2.29	4.5	4.56	3.87	3.02	2.5	2.84	5.85	11.45	5.69	7.3	4.51	3.71
874.766	1204	0.571001	0.914434	6.55	4.93	10.17	7.44	7.64	11.47	9.02	5.25	4.55	8.63	7.77	6.73	2.77	3.94	14.44	1	12.57	7.02	5.31	8.77	9.64	3.43	6.33	10.37	15.69	6.97	1	12.59	4.33	5.72	5.47	4.6	9.08	4.24	11.08	12.53	8.99	4.89	4.28	4.61	4.28	19.72	16.24	16.26	16.22	5.78
640.529	1204	0.575384	1.09051	13.77	16.77	27.15	27.3	27.66	33.57	29.39	13.91	13.99	26.16	19.93	19.26	14.33	11.36	67.72	5.91	29.36	25.77	14.32	28.93	24.48	11.22	18.59	35.25	45.9	19.88	6.76	33.59	11.02	13.97	21.24	14.43	23.47	10.92	32.84	32.63	26.69	12.66	11.15	10.6	8.93	45.7	37.62	42.98	36.13	18.4
392.294	1204	0.576416	1.52472	1	1	1	1	6.61	1	12.4	1	1	3.57	1	1	2.67	1	2.2	1	1	1	8.93	106.76	2.35	1	9.19	1	5.36	2.1	11.33	2.53	6.5	3.6	2.13	2.26	3.2	1	6.64	9.36	2.45	11.33	6.17	9.25	2.23	4.13	1	3.3	4.35	2.58
934.721	1204	0.577815	0.919786	8.03	6.59	7.41	8.81	6.21	7.85	1	4.15	6.37	6.6	6.58	5.2	4.5	6.35	14.65	2.71	11.48	5.77	5.44	5.2	9.02	4.8	6.25	11.18	9.46	6.83	1	13.28	3.63	4.6	6.89	7.52	9.43	1	7.71	10.22	7.8	8.65	7.76	1	2.93	12.22	11.16	11.84	15.46	3.49
801.592	1202	0.580178	0.926927	2.98	2.45	1	1	2.43	2.06	1.99	4.93	3.58	3.97	2.93	2.03	1	4.92	2.48	3.05	1	1	3.71	1.79	3.97	2.05	6.58	1.76	2.64	4.74	3.53	2.1	2.04	1.86	2.95	4.62	5.43	2.69	4.59	1	3.56	3.17	1	2.27	3.53	3.6	2.78	2.35	2.69	2.97
852.574	1202	0.582731	1.08699	9.86	4.36	4.5	3.51	5.13	3.69	3.22	5.59	12.37	5.78	5.22	4.48	5.54	18.08	5.37	8.69	5.31	2.63	6.73	4.26	4.77	4.93	10.82	5.71	5.07	3.38	14.09	3.28	2.25	6.44	5.04	5.49	9.47	3.7	4.03	6.81	4.57	3.39	6.63	4.86	3.63	7.48	8.71	3.29	4.84	3.67
582.251	1204	0.58825	1.09222	5.02	10.76	8.67	2.28	4.64	1	4.59	11.83	1	8.49	6.41	1	6.76	1	6.51	3.54	3.75	11.59	5.6	4.15	6.04	2.81	7.12	6.14	4.37	1	6.11	1	4.22	3.22	5.35	5.55	5.6	7.49	6.04	8.76	10.03	1	3.51	1	1	3.76	5.52	4.43	8.35	5.66
666.545	1204	0.589343	1.08344	24.17	22.22	32.18	29.78	41.64	52	42.66	19.53	27.77	47.18	23.64	26.67	22.89	16.03	95.35	7.22	35.87	39.99	25.96	39.51	40.1	12.73	29.13	45.75	47.82	34.93	11.35	47.66	18.02	21.5	25.89	20.58	25.16	15.6	32.86	50.53	31.19	18.37	17.12	15.7	23.2	60.74	49.14	62.33	60.44	22.18
859.769	1204	0.60127	1.08519	21.14	16.55	25.32	26.87	21	41.01	27.89	23.41	29.39	25.91	16.05	34.67	15.53	20.04	49.99	9.37	45.95	24.7	14.77	47.88	29.83	8.38	46.24	40.27	38.29	21.31	11.2	35.27	13.8	20.9	10.29	12.02	30.23	14.95	22.41	31.73	24.58	4.12	10.63	12.15	25.85	74.75	49.34	40.62	34.43	20.23
432.367	1204	0.607062	1.10676	2.61	1	4.21	2.89	2.88	4.16	8.53	1	1	5.12	3.12	4.72	1	1	7.63	1	4.66	3.02	1	3.14	3.18	2.46	2.59	5.34	10.68	2.83	1	6.63	1	1	1	2.93	4.38	1	6.38	5.2	4.88	1	1	1	1	5.96	6.13	5.71	5.55	3.09
765.492	1204	0.611091	1.04581	8.01	6.46	6.96	9.63	7.17	6.36	15.34	7.61	11.38	13.05	7.15	10.58	14.28	7.31	8.08	7.37	5.49	9.96	5.39	7.41	13.47	9.9	8.91	7.06	12.29	10.15	11.11	7.35	6.68	9.17	6.44	13.01	9.35	7.89	6.87	9.29	8.91	9.82	9.24	15.55	13.37	7.87	6.89	8.12	8.13	8
667.547	1204	0.617456	1.07789	10.64	8.52	14.55	13.8	18.64	22.33	18.99	8.45	11.8	20.44	9.94	11.4	9.96	6.88	42.29	2.81	15.6	17.95	10.77	16.93	16.29	5.45	11.89	19.86	19.89	15.81	5.15	20.02	7.4	9.26	11.37	9.71	10.67	5.86	14.73	22.88	13.5	8.03	7.32	6.81	10.31	26	20.77	27.11	26.49	10.3
1063.82	1202	0.624049	1.06838	1	1	1	1	2.22	3.18	1	4.05	2.99	1	1	1	1	2.81	2.88	2.32	1.71	1	2.19	1	2.44	2.18	2.28	2.24	1	2.91	2.58	2.18	2.1	1	1	1	3.66	1	2.06	1	2.2	1	1	1	1	2.7	2.84	1.96	1	1
304.239	1202	0.62535	0.954709	21.3	26.01	16.98	23.92	23.92	16.03	19.27	33.04	24.26	25.33	14.7	18.2	12.19	18.45	43.16	20.94	20.81	13.16	20.52	18.18	25.38	23.2	15.39	15.84	14.98	25.59	18.69	19.96	8.23	23.39	22.16	36.63	39.01	13.28	21.69	25.58	37.23	33.38	10.66	21.53	13.37	25.98	19.41	15.71	26.96	19.51
839.603	1202	0.632548	0.968979	10.05	14.64	14.49	12.95	16.46	9.82	18.55	14.89	15.16	17.27	9.11	17.66	15.03	14.51	13.47	18.49	15.85	5.44	17.5	12.38	14.63	11.05	13.29	10.12	16.12	19.6	15.23	14.12	15.03	23.57	10.13	15.64	11.48	14	17.74	10.86	12.41	8.65	14.02	19.32	13.66	14.89	15.87	12.15	14	8.89
792.497	1204	0.63541	1.05919	12.18	8.92	5.77	5.69	7.06	5.11	9.98	3.48	16.3	11.11	6.78	5.74	12.31	14.29	14.67	9.23	5.71	8.2	5.17	5.38	13.2	13.22	8.31	8.13	7.57	9.26	18.69	7.33	4.19	6.05	12.15	14.12	14.57	5.78	5.91	7.93	6.93	7.69	13.17	8	1	8.74	5.71	6.16	6.91	6.7
900.739	1204	0.637282	0.884949	1	11.16	32.43	15.58	16.43	38.21	11.88	4.88	1	20.97	22.79	1	1	6.53	25.65	1	14.18	14.23	7.85	1	11.64	8.54	1	33.34	38.43	19.82	1	43.83	10.88	1	15.07	14.26	1	5.9	31.53	27.91	24.79	21.73	15.15	1	1	1	30.08	41.67	39.16	1
482.322	1202	0.637295	0.969664	3.07	1.94	2.78	2.09	1.9	2.16	1.92	3.41	3.87	2.76	2.1	2.42	2.55	3.66	2.87	2.41	3.17	1.98	2.63	2.33	2.29	2.52	2.68	2.05	3.83	2.63	2.95	2.83	1.79	3.71	2.52	2.83	3.1	2.47	3	3.61	2.39	2.49	1.96	2.71	2.6	3.74	3.67	2.91	2.6	2.3
284.271	1202	0.637398	1.03571	33.42	23.55	16.45	29.79	29.38	30.46	25.22	37.22	27.04	32.37	22.47	22.56	17.12	29.13	28.85	26.68	24.27	18.61	23.89	23.12	41.69	23.51	28.03	14.7	15.11	32.63	24.26	21.11	19.06	22.52	23.6	27.29	50.08	22.85	28.56	25.57	34.81	31.11	22.39	25.64	17.29	22.56	16.79	23.54	17.43	23.51
880.604	1202	0.641963	1.06506	3.77	3.28	2.19	2.31	2.46	1	2.1	2.79	5.82	2.6	2.31	1	3.11	7.08	3.35	4.34	1.96	1	3.2	3.57	3.14	2.14	5.06	2.86	2.73	1.99	5.83	2.6	1.83	4.04	2.67	2.25	3.11	1.7	2.49	3.44	1	2.11	1.72	1	3.82	4.3	3.69	1.77	1	1.92
918.789	1204	0.643637	1.0992	27.84	50.92	117.11	101.64	110.12	266.03	126.8	31.39	39.65	145.02	61.52	111.53	61.72	23.63	229.21	6.33	103.82	179.53	39.93	65.91	100.76	25.2	46.49	178.6	155.33	126.59	17.99	187.7	70.14	26.27	43.82	57.72	37.2	48.7	91.57	176.85	79.9	40.72	60.99	54.37	56.3	117.52	136	228.48	233.69	37.17
579.305	1202	0.64916	0.877493	1	1	1	1	1	1	1	1	1	1	1	1	1	1	1	1	1	5.8	1	1	1	1	1	1	1	1	1	1	1	1.9	8.85	1	1	1	1	1	1	1	1	1	1	1	1	1	1	1
641.532	1204	0.657512	1.06805	7.24	8.16	11.46	10.88	11.71	14.43	12.96	5.53	6.26	11.87	8.23	8.11	6.82	4.62	28.37	2.3	12.39	10.68	6.34	11.76	10.03	5.49	7.85	15.16	19.65	8.44	3.18	15.61	4.29	5.68	9.75	6.27	10.33	5.21	14.42	14.16	11.55	6.5	6.02	4.52	4.21	18.4	17.19	18.41	16.33	7.65
681.563	1204	0.658413	1.07513	3.38	3.11	4.6	3.26	5.43	6.53	4.38	3.64	4.62	6.01	1	3.47	2.19	2.59	10.88	1	4.86	4.83	5.04	5.81	4.23	1	4.9	7.08	6.36	5.84	2.72	5.57	1	2.44	2.94	3.01	3.87	1	4.58	7.87	4.25	1	1	1	4.46	8.69	6.92	9.23	8.9	2.79
871.593	1202	0.670866	0.955064	1	3.05	2.37	2.81	2.96	1.91	2.46	4.66	2.98	1.88	1	2.21	2.9	3.84	2.47	3.52	2.68	1	3.7	2.45	2.6	1	3.07	1	3.09	2.3	2.31	2.37	2.51	3.47	2.7	3.37	2.62	1.8	2.18	3.89	2.3	2.81	1	2.4	2.62	3.03	3.78	1	2.96	1
968.807	1204	0.678072	1.09273	3.21	3.94	6.9	11.03	5.51	7.09	6.1	1	1	6.89	3.72	5.89	4.05	2.7	16.35	1	6.15	10.34	2.84	2.66	5.72	1	2.56	9.08	8.64	7.06	1	10.15	3.03	1	1	6.42	1	1	7.78	8.38	6.2	4.97	4	5.82	1	3.46	5.8	12.34	13.52	1
962.761	1204	0.680994	0.937323	3.14	4.66	5.98	6.98	5.22	6.2	4.2	1	4.32	4.75	4.07	4.86	5.02	3.29	9.49	1	6.99	7.56	2.73	4.05	6.04	2.79	3.15	9.87	6.62	6.85	4.06	10.42	3.39	1	7.28	1	5.51	1	5.55	7.8	6.38	7.89	9.19	1	2.48	6.22	7.1	8.78	14.09	1
858.766	1204	0.683155	1.06727	37.62	27.96	43.64	46.07	35.13	70.99	45.64	39.85	47.22	42.84	27.36	60.77	23.61	34.24	85.05	17.28	76.58	41.07	26.17	80.35	49.49	15.07	79.9	69.81	65.14	35.62	16.68	60.08	24.61	36.79	18.13	20.11	51.75	23.56	39.54	54.28	40.83	10.08	18.91	17.23	45.9	130.49	86.99	68.96	58.42	36.86
285.275	1202	0.68911	1.03355	6.39	5.06	4.77	7.01	6.5	5.97	5.13	7.29	5.06	5.71	4.45	4.82	3.06	4.75	6.07	6.61	4.68	3.96	4.34	5.85	8.27	4.04	5.78	1	3.39	5.67	5.67	4.22	3.6	5.11	5.97	4.67	9.72	6.07	4.98	4.95	6.61	5.62	3.97	4.93	1	4.12	3.74	4.21	4.42	5.89
450.32	1204	0.690373	0.892814	9.89	1	1	1	7.65	1	4.4	1	1	5.79	1	1	4.79	1	7.14	1	1	1	4.19	3.59	6.84	1	2.22	1	3.07	1	1	14.43	3.49	1	1	1	1	2.74	2.26	7.72	1	1	1	1	1	2.77	1	7.94	8.95	1
851.57	1202	0.690698	1.06352	16.54	9.48	8.39	3.53	10.34	4.65	4.63	9.84	22.8	11.43	6.03	8.22	9.34	33.8	9.7	17.73	10.21	5.31	11.82	10.15	8.14	9.89	20.9	10.58	10.75	5.62	26.51	6.67	5.35	12.45	10.18	9.86	15.93	6.28	7.21	12.38	5.72	6.9	10.83	7.76	8.22	13.48	15.49	6.35	9.54	8.38
865.747	1204	0.693677	1.08867	17.64	29.1	81.81	70.35	38.22	77.71	77.26	24.58	17.24	40.51	51.67	88.15	31.05	20.55	117.3	8.09	93.99	61.39	11.11	56.17	40.33	16.14	32.04	77.49	188.71	40.48	12	116.56	23.28	24.64	20.92	22.4	54.27	37.52	85.35	67.71	49.51	11.37	26.2	22.01	16.75	138.03	122.9	108.24	97.02	31.79
832.749	1204	0.701555	0.915884	5.98	5.26	10.04	9.84	5.11	10.74	8.06	7.34	6.4	5.34	6.94	11.48	4.68	5.4	16.19	5	17.01	7.38	3	16.61	6.39	2.45	12.44	12.63	22.62	5.37	1	16.99	3.37	7.95	3.86	3.25	14.12	6.85	12.4	9.05	7.14	1	3.18	1	5.44	41.89	25.63	16	13.33	7.43
584.264	1204	0.709703	0.907402	5.8	16.33	15.54	1	3.42	1	1	13.53	1	8.92	3.39	1	9.12	1	6.62	6.21	4.29	2.73	6.52	1	9.47	1	9.19	1	1	1	10.35	1	5.2	4.31	1	4.74	9.89	21.1	3.66	11.99	14.99	1	2.6	2.41	2.54	3.42	4.18	3.03	5.9	5.23
965.78	1204	0.709723	0.934098	1	1	7.02	7.35	6.52	6.2	4.99	1	4.33	7.25	4.57	5.42	5.06	1	12.63	1	6.32	7.99	1	3.41	7.13	2.93	1	8.07	9.35	7.86	1	10.28	2.66	1	6.07	5.51	4.82	1	5.2	8.41	6.01	7.45	7.4	3.85	1	4.6	6.86	9.33	15.38	1
654.546	1204	0.711174	0.961275	9.12	10.54	12.74	13.58	14.02	15.71	15.36	9.69	10.83	12.75	13.23	11.28	10.36	7.75	27.12	6.75	14.96	12.72	10.75	15.3	12.11	1	12.06	17.81	18.97	11.63	7.23	16.92	9.44	8.52	11.14	11.48	11.93	8.83	13.54	18.24	12.25	10.1	9.3	9.42	9.76	25.43	20.92	19.72	20.23	11.33
866.751	1204	0.713322	1.08146	9.35	17.81	48.01	41.85	21.73	44.59	42.91	15.39	10.05	22.86	29.26	50.81	18.51	11.2	67.09	5.7	54.6	35.78	6.75	33.53	23.37	9.1	18.86	43.91	107.7	23.34	7.89	66.15	14.6	12.88	12.08	12.4	31.54	21.08	50.72	36.19	27.27	6.38	15.71	13.48	8.41	81.56	69.26	64.23	55.61	18.79
330.277	1202	0.720214	1.03555	8.03	5.89	1	4.53	5.65	5.87	5.68	10.61	6.01	5.79	3.71	4.64	4.3	6.36	6.85	5.44	5.6	5.09	7.06	4.91	9.15	5.96	7.31	1	2.91	7.01	6.08	4.01	4.52	5.09	4.93	5.31	11.99	4.41	5.86	4.6	7.15	6.27	4.87	6.19	4.33	3.92	4.62	4.59	3.53	5.89
964.776	1204	0.732233	0.942461	1	7.97	9.71	11.12	8.17	10.12	6.22	3.13	3.93	7.56	4.95	7.35	6.06	3.41	16.52	1	8.43	11.6	3.54	1	10.55	6	4.91	10.97	12.03	11.46	3.48	13.89	2.8	1	10.02	6.53	6.7	1	10.34	13.02	8.48	10.42	10.35	4.65	3.74	5.86	10.73	14.3	21.59	1
326.245	1202	0.732506	1.05563	7.02	7.89	4.51	4.59	6.13	7.29	1	8.91	6.27	6.06	5.91	4.18	3.04	7.63	5.94	7	4.47	3.45	9.55	1	9.51	5.6	5.82	1	3.7	10.62	5.34	4.68	1	1	3.72	7.26	10.08	3.49	8.73	5.1	13.82	13.76	1	3.87	1	4.21	4.29	4.36	6.05	4.18
653.535	1204	0.747211	0.948986	8.76	7.79	12.78	11.22	19.97	20.78	12.14	10.99	12.43	15.58	6.22	14.97	6.42	6.94	35.37	1	18.6	11.44	12.02	20.74	14.9	1	18.15	22.28	16.33	11.98	5.11	21.02	7	9.7	10.5	7.33	9.8	6.74	12.8	26.08	14.17	5.95	5.14	6.85	16.48	31.72	27.16	24.25	25.59	11.6
931.79	1204	0.748595	1.08649	1	7.64	16.47	14.29	15.77	44.17	18.72	1	3.79	25.89	8.87	10.09	11.8	1	35.04	1	11.28	32.56	4.22	5.39	13.14	3.45	1	27.86	21.97	25.18	1	35.22	8.51	1	5.3	11.7	1	5.34	16.87	21.97	11.62	8.16	11.01	6.19	5.29	8.95	16.96	41.69	37.36	1
917.783	1204	0.750022	0.936591	38.42	67.55	144.86	113.59	138.79	311.23	135.42	41.3	51.31	183.56	75.37	123.06	75.43	31.17	255.91	6.97	140.07	217.17	61.26	86.43	116.15	30.07	60.68	227.19	173.77	167.27	25.1	261.34	103.56	37.62	62.8	71.3	47.89	67.17	119.51	263.77	106.94	67.07	75.28	73.12	84.59	168.49	192.11	333.89	344.03	50.4
966.792	1204	0.753483	0.942836	3.03	8.38	12.47	15.01	7.89	12.47	6.4	3.48	1	9.38	6.49	10.32	5.32	3.26	18.96	1	9.6	13.54	4.13	3.41	9.79	4.83	1	12.75	12.61	12.69	3.87	15.79	4.28	1	7.84	9.52	5.94	4.01	11.76	15.94	11.07	9.31	7.93	6.27	1	6.14	11.35	15.89	22.62	1
745.567	1204	0.764718	0.975146	29.14	16.86	18.13	34.5	23.33	14.19	42.28	21.56	33.3	40.61	21.41	21	42.25	18.11	31.09	25.08	14.05	43.18	15.11	28.89	37.1	15.72	28.06	19.82	40.26	30.84	32.73	28.94	16.44	29.73	21.87	31.49	33.08	23.22	24.81	28.04	30.63	26.53	18.22	33.34	35.77	41.64	21.14	37.87	29.74	24.93
556.45	1202	0.766931	0.83185	1	1	1	1	1	1	1	1	1	1	1	1	3.89	1	1	1	1	26.31	1	1	1	1	1	1	1	1	1	1	1	1	26.9	2.08	1.82	1	1	2.14	1.94	3.31	1	2.66	1.99	1	1	1	1	1.84
278.224	1202	0.774179	0.938476	4.6	3.82	1	1	2.6	3.93	1	3.2	3.64	3.02	3.3	3.04	3.13	5.44	3.19	3.6	1	1	5.24	1	3.37	3.14	3.44	1	1	5.99	1	3.76	1	1	1	4.9	7.82	2.73	3.51	1	6.48	13.71	1	2.74	1	1	1	1	2.69	3.76
610.462	1202	0.780661	1.10089	1	1	1	1	1	1	1	1	1	1	1	1	1	1	1	1	1	10.49	1	1	1	1.93	1	1	1	1	1	1	1	1	7.81	1	1	1	1	1	1	1	1	1	1	1	1	1	1	1
147.056	1202	0.782593	0.978439	1	2.21	1	1	1	1	1	1	1	1	1	1	1	1	1	1	1	1	1	1	1	1	1	1	1	1	1	1	1	1	1	1	1	1	1	1	1	1	1	1	1	1	2.74	1	1	1
902.755	1204	0.784352	1.06725	1	22.68	66.09	41.9	36.11	104.06	35.66	8.41	1	48.25	45.97	19.76	16.67	1	75.8	1	28.3	47.31	11.1	8.83	31.59	17.3	1	73.07	78.41	43.83	1	78.25	20.88	1	23.31	28.24	14.54	12.05	57.7	52.14	44.09	24.06	29.99	12.71	7.69	18.84	54.32	84.76	69.83	7.35
281.243	1202	0.786641	0.959776	10.91	10.77	6.69	5.68	10.15	10.69	3.78	12.4	7.54	9.34	9.25	5.15	4.54	10.26	8.82	8.48	5.58	5.09	12.83	3.26	14.17	8.7	9.73	1	4.09	18.93	6.99	8.24	3.27	3.82	7.27	9.74	15.99	5.02	13.72	7.61	22.14	22.37	2.79	5.92	4.41	5.14	7.21	7.12	7.6	8.33
879.6	1202	0.790726	1.04257	5.89	4.89	2.95	1	2.2	2.97	2.9	4.33	10.11	4.78	2.98	3.39	4.19	14.5	4.67	7.14	3.66	1	6.95	6.22	4.43	3.95	9.21	4.44	4.51	2.96	11.14	3.09	2.67	7.3	2.37	3.98	5.75	3.32	4.08	4.11	2.25	3.45	5.06	4.18	5.14	5.97	7.49	3.47	3.05	2.61
889.748	1204	0.792688	0.950232	87.11	175.83	392.26	232.54	223.22	506.33	191.71	86.83	47.63	273.68	241.36	164.53	81.63	83.62	405.67	20.75	324.44	227.77	126	103.55	193.48	61.17	98.05	460.63	465.82	231.13	35.08	429.22	156.71	73.67	149.7	125.84	124.49	97.05	329.01	467.41	319.09	124.14	135.29	94.13	108.66	237.3	483.03	507.28	450.29	88.47
746.572	1204	0.803217	0.979768	15	8.69	9.02	17.28	11.46	8.11	20.95	10.97	16.28	21.06	11.35	10.66	19.48	8.48	16.69	12.62	6.8	21.88	7.48	13.87	19.33	8.92	14.17	11.05	20.52	15.29	15.87	15.2	7.85	15.21	12.87	14.59	17.43	11.03	12.62	13.81	15.69	12.43	8.68	15.45	18.26	20.24	12.47	19.3	15.58	12.33
330.255	1202	0.803381	1.03984	1	4.62	3.74	3.74	3.8	1	4.34	4.5	5.47	4.12	4.62	4.88	3.26	5.55	7.72	4.37	1	3.26	4.52	2.99	6.56	3.92	4.76	1	1	3.73	6.04	4.06	1	3.12	4.13	7.68	8.67	1	4.57	3.43	7.95	6.96	1	3.29	1	1	1	1	3.78	3.9
945.808	1204	0.816183	0.947114	1	5.81	13.68	11.97	16.29	35.04	15.91	2.75	1	21.3	7.12	11.73	9.8	1	28.87	1	11.37	30.69	4.75	6.92	11	4.63	4.71	22.93	18.57	19.92	1	31.71	8.81	1	6.63	9.8	4.37	7.27	13.53	20.95	10.04	9.68	9.13	7.99	6.16	17.36	18.56	37.12	37.05	5.38
777.553	1202	0.816812	0.969285	2.83	1	1	1.78	1	2.22	3.43	2.2	2.41	2.51	1.96	2.35	2.93	3.64	1	2.39	2.19	2.02	2.93	3.66	2.17	2.24	3.65	1	4.56	2.24	5.12	2.3	1	5.09	1.96	3.46	3.44	1	3	2.98	2.68	1	2.39	1	4.56	3.15	2.64	1	1	2.96
954.79	1204	0.82148	1.05285	1	7.34	11.32	16.88	8.58	12.63	8.62	1	2.99	9.93	6.15	9.19	3.97	3.21	24.07	1	8.22	12.47	1	1	10.83	1	1	11.53	13.12	11.65	1	17.55	4.82	1	5.96	9.66	1	2.56	10.72	11.98	10.83	7.1	5.74	4.99	3.12	4.94	8.06	16.7	18.48	1
806.507	1204	0.832648	1.02806	6.41	4.69	4.35	2.32	5.4	3.31	5.11	3.85	10.39	6.53	2.8	5.33	5.44	9.63	9.15	5.81	3.91	4.4	1	4.15	10.16	7.3	6.99	5.54	6.25	6.14	9.96	4.52	1	5.07	8.45	8.23	10.1	1	4.93	5.76	5.82	3.88	9.55	4.08	1	5.63	3.79	4.09	4.48	4
864.737	1204	0.836068	0.962178	16.69	19.32	44.42	30.09	27.96	46.43	85.24	13.58	15.17	46.23	32.12	47.79	18.38	17.13	79.09	5.46	49.81	27.84	15.15	45.47	31.59	12.1	23.33	54.57	116.71	25.91	12.35	73.03	20.54	25.26	23.06	24.9	44.82	19.56	64.32	59.16	51.44	13.46	19.58	16.1	24.92	74.74	84.79	67.23	69.07	28.97
919.796	1204	0.840379	1.04173	13.39	28.72	73.6	68.8	61.2	153.45	71.29	21.4	22.46	80.12	36.9	64.28	38.06	14.55	130.26	3.55	69.39	104.38	19.47	42.07	58.77	17.14	26.54	110.64	103.91	76.04	10.84	126.32	43.6	16.67	25.07	36.24	27.44	41.38	55.72	105.3	48.21	20.7	37.55	32.81	27.05	93.72	86.15	134.75	154.15	25.85
685.26	1202	0.843414	0.977222	3.16	1.76	2.51	2.14	1.71	1	2.52	4.71	3.69	1.81	2.52	2.06	1.92	3.9	1	3.26	1.93	1	3.12	2.95	2.13	2.83	4.26	1	2.57	2.72	4.62	2.01	1	2.95	1	2.2	3.18	2.81	2.9	4.1	1	2.19	1	2.59	3.52	3.65	3.99	1.91	2.4	2.57
920.804	1204	0.852658	0.963286	7.87	14.43	35.92	34.87	25.48	67.86	30.4	10.18	11.62	34.28	17.15	29.19	16.49	7.69	57.7	3.06	34.32	46.35	10.25	21.18	24.9	8.73	13.37	53.21	52.62	36.49	6.01	66.2	23.05	8.25	11.86	16.97	15.03	22.21	27.41	50.39	22.5	9.81	17.99	17.49	11.73	53.55	44.2	66.77	81.22	14.47
655.552	1204	0.865328	0.973356	1	1	5.09	6.34	5.29	6.02	6.07	3.24	4.59	5	1	4.22	4.11	3.34	11.81	1	6.19	4.98	3.59	6.82	4.59	5.13	5.16	7.13	7.38	5.11	3.29	6.86	4.13	1	4.88	1	4.33	3.82	4.55	7.47	4.15	1	4.4	1	3.1	13.52	9.35	7.97	9.22	4.76
953.777	1204	0.866185	0.966142	1	9.03	12.32	14	7.8	11.86	8.56	1	1	10.62	7.49	8.51	5.52	2.74	21.53	1	9.77	15.87	2.7	1	9.52	5.84	1	13.21	14.23	12.75	1	16.83	5.4	1	7.21	11.68	5.57	3.03	13.38	14.13	10.68	8.5	9.32	6.44	1	4.7	9.99	16.59	21.91	1
687.257	1202	0.866766	0.97954	2.76	2.1	1	2.16	1	1	1	3.51	3.18	1.88	2.6	2.16	1.72	3.7	2.35	2.54	3.04	1	2.43	3.24	1	3.24	3.76	1	2.22	1	3.41	1	1	3.52	1	2.17	3.33	1.98	2.41	3.17	1	2	1	2.89	3.3	3.04	2.86	2.48	1.89	1.95
944.802	1204	0.872224	0.960331	1	9.68	23.11	17.94	21.36	51.68	20.95	3.99	1	30.72	9.04	16.67	11.45	1	41.01	1	14.2	39.14	5.72	7.71	16.98	4.77	5.31	34.62	26.79	28.71	3.17	47.5	14.44	1	8.7	12.62	5.59	6.46	20.18	33.16	13.35	11.94	13.29	11.39	7.94	16.9	24.88	52.36	58.37	1
923.764	1204	0.876651	0.979741	5.85	7.7	9.99	13.03	8.78	10.47	9.15	5.53	6.19	8.28	5.84	13.82	4.25	5.45	20.83	3.13	16.17	10.92	6.95	7.32	10.6	3.77	7.87	12.58	14.31	9.12	4.75	14.61	5.57	5.13	5.77	6.42	8.54	5.81	9.85	14.09	10.05	6.59	6.1	5.4	5.94	14.9	14.24	15.73	18.19	6.46
903.76	1204	0.879544	1.0341	6.95	18.25	49.16	31.99	27.4	75.97	26.09	6.22	1	38.26	32.61	14.01	13.08	1	54.37	1	24.71	34.86	9.55	8.77	23.24	11.9	7.58	52.43	56.96	34.63	1	57.18	18.64	7.17	18.1	21.46	11.24	10.91	44.19	43.32	32.22	15.89	22.64	10.83	7.79	17.65	40.96	66.24	53.67	8.41
860.774	1204	0.879671	1.02815	8.57	5.61	10.24	9.7	6.83	14.17	9.41	9.12	8.93	8.58	5.38	12.26	4.42	6.99	16.75	3.21	16.51	8.1	4.8	18.16	9.49	3.58	16.53	15.33	15.05	8.18	3.89	14.94	5.77	7.8	5.59	5.16	11.5	6.61	8.83	11.56	9.13	1	1	1	8.22	34.95	19.98	16.37	14.7	7.98
890.753	1204	0.880658	0.972339	58.99	112.71	246.95	149.75	144.76	314.11	138.12	56.51	33.21	175.53	157.6	109.97	57.42	55.39	262.24	13.9	207.62	148.98	81.63	68.46	128.37	41.1	63.94	278.97	303.49	147.35	24.75	267.28	101.22	48.69	96.57	81.78	82.05	66.02	214.01	286.01	200.54	79.47	88.9	62.16	69.81	157.11	286.44	321.84	280.3	59.22
680.562	1204	0.880961	1.02196	7.51	7.31	9.71	8.6	11.61	15.04	11.24	7.39	10.82	12.81	5.97	9.83	3.69	6.94	24.49	2.72	11.67	11.71	9.39	13.78	10.14	3.9	11.84	14.64	13.12	10.35	3.06	14.63	6.27	7.86	7.63	5.36	7.36	4.77	10.61	17.3	8.58	5.23	3.65	5.56	10.21	21.53	17.97	18.4	19.68	8.64
863.732	1204	0.886044	0.973469	27.83	31.18	77.13	48.56	48.22	79.5	143.66	23.66	24.58	74.51	53.32	82.55	30.22	28.12	135.22	9.63	82.54	45.52	24.85	74.64	52.45	19.6	42.3	90.99	196.86	41.86	19.17	121.42	32.58	43.05	36.15	40.99	75.73	32.88	103.83	98.23	84.46	21.65	33.51	26.09	41.29	121.58	143.29	109.41	115.03	49.9
746.513	1204	0.892609	1.01292	15.99	9.41	10.09	11.99	7.74	10.55	21.58	10.24	21.13	18.37	10.23	13.81	19.55	12.55	12.57	13.92	6.44	12.78	7.9	13.91	19.57	14.34	13.49	6.97	20.81	14.99	17.39	11.36	9.33	17.72	8.89	18.28	21.71	10.45	12.63	12.63	14.54	12.72	11.33	15.75	21.48	18.73	9.67	14.24	1	11.89
557.454	1202	0.904002	0.953988	1	1	1	1	1	1	1	1	1	1	1	1	1.89	1	1	1	1	10.75	1	1	1	1	1	1	1	1	1	1	1	1	11.46	1	1	1	1	1	1	1	1	1	1	1	1	1.73	1	1
348.227	1202	0.904374	1.02752	4.3	4.66	2.62	1	3.79	3.47	4.02	2.66	3.07	3.43	3.75	3.37	1	1	3.27	1	1	1	4.75	1	4.7	1	1	1	1	6.59	1	3.35	1	1	1	4.08	7.11	1	2.42	1	8.17	10.06	1	1	1	2.38	1	1	2.66	1
602.456	1202	0.910799	0.969046	1	1	1	1	1	1	1	1	1	1	1	1	1	1	1	1	1	7.27	1	1	1	1	1	1	1	1	1	1	1	1	7.42	1	1	1	1	1	1	1	1	1.6	1	1	1	1	1	1
794.512	1204	0.911704	0.972624	1	5.21	5.08	3.9	1	4.58	1	1	5.98	1	6.46	1	5.69	5.11	5.96	1	1	3.44	7.16	4.24	8.37	1	1	4.56	1	1	1	5.97	1	1	1	1	9.27	1	4.73	1	1	10.44	9.52	1	6.69	1	1	1	1	5.77
440.389	1204	0.913621	1.01049	1	1	1	1	1	1	1	1	1	1	1	1	1	1	1	1	1	1	1	1	1	1	1	1	3.28	1	1	1	1	1	1	1	1	1	1	1	1	1	1.85	1	1	2.06	1	1	1	1
232.913	1202	0.919323	0.995554	7.08	5.15	8.22	6.3	4.59	8.3	7.62	6.62	6.66	7.31	7.69	5.92	5.16	7.43	6.86	6.69	7.84	3.83	7.08	7.73	6.89	5.39	4.88	5.8	5.29	6.25	7	7.92	5.1	8.05	5.86	6.2	7	4.92	6.46	6.96	6.61	6.07	5.26	6.42	6.03	6.81	7.41	6.2	6.44	5.84
930.787	1204	0.920897	1.02575	1	9.09	24.33	21.8	22.73	64.01	25.23	4.6	1	35.51	13.84	16.21	15.29	3.67	48.77	1	13.23	45.28	5.62	6.85	19.05	7.91	1	38.4	29.67	34.02	1	53.6	12.76	1	9.78	16.19	5.45	8.69	23	31.53	14.76	14	16.45	9.44	6.07	12.44	23.88	60.81	57.79	4.65
553.376	1202	0.927007	1.00674	2.48	4.84	3.75	3.74	4.38	4.35	7.09	3.4	4.4	4.72	3.03	4.03	4.56	3.61	5.24	3.78	4.5	4.27	5.36	3.9	3.93	2.58	3.13	3.69	4.98	7.4	5.5	3.72	3.92	5.9	6.33	4.93	3.67	3.59	5.13	2.87	4.6	3.34	4.62	5.21	2.6	4.02	2.71	3.91	3.63	2.56
606.319	1202	0.935995	1.02599	1	1	1	1.76	1.7	1	1	1	1.82	1	2.05	1	1.66	1.82	1.6	1	1	13.02	2.58	2.7	1	1	1.73	1	1	1	1	1	1	1	9.27	2	1	2.45	1	3.21	1	1.79	1.85	1.96	1	1.99	1	1	2.45	1.75
949.482	1202	0.944363	1.00959	2.67	2.71	2.97	1.83	1	2.1	2.04	4.23	1	2.25	1	2.09	1	3.89	1	2.88	2.26	1	3.35	2.31	1	2.73	3.24	2.08	1	1	2.91	1	2.19	2.58	1	1	1	2.43	2.39	1	2.52	1	1	1	3.34	3.13	4.42	1.85	1	3.01
556.471	1204	0.945474	1.0218	1	1	1	8.74	1	1	1	1	1	1	1	1	1	1	1	1	1	1	1	1	1	1	1	1	1	1	1	1	1	1	1	1	1	1	1	1	7.75	1	1	1	1	1	1	1	1	1
768.551	1202	0.945539	0.992991	3.05	2.05	2.47	3.21	2.92	2.93	2.34	4.84	5.22	2.75	2.12	3.4	2.94	3.63	4.32	4.32	4.73	2.42	2.64	3.94	2.05	2.67	2.47	1	3.77	3.57	1	2.43	1.89	4.5	5.79	3.7	2.7	3.84	2.39	3.13	2.81	3.04	1	3.73	2.64	5.89	5.38	3.33	2.98	1.98
628.523	1204	0.947962	0.990253	4.53	5	6.79	7.2	8.93	9.97	6.27	6.08	5.66	6.02	5.71	6.79	4.33	4.63	16.13	2.12	9.64	5.41	4.26	9.15	6.81	2.74	7.37	11.42	11.52	5.19	2.66	11.25	3.45	4.66	5.98	5.08	6.99	3.64	8.55	10.37	8.56	2.91	3.87	1	4.25	16.37	15.1	11.86	11.03	7.44
967.796	1204	0.95049	0.988403	1	3.66	7.01	9.51	6.38	8.49	6.91	1	3.27	7.77	3.66	6.55	3.41	1	14.17	2.82	5.74	9.8	2.84	3.81	7.03	2.95	1	7.27	10.33	7.95	2.99	11.85	3.1	1	5.14	7.64	4.77	1	8.95	9.7	8.2	3.97	5.52	4.29	1	4.69	5.28	10.05	14.57	1
867.756	1204	0.95127	0.986705	1	6.51	17.7	14.92	6.64	16.08	14.77	5.43	3.33	7.74	11.03	18.43	6.72	5.58	22.03	1	16.89	12.79	4.11	12.5	8.15	2.61	5.11	16.16	40.21	9.95	3.27	25.81	6.32	5.97	4.83	5.77	13.21	9.86	17.57	12.53	10.51	1	4.59	4.51	3.53	33.37	26.69	23.82	22.69	7.93
627.52	1204	0.955014	0.991843	10.55	10.9	17.12	16.85	21.03	21.38	15.45	12.93	12.09	14.93	9.71	17.11	7.83	9.78	37.26	4.76	24.79	13.19	12.1	24.28	15.62	5.3	21.46	26.67	24.82	12.66	6.48	24.41	7.56	11.13	15.03	9.36	17.62	8	19.75	22.82	18.52	8.97	6.94	7.36	11.08	38.82	33.45	24.86	24.1	18.22
767.547	1202	0.963013	0.995629	6.55	5.53	5.32	5.52	4.82	6.82	4.2	9.39	10.45	5.22	4.78	6.9	5.8	8.4	8.53	7.8	9.83	1.93	6.43	7.15	4.34	4.83	5.16	3.37	8.53	5.66	5.44	6.17	3.58	10.18	3.81	4.37	5.88	7.12	5.69	7.17	5.61	5.16	3.83	6.3	4.76	11.48	10.31	8.24	7.54	5.22
952.774	1204	0.969684	0.992406	1	12.12	18.24	22.12	11.72	16.89	11.22	1	1	16.25	10.5	12.18	8.15	3.14	31.52	1	12.75	19.78	3.31	3.78	14.09	9.12	3.69	18.91	21.37	18.01	2.85	25.94	6.84	3.46	9.9	15.76	6.53	3.57	15.46	17.7	16.09	14.41	13.27	7.65	3.34	5.56	13.86	24.25	30.06	2.96
280.24	1202	0.979249	1.00408	50.44	50.01	30.15	27.09	45.88	54.43	18.52	61.38	32.7	49.37	41.17	23.27	18.7	51.41	46.14	39.05	25.06	26.64	62.95	13.45	68.95	42.18	45.42	18.65	21.28	86.2	34.02	39.17	12.83	12.55	31.01	52.84	80.85	20.7	60.35	36.47	103.17	109.26	16.46	25.53	15.82	21.1	32.59	34.01	33.37	30.69
326.226	1204	0.979421	1.0041	3.22	1	1	2.4	2.07	1	2.35	1	5.72	2.7	1	2.58	3.1	3.34	5.88	1	3.5	3.02	1	2.22	3.69	1.9	3.41	3.56	2.33	2.3	4.73	3.21	1	1	2.89	1	5.65	1	2.93	2.73	2.34	1	2.86	1	1	4.26	2.7	3.08	4.71	1
585.266	1204	0.983575	0.9952	2.2	6.71	4.88	1	1	1	1	4.28	1	3.81	1	1	2.91	1	2.59	2.28	1	1	1	1	3.39	1	3.28	1	1	1	3.13	1	2.03	1	1	1	3.26	7.98	1	4.59	5.35	1	1.85	1	1	1	1	1	2.12	1
243.873	1202	0.98418	0.991648	1	1	1	1	12.08	3.19	10.31	1	1	1	1	1	1	1	1	1	1	1	1	1	1	1	1	13.35	1	1	2.55	1	1	1	17.17	1	1	2.31	1	1	1	3.2	1	1	1	1	1	4.44	3.19	1
894.779	1204	0.989316	0.997368	7.49	12.26	30.57	27.5	15.11	41.47	25.08	9.51	8.63	20.31	16.8	26.36	10.84	8.61	42.38	4.46	32.75	25.08	7.9	21.18	21.08	6.29	11.03	36.05	58.83	20.53	4.14	47.78	14.62	10.02	9.79	10.66	16.77	17.74	24.86	31.9	21.07	1	13	12.85	8.69	58.06	40.96	46.71	48.4	13.57
[truncated: 5 more columns]

## Sheet: Osaka Discovery
Detected Mass	Analysis Mode	P_Value	Ratio	CRCpre	CRCpre	CRCpre	CRCpre	CRCpre	CRCpre	CRCpre	CRCpre	CRCpre	CRCpre	CRCpre	CRCpre	CRCpre	CRCpre	CRCpre	CRCpre	CRCpre	CRCpre	CRCpre	CRCpre	CRCpre	CRCpre	CRCpre	CRCpre	CRCpre	CRCpre	CRCpre	CRCpre	CRCpre	CRCpre	CRCpre	CRCpre	CRCpre	CRCpre	CRCpre	CRCpre	CRCpre	CRCpre	CRCpre	CRCpre	CRCpre	CRCpre	CRCpre	CRCpre	CRCpre	CRCpre
466.366	1202	2.85137e-12	0.500007	1	1	1	1	1	1	2.27	1	1	1	1	1	1	1.81	1	1	1	1	1	1.73	1	1	2.23	1.82	1	1	1	1	1	2.52	1	1	1	1	1.94	1	2.22	1.93	1.9	3.34	1	1	1	1	1	1
752.554	1202	9.61212e-12	0.556976	1	4.09	3.54	1	1	1	3.15	1.75	1	2.67	5.03	2.78	1	1	3.47	3.01	1	2.64	2.59	3.27	2.94	1	2.42	2.12	2.93	1	4.35	1	3.51	2.95	3.07	1	2.08	2.96	3.06	1	2.92	3.52	3.29	3.51	3.32	3.48	1.99	1.98	3.72	2.31
594.486	1202	6.84373e-11	0.401317	6.41	1	5.51	1	1	4.04	7.37	8.12	4.24	5.22	3.69	4.86	3.73	6.95	6.68	5.79	4.95	2.63	3.62	13.6	6.7	2.26	9.36	1	5.58	4.6	3.37	4.36	1	12.92	1	2.19	2.88	2.87	12.79	2.26	7.59	1	4.07	9.19	3.2	3.81	3.95	3.66	4.41	5.73
492.381	1202	7.13801e-11	0.574051	1	1	1	1	1	1.8	1	1.68	1.8	1	1	1	1	2.19	1	1	1	1	1	1	1	1	1	1	1	1	1	1	1	1	1	1	1	1	1.92	1	1	1	1.78	1.76	1	1	1	1	1	1
468.382	1202	1.75192e-10	0.486517	1.77	1	1	1	1	3.06	2.88	2.43	1	1.98	1	1	1	2.91	2.57	1	1	1	1	2.85	1	1.67	2.84	1	1.69	2.21	1	1	1	2.65	1	1	1	1	2.34	1	2.55	1	1	3.21	1	2.66	1	1	1	1
446.34	1202	1.83477e-10	0.438883	1	1	3.74	2.16	1	2.43	3.81	1	1.71	1	1	1	1	3.62	1	1	2.03	1	1	2.88	1	1	2.64	2	1.83	1	1	1	1	2	1	1	1	1	4.45	1	2.23	1	2.51	2.47	1	2.04	1	1	1	1
576.476	1202	3.00235e-10	0.423551	3.12	1.8	1.92	1	1	2.18	3.01	3.77	1.87	1	1	2.08	1	2.64	1.82	1	3.49	1	1.77	4.24	2.05	1	3.03	1	1.93	2.21	2.02	1	1	4.92	1	1	1	1.89	4.4	1	3.21	1	1.77	4.24	1	1	1	1	1	1
751.551	1202	3.38519e-10	0.60151	3.8	6.88	7.16	4.97	2.12	3.12	5.29	5.15	2.89	4.17	9.29	6.39	3.63	1	5.17	4.85	4.24	4.69	6.03	5.76	7.67	2.53	4.16	5.52	6.95	4.84	6.78	3.81	7.95	5.54	8.09	4.75	4.84	5.28	5.2	2.48	5.89	3.86	6.24	7.79	7.7	9.1	3.12	5.17	7.52	5.06
723.52	1202	3.67532e-10	0.608813	2.25	6.06	4.89	4.97	3.33	2.65	5.67	4.34	1.8	2.85	10.41	6.07	2.98	1	4.44	3.72	4.12	2.77	4.56	6.11	5.08	2.32	2.66	5.83	5.09	5.62	5	2.59	5.65	4.07	4.59	2.85	3.43	3.32	4.37	1	3.82	2.54	4.13	4.09	4.57	4.9	1	3.5	5.56	4.33
595.489	1202	7.06004e-10	0.450396	2.01	1	2.3	1	1	2.92	2.29	4.14	1.7	1	1.99	2.16	1.73	3.17	2.66	1	2.24	1	2.68	5.35	3.12	1	3.6	1	2.3	1.93	1	3.49	1	5	1	1	1.9	1	5.35	1	3.08	1.94	1.95	4.2	2.07	1.7	2.29	1	1	2.59
540.439	1202	1.41479e-09	0.487825	2.75	1	1.94	1	1	2.06	3.81	3.63	1	1.77	1	1	1	4.38	2.16	1.72	2.36	1	1	4.67	2.13	1	2.75	1	1	1.76	1	2.4	1	2.47	1	1	1	1.77	2.66	1.85	2.77	2.07	2.02	4.85	1	1	1	2.15	1	1
593.473	1202	1.94813e-09	0.533549	1	1	1	1	1	1.99	1	1	2.4	1	1	1.83	1	1.89	1	1	1	1	1	2.37	1	1	1	1	1	1	1	1	1	1	2.06	1	1	1	1	1	1	1.85	1	1	1	2.11	1	1	1	1
448.356	1202	2.21831e-09	0.542298	1	1	2.22	1	1.67	2.07	1.87	1	1	1	1	1	1	2.39	2.11	1.74	1	1	1	2.25	1	1	1.68	1	1	1	1	1	1	1	1	1	2.13	1	3.09	1	1	1.75	1	2.42	1	1	1	1	1	1
578.491	1202	2.60276e-09	0.504238	2.83	1	1.76	1	1	1.97	2.35	2.71	1	1.81	1.9	1	1	2.34	1	1.77	2.87	1	1	3.2	1	1	2.57	1	1	1.73	1.9	1.74	1	3.45	1	1	1	1.96	3.7	1	2.66	1	1	3.22	1	1.7	1	1	1	2.41
592.47	1202	3.26901e-09	0.406534	1	1.77	2.38	1	1.72	1	2.96	3.06	1.76	2.42	1	3.2	1	2.78	2.5	2.39	2.18	2.06	1.98	4.66	1	1	2.71	1	2.76	2.17	1.71	2.08	1	3.95	1	1	1	1.83	4.3	1	2.44	1	2.73	2.97	1	1	2.34	1	1.91	1
574.46	1202	3.76807e-09	0.416749	1	1.84	1	1	1	1	2.5	1	1	1	1	2.57	1	1	2.34	1.78	1	1	1	3.06	1	1	2.66	1.72	1	1	1	1	1	2.94	2.55	1	1	1	3.56	1	2.76	1	1	2.59	2.32	1	1.85	1	1.99	1
749.534	1202	6.18969e-09	0.62234	4.32	9.62	5.61	3.42	1	4.54	6.93	5.56	2.51	5.78	8.08	4.7	4.35	2.7	6.14	5.13	3.64	5.35	5.78	4.44	10.06	2.11	4.53	5.83	9.86	6.64	8.52	4.04	7.86	5.47	10.5	4.34	4	7.5	8.79	3.18	9.23	3.99	6.78	6.86	10.74	9.14	3.3	5.42	7.49	5.07
596.501	1202	1.11477e-08	0.419481	6.5	1	5.49	2.38	1	4.49	5.86	11.72	3.68	4.66	3.65	2.11	1	7.71	4.72	4.51	8.07	2.21	4.07	13.4	6.36	1	8.52	2.31	3.82	4.86	2.89	3.89	1.78	13.46	1	1	3.3	2.62	8.88	2.42	8.05	1	2.91	12.2	2.54	4.38	2.7	3.63	4.35	6.28
538.424	1202	4.72453e-08	0.577054	2.76	1	3.19	1	1.97	3.21	3.33	4.08	2.05	2.72	1.95	1	1	3.8	2.09	1	2.23	2.16	1	4.91	3.07	2.02	5.19	2.58	2.4	3.71	1.83	1.82	1	3.24	2.27	1	1	1	4.62	1.67	3.92	3.13	2	5.1	1	3.38	1	1.74	1	1.92
558.465	1202	8.08784e-08	0.541023	3.98	2.26	3.9	1	1	3.05	4.05	2.72	3.37	1	2.16	3.77	2.42	1.88	2.7	3.7	3.05	1	1	4.01	3.15	1	4.37	1.82	4.72	3.06	1	2.18	1	4.48	1	1	1.69	2.99	6.31	1.77	2.63	3.21	1	4.66	3.55	3.55	2.13	1	3.04	2.23
592.47	1204	1.37858e-07	0.37648	2.63	1	4.02	1	1	1	1	2.57	3.4	2.97	2.41	6.01	3.16	1	3.7	3.49	5.79	1	3.75	5.97	7.02	1	6.82	2.46	1	4.95	2.35	3.67	1	4.98	1	1	3.76	4.35	9.79	2.42	1	1	4.02	4.64	1	2.48	4.1	1	3.97	4.66
750.538	1202	1.76133e-07	0.675118	2.44	3.46	2.69	2.07	2.55	1	1.9	3.46	1	3.31	4.88	3.05	3.21	1	2.6	2.47	3.33	2.71	2.99	2.75	4.22	1	2.16	2.73	4.37	2.68	2.85	2.24	3.33	2.84	4.96	3.06	2.21	4.75	2.94	1	4.17	2.17	4.13	3.84	3.55	5.03	2.88	2.95	3.22	2.95
494.397	1202	2.04782e-07	0.616936	1	1	1	1	1	1	1.72	2.07	1	1	1	1	1	2.43	1	1	1.73	1	1	2.58	1	1	1	1	1	1.94	1	1	1	1.93	1	1.87	1	1	1	1	1	1	1	1.85	1	1	1	1.73	1	1
597.505	1202	2.18143e-07	0.448281	2.66	1	2.22	1	1	2.72	2.37	4.28	1	1	1	1.72	1	3.13	2.08	1	2.66	1	1	5	3.13	1	2.55	1	1.89	1	2.42	1	1.94	5.3	1	1	1	1	3.84	1	3.68	1	1	4.91	1	1	2.1	1	1	2.31
446.34	1204	4.13796e-07	0.421519	1	1	1	1	1	1	1	1	1	1	1	1	2.36	1	1	1	2.82	1	1	2.6	2.95	1	2.62	2.44	1	2.8	2.41	1	1	1	1	1	1	2.48	4.05	1	1	2.22	1	2.99	1	1	1	1	1	1
593.474	1204	4.41134e-07	0.398843	1	1	1	1	1	1	1	1	1	1	1	3.04	1.74	1	1	1	2.53	1	1	3.14	2.88	1	2.43	1	1	1	1	1	1	1	1	1	1	1	2.91	1	1	1	1	1	1	1	1	1	1	2.48
574.46	1204	6.3775e-07	0.414108	3.33	1	3.25	1	2.54	2.3	1	2.89	1	1	1	3.92	2.05	1	4.12	3.54	5.06	1	2.77	4.38	4.34	1	6.9	2.38	1	3.54	1	3.89	1	5.14	1	1	2.42	3.98	8.04	2.46	1	2.62	2.15	4.15	1	3.34	3.12	1	1	3.47
764.518	1202	1.00921e-06	1.73115	3.15	4.8	1.77	3.67	2.93	3.14	2.82	1	3.09	2.88	2.3	3.43	2.26	4.85	2.95	2.11	1.94	3.57	2.47	3.01	1	2.73	4.79	3.52	4	2.2	2.33	3.68	2.44	2.72	3.6	4.28	2.67	2.35	2.44	3.87	3.82	3.29	2.99	3.41	7.37	4.08	7.43	5.68	1	2.31
763.515	1202	1.2863e-06	1.85811	7.11	9.01	3.67	7.56	2.93	5.11	6.36	3.01	5.37	4.94	3.47	6.96	3	12.53	4.1	3.37	5.1	8.45	5.4	3.24	1	5.99	5.27	6.05	8.96	4.27	7.28	8.18	4.76	5.5	6.9	4.92	6.55	4.23	3.77	8.41	8.47	7.42	4.47	6.71	16.46	6.49	16.07	9.99	3.37	6.28
466.366	1204	1.31536e-06	0.537247	1	1	1	1	1	1	1	1	1	1	1	1	1	1	1	1	1.68	1	1	1	1	1	2.5	1	1	1.87	1	1	1	1	1	1	1	1	1	1	1	2.33	1	1	1	1	1	1	1	1
595.489	1204	1.65842e-06	0.433515	6.05	1	3.07	1	2.12	1	1	3.96	3.77	3.27	3.55	4.12	5.14	1	4.73	4.72	7.96	1	5.61	10.13	7.97	1	7.79	3.28	1	6.79	3.32	6.55	2.29	9.95	1	1	3.73	5.63	13.25	1	1	1	2.49	5.36	2.72	3.57	3.33	1	1	5.19
522.429	1204	2.30626e-06	0.509205	2.48	1	1	1	1	1	1	1	2.56	1	1	1	1	1	1	1	2.53	1	1	2.59	3	1	3.61	1	1	1	1	1	1	2.18	1	1	1	1	3.24	1	1	2.34	1	1	1	1	1	1	1	1
575.463	1204	2.91874e-06	0.475481	1	1	1	1	1.84	1	1	1	1	1	1	1	1	1	1	1	3.19	1	1	3.07	1	1	2.65	1	1	1	1	1	1	1	1	1	1	1	3.81	1	1	1	1	1	2.52	1	1	1	1	1
813.588	1202	2.99351e-06	0.7241	5.29	5.12	4.64	3.79	4.55	4.79	3.43	6.24	4.61	4.46	4.5	6.54	3.58	3.22	4.2	3.48	4.02	3.96	4.84	5.75	3.33	4.08	4.63	7.04	3.74	5.48	5.28	3.08	5.4	3.81	3.92	3.06	4.55	2.56	5.34	5.41	3.94	6.72	7.88	7.82	5.04	7.03	3.31	5.08	6.22	6.59
640.53	1204	3.3642e-06	1.5099	8.46	7.65	10.74	6.85	6.27	4.47	3.17	8	14.18	5.23	5.65	6.02	4.82	4.2	5.91	5.64	6.12	6.33	9.83	8.33	7.65	7.72	7.9	5.29	2.82	7.21	5.66	9.69	5.4	13.09	5.58	6.98	5.18	6.05	7.58	13.28	9.27	5.72	5.62	10.56	5.64	7.92	11.11	4.98	5.93	8.69
594.485	1204	3.95249e-06	0.438882	11.69	3.25	7.7	4.32	4.66	6.97	2.97	5.67	7.8	9.46	8.56	11.42	11.31	1	11.42	12.21	21.43	3.31	12.44	25.16	22.21	2.87	22.92	7.18	1	17.83	7.27	17.35	4.87	25.39	4.31	2.89	9.56	12.96	34.91	5.66	5.86	3.75	7.71	16.18	7.05	8.82	7.4	2.89	10.07	14.61
597.506	1204	4.58097e-06	0.434277	4.69	1	2.7	1	2.87	1	1	3.19	2.74	4.41	3.28	2.37	4.04	1	2.55	3.62	11.88	1	4.9	9.23	7.88	1	8.35	2.45	1	5.55	2.12	5.64	1	11.45	1	1	3.28	5.48	7.84	2.76	1	1	2.34	8.93	3.02	2.87	1	1	3.13	3.94
550.46	1204	5.67468e-06	0.508136	1	1	1	1	1	1	1	1	1	1	1	1	1	1	1	1	1	1	1	1	1	1	1	1	1	1	1	1	1	1	1	1	2.27	1	2.39	1	1	1	1	1	1	1.86	1	1	1	1
518.398	1204	5.77839e-06	0.517373	1	1	1	1	1	1	1	1	1	1	1	2.3	1	1	1	1	1	1	1	1	2.22	1	2.64	1	1	2.09	1	1	1	1	1	1	1	1	2.97	1	1	3.44	1	1	1	2.39	1	1	1	1
576.476	1204	6.18621e-06	0.458909	3.93	1	4.57	1	2.32	1	1	1	3.08	3.52	2.71	3.38	4.09	1	3.39	3.15	8.39	1	3.9	6.59	7.58	1	8.42	2.8	1	5.01	3.38	5.15	1	7.2	1	1	3.26	4.11	10.77	1	2.29	1	2.4	6.4	3.43	3.19	2.8	1	3.76	4.94
468.382	1204	6.26051e-06	0.492842	1	1	1	1	1	1	1	1	1	1	1	1	1	1	1	1	2.82	1	1	1	2.46	1	1	1	1	2.41	1	1	1	1	1	1	2.09	1	1	1	1	2.75	1	3.04	1	2.91	1	1	1	1
577.479	1204	7.87964e-06	0.489317	1	1	1	1	1	1	1	1	1	1	1	1	2.42	1	1	1	3.13	1	2.39	3.37	3.05	1	2.84	1	1	1	1	1	2.38	3.99	1	1	1	1	4.25	1	1	1	1	2.67	1	1	1	1	2.55	2.46
505.317	1202	8.19079e-06	0.7047	2.62	6.09	6.24	3.36	3.25	3.21	4.67	6.49	2.05	5.5	3.3	4.5	2.14	1.82	3.49	3.25	3.48	3.45	2.47	3.36	3.46	2.37	3.19	3.84	3.82	3.43	4.19	3.22	3.84	3.37	3.17	2.92	1	3.08	4.74	1	2.54	1	5.05	4.61	3.47	1	2.17	2.35	4.16	3.84
723.52	1204	9.30959e-06	0.558724	5.05	29.12	7.06	9.05	3.99	5.17	8.22	5.72	5.97	10.46	25.54	19.59	11.79	1	11.76	21.62	28.11	4.37	13.16	13.17	17.35	1	5.83	17.49	1	26.43	14.7	7.41	14.24	9.73	15.39	5.8	6.21	18.32	16.56	4.42	4.67	10.22	16.98	11.94	20.39	15.86	3.47	6.65	19.85	8.25
751.553	1204	1.14088e-05	0.5718	8.45	56.17	17.12	16.87	9.04	11.35	18.26	12.21	11.75	19.5	40.4	32.16	21.33	2.49	24.84	51.17	58.75	9.53	25.23	22.63	29.51	2.78	17.88	32.84	4.74	46.35	42.88	17.04	31.32	23.5	35.89	12.96	13.55	38.43	33.54	7.5	9.47	21.27	31.8	29.83	40.81	33.47	5.89	15.07	40.05	14.55
540.439	1204	1.5788e-05	0.499979	2.97	1	2.64	1	1	3.23	1	1	1	2.51	1	1	2.21	1	3.41	2.48	5.86	1	2.47	5.46	5.66	1	6.4	2.03	1	3.53	4.49	3.36	1	3.92	1	1	2.78	2.98	3.9	3.02	1	2.68	3.61	6.69	1	2.96	1	1	1	2.49
565.338	1202	1.64294e-05	0.729502	45.8	87.24	93.4	53.33	56	64.2	69.88	105.62	33.95	65.84	67.32	74.28	38.58	29.7	62.22	35.31	56.34	63.82	51.06	54.99	59.54	32.58	48.67	68.66	77.56	51.25	62.94	50.99	59.49	67.16	74.03	50.59	64.4	46.42	73.75	26.94	57.39	25.43	109.03	90.82	69.65	56.03	32.98	43.46	79.06	83.81
752.557	1204	1.69125e-05	0.588057	4.53	26.53	9.01	8.72	4.67	6.24	8.7	6.58	5.35	10.42	18.14	14.41	9.68	2.48	10.77	23.65	27.21	5.16	13.52	10.59	14.98	1	9.49	15.13	1	22.1	20.31	7.71	14.61	11.01	17.49	6.08	7.12	18.62	15.39	4.81	3.69	9.25	15.56	14.59	19.97	16.83	2.59	7.2	18.38	7.16
566.341	1202	2.17564e-05	0.724853	13.1	24.05	26.49	15.47	15.99	17.51	18.34	30.34	9.73	17.68	19.11	21.41	11.28	8.17	18.27	9.71	16.14	18.2	13.38	14.66	14.98	8.91	12.69	18.67	21.43	14.55	17.92	13.59	16.64	18.27	21	13.52	18.44	12.88	20.81	7.9	16.41	7.84	32.77	24.62	19.19	14.99	9.4	11.9	22.54	25.14
596.502	1204	2.23523e-05	0.44525	12.21	2.46	6.35	3.22	4.06	5.44	2.93	9.45	6.64	8.91	6.95	6.15	10.09	1	7.21	10.76	29.16	1	13.25	24.77	23.66	1	23.22	6.49	1	12.72	8.13	16	4.71	28.02	1	2.61	7.41	10.95	21.44	5.83	5.33	2.91	7.15	22.18	5.72	7.36	3.74	2.99	8.9	11.68
578.491	1204	2.31826e-05	0.488202	3.31	2.41	2.46	1	2.27	1	1	2.58	1	3.25	1	2.47	1	1	2.59	2.55	8.23	1	3.18	5.51	5.73	1	5.72	2.53	1	3.09	2.92	3.82	1	5.85	1	1	1	3.79	6.21	1	2.21	1	2.15	4.88	2.86	2.4	1.98	1	1	3.31
634.328	1202	2.39715e-05	0.711028	2.16	3.04	3.17	1	2.61	2.96	3.25	5.68	2.12	2.82	3.64	3.65	2.77	2.67	2.2	1.87	2.49	3.57	2.87	1	3.3	1.97	1.99	3.43	3.55	2.19	3.04	2.59	3.03	3.11	3.68	2.45	3.35	1	2.94	2.08	3.1	1	4.95	3.75	3.23	2.05	2.17	2.38	2.94	4.01
724.524	1204	2.52936e-05	0.595538	3.72	13.96	3.82	5.11	1	1	5.04	3.74	1	5.61	10.38	9.49	6.31	1	5.77	10.96	13.73	3.01	7.37	7.44	7.83	1	2.71	10.03	1	12.17	6.97	4.09	7.17	5.4	7.13	3.14	1	9.8	8.6	2.83	2.79	4.57	8.43	6.53	9.5	9.36	3.45	3.26	10.07	4.28
579.494	1204	2.77364e-05	0.53421	1	1	1	1	1	1	1	1	1	1	1	1	1	1	1	1	2.61	1	1	2.34	2.15	1	2.43	1	1	1	1	1	1	2.5	1	1	1	1	1	1	1	1	1	1	1	1	1	1	1	1
748.521	1202	3.275e-05	0.737499	2.83	3.38	2.06	2.52	1.93	2.21	3.31	1.91	1	2.87	2.46	2.29	1.93	1	1	1	1.87	3.13	2.52	1	3.77	2.2	2.24	3.94	4.56	3.6	3.11	1	2.88	2.42	2.63	2.12	2.45	3.47	3	1	4.24	2.4	3.3	1	3.87	4.46	2.71	2.17	4.03	1.97
727.551	1202	3.99734e-05	0.703379	2.16	3.34	1	1	1.85	1	2.47	2.53	1.91	2.5	1	1	1.8	1.81	1	2.42	1	1	1	2.52	1	1	2.12	2.2	3.35	2.14	3.68	1.77	2.49	2.55	3.18	1	2.16	2.35	2.93	1	2.32	1.99	1	2.9	3.5	1.96	1	1.95	2.04	2.28
520.412	1204	5.30598e-05	0.538756	1.95	1	1	1	1	1	1	1	1	1	1	1	2.19	1	2.38	1	3.43	1	1	2.49	3.01	1	3.43	1	1	2.2	1	2.7	1	2.51	1	1	1	2.2	2.63	1	1	2.18	1	3.15	1	1	1	1	1	1
590.456	1204	5.91931e-05	0.537951	2.46	1	1	1	1	1	1	1	1	1	1	1	1	1	1	1	2.3	1	1	1	2.7	1	1	1	1	1	1	2.46	1	1	1	1	1	1	2.84	1	1	1	1	2.72	1	1	1	1	1	1
558.466	1204	6.10772e-05	0.538853	5.64	2.89	4.56	1	2.59	1	1	1	7.9	3.23	2.82	4.97	5.22	1	4.23	5.1	7.35	1	3.55	4.57	7.23	1	8.33	1	1	3.68	4.59	4.34	2.46	6	1	1	3.56	5.39	11.05	1	2.01	4.74	3.28	5.72	5.72	5.32	4.26	1	5.35	4.27
737.538	1204	8.43854e-05	0.578655	1	7.26	1	1	1	1	1	1.92	1	1	4.37	4.82	3.47	1	3.93	5.47	7.7	2.49	1	2.52	4.51	1	1	4.92	1	5.22	3.29	3.16	4.76	3.27	5.45	3.19	1	5.86	4.89	1	1	2.51	5.32	1	4.83	3.32	1	1	4.96	1
538.423	1204	0.000116595	0.575923	4.39	1	2.57	2.58	2.23	4.55	1	1	3.29	4.49	1	2.46	3.52	1	4.65	2.56	5.55	1	3.76	5.88	6.5	1	7	2.61	1	7.56	3.71	3.5	1	3.27	1	1	2.81	4.46	6.72	3.8	2.45	6.51	3.99	6.79	1	5.25	1	1	1	2.54
749.538	1204	0.000129571	0.603511	10.16	61.94	10.75	9.37	6.1	13.06	14.97	11.95	9.49	20.6	30.14	24.53	23.71	1	17.39	42.61	50.14	8.3	18.77	15.59	30.67	2.31	14.56	31.33	3.51	41.94	31.84	13.7	25.86	18.36	38.47	11.74	9.99	49.78	43.12	5.8	9.5	16.78	38.78	19.71	46.04	33.78	5.01	12.77	29.71	13.61
750.541	1204	0.000138156	0.60475	5.92	28.03	4.63	5.16	4.24	5.18	6.39	4.69	4.64	10.25	13.84	11.04	11.98	1	9.45	18.37	22.69	1	8.49	8.77	15.5	1	7.5	14.84	1	18.36	15.71	6.01	12.09	8.62	17.95	5.62	3.74	21.92	19.52	3.28	4.8	7.67	16.42	9.05	22.03	14.96	1	6.56	14.4	5.38
633.325	1202	0.000152821	0.74571	7.54	11.89	13.44	9.12	9.92	11.55	12.24	18.87	5.46	9.39	10.84	12.24	6.43	2.97	8.78	5.16	9.12	10.29	7.67	7.55	9.88	5.41	6.37	8.65	11.45	5.74	7.3	7.87	9.82	9.87	14.13	8.13	8.25	5.87	7.93	3.99	9.14	4.78	14.36	12.94	8.66	9.98	4.53	5.74	10.95	12.97
281.244	1204	0.000153094	0.825837	8.19	13.97	11.83	8.45	11.18	10.4	13.32	9.38	5.86	10.21	9.59	10.84	9.83	1	10.74	12.08	15.71	11.32	10.97	11.08	11.4	5.68	12.48	10.77	9.23	11.5	13.88	11.18	10.3	9.92	12.98	8.36	9.06	13	11.7	4.66	10.11	6.39	14.37	13.96	17.96	9.85	9.48	12.75	12.17	11.96
777.528	1204	0.000158065	2.02741	4.64	12.97	1	6.63	3.5	4.41	5.37	2.85	5.21	5.43	1	5.97	3.57	1	3.78	7.67	10.6	1	5.7	1	1	1	5.4	5.4	1	6.51	7.15	5.35	4.27	3.98	6.68	5.33	1	6.5	6.42	5.26	1	4.6	8.13	5.42	12.15	6.35	4.01	1	1	1
747.519	1202	0.000158691	0.780959	5.8	8.39	3.98	4.28	2.46	5.87	5.47	4.55	2.6	5.32	6.03	5.11	5.14	2.41	3.84	3.97	4.05	4.9	5.96	3.36	6.86	3.05	4.78	5.86	8.89	4.98	6.19	4.23	5.28	3.81	6.48	5.23	5.83	7.14	7.88	2.12	7.55	2.87	6.48	3.37	8.72	7.89	5.7	5.11	5.53	3.76
727.554	1204	0.000179378	0.617132	4.25	19.15	4.85	3.94	5.88	3.92	4.72	3.15	4.02	6.92	6.01	9.46	6.5	1	7.61	11.77	17.98	4.69	5.79	7.36	6.25	1	4.68	7.92	1	10.31	12.62	5.64	8.48	9.23	10.29	4.84	4.32	11.38	9.74	3.16	3.44	7.15	10.09	8.28	15.09	9.03	3.57	4	9.56	5.79
666.545	1204	0.000187951	1.31228	9.01	8.93	11.74	8.04	7.3	7.45	3.42	10.08	6.55	7.8	6.83	6.6	6.46	2.51	6.2	7.28	5.57	5.72	10	8.53	8.25	7.96	8.73	6.87	2.54	8.99	6.5	10.11	7.09	10.07	7.52	7.85	4.14	9.57	9.74	6.77	8.21	4.2	8.38	9.66	6.1	9.42	9.68	6.12	5.83	7.76
280.24	1204	0.000209016	0.828463	44.48	70.97	63.94	43.77	55.04	51.5	69.2	49.04	26.1	53.18	48.55	59.61	52.89	12.27	55.72	66.51	79.64	59.08	60.3	57.3	60.19	28.03	65.59	56.55	49.7	60.53	77.19	53.04	51.08	52.79	64.7	46.24	48.02	68.95	62.85	21.25	54.4	31.65	74.97	72.36	92.78	51.67	49.33	66.53	63.12	58.91
764.521	1204	0.000219818	1.90388	10.09	35.81	3.05	14.81	8.13	9.05	12.53	1	10.47	10.06	5.62	14.74	9.15	3.91	5.2	15.1	29.02	5.78	8.98	7.02	4.77	3.45	10.52	13.05	1	12.86	12.38	15.25	7.41	10.25	13.52	9.78	6.76	10.69	9.97	12.09	4.53	19.49	13.57	7.32	34.17	9.28	8.51	8.09	6.32	5.84
763.518	1204	0.000240832	1.87496	20.28	77.36	7.43	30.72	16.98	19.31	24.52	7.23	22.93	20.94	12.5	33.7	18.9	6.91	10.75	32.97	64.51	13.38	17.79	13.09	10.41	7.29	24.23	26.94	5.22	26.83	31.56	30.33	14.81	19.26	28.25	19.34	14.31	21.24	23.37	24.67	8.6	39.64	29.62	15.32	73.9	19.29	17.98	19.23	12.04	13.12
556.449	1204	0.000268377	0.625684	2.65	1	1	1	1	1	1	1	4	1	1	1	2.83	1	1	2.64	2.41	1	2.37	2.6	3.67	1	4.26	2.28	1	1.96	2.43	2.75	2.19	2.73	1	1	2.93	2.63	4.96	1	1	2.5	2.62	3.08	2.49	3.55	3.04	2.07	3.74	3.37
754.573	1204	0.000309642	0.647418	1	6.9	3.17	2.94	1	1	1	2.89	1	1	3.31	5.93	1	1	2.81	5.76	6.09	1	4.03	4.36	1	1	4.88	5.56	1	6.04	6.9	1	3.58	4.01	5	3.06	2.6	3.94	1	2.88	2.65	5.16	5.2	4.49	5	1	1	1	4.99	3.36
725.537	1204	0.000385334	0.644264	3.54	12.25	4.3	1	1	3.22	3.73	3.9	2.88	4.21	6.71	6.04	4.21	1	6.51	9.45	12.95	2.97	4.26	5.7	4.81	1	3.15	6.8	1	10.02	9.18	4.3	6.44	6.94	7.02	2.86	3.12	8.75	7.99	3.79	3.26	3.94	7.44	6.8	11.9	7.95	1	3.43	6.95	5.15
699.521	1204	0.000538435	0.641197	1	7.66	1	1	1	1	2.55	2.38	1	1	3.53	3.55	3.63	2.24	3.31	5.51	5.93	2.89	2.26	3.31	3.1	1	1	3.92	1	4.28	4.13	4.18	4.98	3.55	4.51	1	1	4.3	4.53	1	2.34	1	4.63	4.26	6.3	3.81	2.59	3.36	1	1
776.555	1202	0.000719947	0.739992	2.32	3.72	1	1	1	1.87	2.4	2.37	1	1.76	2.27	1	1.9	1	2.53	3.45	1	2.09	2.63	2.14	2.38	1	2.42	1.96	3.08	1	1.89	1.8	2.56	2.63	2.39	2.32	1	2.96	2.59	2.11	3.15	2.54	3.37	3.08	3.16	3.41	1	3.62	2.73	1
627.52	1204	0.000778485	1.39914	6.16	7.97	7.45	6.73	6.76	5.44	3.43	5.25	10.49	5.64	4.83	4.31	4.13	3.59	4	6.14	3.93	3.14	9.83	6.62	7.07	6.5	7.63	6.6	1	5.08	5.39	9.9	4.48	10.13	5.68	4.43	5.4	5.97	6.54	16.36	5.84	4.43	6.17	11.1	5.13	4.69	10.64	5.13	6.33	9.6
753.568	1204	0.000794431	0.682906	2.69	12.21	1	4.7	4.19	4.75	4.74	4.89	5.9	7.34	8.29	7.81	6.51	1	7.22	12.55	15.12	3.37	7.06	6.45	7.43	3.31	5.46	10.34	1	15.22	14.63	6.15	9.25	7.78	10.95	5.45	1	9.47	7.56	7.65	1	9.47	10.72	10.11	11.46	11.51	1	5.36	11.24	5.99
728.558	1204	0.000977907	0.69563	2.69	9.21	2.99	3.22	3.01	2.54	3.18	2.18	2.83	3.2	4.57	4.7	3.53	1	3.59	5.88	9.09	3.69	3.32	4.32	3.47	2.41	3.61	4.77	1	5.83	6.47	3.46	4.69	5.09	6.54	1	3.38	4.81	6.88	1	3.97	5.03	5.93	4.29	7.74	5.45	3.04	3.36	4.53	4.16
727.464	1202	0.00116765	0.538805	1	7.71	5.43	1	1	1	1	1	1	1	1	1	3.25	1	1	3.67	1	1	1	1	1	1	4.33	1	1	1	1	1	1	1	1	1	1	1	1	1	1	1	1	1	1	1	1	1	1	1
727.462	1202	0.00128923	1.58787	5.05	1	1	6	1	1	4.64	5.65	5.91	6.88	5.96	4.96	1	3.63	4.68	1	2.87	2.61	3.39	5.27	4.56	1	1	6.28	4.23	3.47	9.41	2.51	4.21	3.38	2.43	3.33	8.37	5.49	7.01	3.7	5.36	1	1.92	3.54	4.61	2.85	1.92	3.47	3.31	4.13
254.225	1202	0.0013933	2.1449	4.4	4.81	1	4.29	6.56	2.48	2.5	1	1	8.97	1	2.78	2.34	5.32	7.39	17.4	1	1	1	1	1.67	3.47	7.61	1	3.24	6.15	9.73	8.06	4.34	1	1	2.46	1	3.18	3.37	2.61	1	1	1	4.83	1.9	1	5.55	1	3.76	2.26
983.824	1204	0.00155589	0.652255	1	1	1	1	1	1	1	1	1	1	1	1	1	1	1	1	1	1	1	1	1	1	1	1	1	1	1	1	1	1	1	1	1	1	1	1	1	1	1	1	1	1	1	1	1	1
837.59	1202	0.00156871	0.835091	3.77	6.48	3.18	4.95	4.12	5.63	4.82	4.56	3.52	5.2	7.07	6.18	4.24	2.19	3.78	4.47	4.27	3.27	3.72	2.82	5.32	3.04	3.28	8.43	5.03	5.21	6.23	3.79	4.26	3.22	6.02	3.4	6.79	4.01	5.95	3.12	5.67	4.96	8.44	5.48	4.94	3.79	3.78	5.03	5.74	3.98
778.573	1204	0.00168641	0.679288	2.57	10.15	1	1	2.8	3.39	3.59	3.3	3.45	3.75	6.09	1	4.74	1	4.13	8.22	7.48	2.74	3.45	3.22	5.77	1	4.33	6.58	1	6.7	6.66	3.91	4.17	2.65	7.64	1	3.57	8.05	6.89	1	3.06	5.45	9.92	6.39	8.43	8.02	1	4.36	7.21	4
330.257	1202	0.00169278	1.74175	10.62	5	2.28	3.6	5.11	3.49	4.26	1.98	3.84	12	1	3.58	6.59	3.71	4.37	14.67	4.01	1.81	3.31	2.45	2.07	4.51	5.11	2.52	6.38	9.38	5.26	6.04	5.97	2.32	1	3.95	1	3.48	3.99	2.1	1	1	2.93	4.52	1	1	8.6	2.98	9.47	3.05
775.552	1204	0.00188054	0.698243	11.42	54.79	7.09	10.55	8.38	11.93	16.35	9.84	10.4	19.88	17.51	15.96	18.57	1	15.09	45.24	36.82	10.17	16.29	11.89	19.99	7.48	14.24	26.12	5.08	27.44	30.31	13.28	16.7	16.03	28.3	11.29	13.33	32.66	32.53	13.53	9.98	16.34	37.29	19.15	41.16	24.78	7.91	14.92	25.03	13.15
598.509	1204	0.00194373	0.631467	1	1	1	1	1	1	1	1	1	1	1	1	1	1	1	1	2.84	1	1	1	1	1	1	1	1	1	1	1	1	1.93	1	1	1	1	2.59	1	1	1	1	1	1	1	1	1	1	1
773.525	1204	0.00207299	0.75014	11.42	42.21	14.94	12.99	14.76	16.11	15.87	19.62	12.58	18.76	16.3	19.44	19.17	4.97	24.01	33.95	43.66	16.35	18.88	20.18	28.7	6.46	12.9	25.47	6.88	28.67	27.56	18.59	23.04	22.72	30.8	15.61	22.27	35.21	41.68	12.99	15.6	17.16	40.87	26.52	46.92	32.91	8.21	21.18	29.07	25.92
832.603	1202	0.00215809	0.764997	17.91	22.07	35.45	13.76	17.79	17.33	13.36	40.65	12.97	18.24	28.87	21.88	10.36	21.57	33.87	7.73	13.92	24.65	22.96	38.85	22.83	14.82	13.56	31.38	23.63	30.96	23.77	18.28	17.22	25.57	28.72	14.41	30.51	15.76	41.12	16.39	29.1	29.68	31.15	31.95	46.95	33.06	18.42	33.92	23.04	29.92
777.57	1204	0.00216329	0.707623	5.79	23.61	4.6	5.7	4.28	7.48	7.27	5.7	6.27	11.23	12.11	9.21	11.56	2.32	8.39	19.04	18.49	4.62	7.86	7.27	13.09	1	7.65	13.34	3.05	15.78	15.77	7.12	9.31	8.61	15.32	4.86	6.9	17.93	15.11	6.26	6.41	9.44	19.39	12.93	19.16	15.88	1	8.15	15.93	6.96
779.587	1204	0.00224045	0.750818	2.99	12.46	5.03	6.36	5.23	5.1	6.49	6.35	5.66	7.45	8.54	8.04	7.75	2.44	6.23	13.62	15.39	3.31	7.12	7.19	9.61	1	6.8	10.59	1	13.31	9.83	5.62	7.19	6.56	9.6	4.43	6.03	11.19	9.06	4.97	3.59	10.6	14.54	11.3	12.3	12.51	3.22	7.77	12.96	7.98
787.546	1204	0.00236104	0.730353	9.06	34.5	13.57	10.28	11.43	11.41	15.19	14.65	12.76	17.76	12.64	15.06	13.78	3.79	20.16	28.34	36.92	15.11	17.63	17.08	25.43	7.54	11.84	24.94	3.58	21.4	26.54	18.31	18.73	25.03	25.42	11.43	20.78	31.51	39.97	17.32	13.35	14.14	48.41	30.99	42.38	23.08	9.51	21.53	28.17	30.64
776.557	1204	0.00273033	0.705569	5.64	26.03	4.55	5.27	4.17	6.58	8.31	4.75	4.05	8.09	8.35	7.43	9.31	2.58	7.81	22.15	17.6	4.18	7.1	6.23	9.7	1	7.28	12.3	2.91	11.47	14.65	7.29	7.55	6.22	13.87	4.9	5.6	16.13	14.76	5.56	5.49	7.21	16.29	9.46	19.2	11.92	3.88	8.73	12.99	6.97
446.252	1202	0.00287492	0.619691	2.06	1	1	2.34	1	1	6.1	1.92	1	2.91	1	1	3.83	9.6	2.47	3.25	1	1	2.73	2.65	1	1	5.55	1.92	1.74	8.14	2.4	1	3.09	2.69	3.37	2.48	1	4.97	1	1.68	1	1	1	1	13.81	3.72	4.46	6.93	1	1
718.476	1204	0.00289879	1.98962	2.86	4.66	1	2.57	2.99	1	1	1	4.83	1	1	1	1	1	1	1	1	1	1	1	1	2.66	1	4.15	1	2.8	2.99	4.39	3.39	3.24	1	1	1	1	1	12.72	1	6.8	4.43	1	3.9	3.28	2.92	1	1	4.58
628.525	1204	0.00297794	1.46399	2.81	1	3.49	3.73	2.79	2.73	1	2.88	6.06	1	2.92	2.45	1	1.86	2.53	3.05	3.32	1	4.23	3.16	3.58	3.43	4.76	2.98	1	3.95	2.42	4.2	1	5.72	2.87	3.46	2.68	2.83	3.18	9.25	3.3	1	4.9	4.97	3.14	2.3	6.41	1	3.43	4.75
771.577	1204	0.00315076	0.742145	33.15	114.6	40.77	35.93	44.08	41.99	47.67	47.85	38.84	47.16	46.73	62.34	50.78	8.45	53.98	79.06	135.74	43.29	53.84	54.28	74.39	14.96	41.81	76.06	11.46	80.7	78.83	52.75	55.24	67.28	84.82	35.82	54.66	95.23	101.88	35.39	26.64	56.79	106.65	73.92	114.72	70.78	19.49	53.8	71.2	60.92
831.6	1202	0.00318025	0.769847	38.84	45.92	74.83	27.06	38.21	33.72	25.5	83.27	29.95	41.64	58.37	44.29	21.68	44.63	74.96	15.51	28.79	50.23	42.99	81.12	42.8	33.78	27.51	63.51	49.9	68.19	47.59	35.35	34.53	50.67	58.38	31.7	59.39	30.18	85.07	37.08	62.18	61.7	65.69	68.66	99.02	69.54	38.9	73.27	48.87	64.49
530.378	1204	0.00359012	1.66579	3.31	2.77	1	1	7.14	2.75	1	2.37	1	2.46	2.36	2.42	2.39	1	1	1	1	1	1	1	1	1	1	1	1	1	1	3.14	1	2.49	1	1	1	1	1	1	1	3.67	2.01	2.76	1	2.83	1	1	6.37	4.29
729.569	1204	0.00370164	0.734957	2.6	8.59	1	1	3.64	4.03	1	1	4.07	3.57	3.17	5.29	3.14	1	3.88	6.89	7.04	2.5	4.1	3.78	4.33	1	2.89	5.12	1	6.58	7.26	3.66	4.76	3.88	5.11	1	3.74	6.94	5.63	3.33	1	4.73	6	5.79	7.04	4.95	3.22	3.98	5.03	4.25
786.543	1204	0.00384199	0.73397	18.39	74.87	27.35	19.05	24.06	22.69	32.17	27.2	26.74	35.36	23.8	30.39	26.54	6	42.88	56.74	75.81	29.6	36.56	35.84	55.02	15.75	24.31	52.6	6.4	42.91	52.77	37.88	39.27	53.78	53.57	23.8	41.75	63.09	82.02	34.03	23.61	27.39	107.02	67.4	91.53	49.53	16.4	45.78	58.31	64.41
840.608	1202	0.00411316	0.874187	2.86	3.69	3.83	4.43	4.05	4.34	3.96	4.23	3.28	3.94	3.76	3.82	3.02	2.78	2.9	3.22	3.2	2.48	3.61	4.12	3.4	3.56	3.85	4.49	2.57	5.52	3.79	4.23	3.25	4.27	2.9	3.33	4.06	2.14	2.6	2.84	2.6	5.13	4.92	3.91	2.96	3.73	1.88	3.72	2.87	3.43
538.497	1202	0.00441251	1.5006	2.31	2.09	1	1	3.9	1	1	1	1	4.11	1	1	1.77	2.19	2.1	5.19	1.98	1	1	2.01	1	1	2.72	1	1.86	3.08	2.91	2.71	2.13	1	1	1.84	1	1	2.36	1	1	1	1	3.18	1	1	2.52	1.72	5.81	1
772.582	1204	0.00441983	0.763061	15.63	51.85	19.61	17.26	21.46	19.59	23.48	23.04	18.07	22.4	22.59	27.37	23.52	4.34	26.35	37.16	60.19	21.06	24.92	25.2	33.64	7.24	20.32	35.8	7.81	37.19	35.52	25.21	24.88	30.65	39.43	17.14	26.49	44.05	45.88	17.92	14.22	24.89	48.22	34.73	51.48	34.13	10.53	25.75	33.68	28.8
1063.81	1202	0.00445036	1.6038	1	1	1	1	3.62	1	1	1	1	1	1	1	1	3.41	4.33	1	1	1	1	1	1	3.18	1	1	1	3.43	2.99	3.22	2.99	1	2.98	3.07	1	1	3.77	1	3.46	1	3.67	1	1	1	3.92	1	6.4	3.12
580.506	1204	0.00468087	0.659632	3.12	1	1	1	1	1	1	2.56	1	1	1	1	2.16	1	2.46	1	3.4	1	1	2.83	1	1	3.05	1	1	1	1	2.86	1	2.81	1	1	1	1	3.06	1	1	1	1	1	1	1	1	1	1	1
718.537	1204	0.00473099	1.87576	2.77	5.99	1	3.4	3.58	3	1	1	6.96	1	1	3.98	3.41	3.74	3.04	1	4.9	3.19	2.74	2.71	2.7	2.85	4.1	4.11	1	3.22	4.04	4.94	1	6.19	3.91	1	2.82	1	3.33	16.66	2.39	16.52	4.76	3.18	5.54	1	2.82	1	1	4.24
721.503	1204	0.00493747	0.63738	2.46	14.32	2.84	1	1	1	1	3.01	1	4.17	5.78	4.86	4.78	1	1	5.26	5.37	1	3.4	3.09	8.42	1	1	7.19	1	8.4	3.89	1	5.65	2.87	6.22	1	1	12.58	8.42	1	2.31	1	8.57	1	7.82	6.94	1	3.03	4.27	4.2
447.255	1202	0.00504463	0.752607	1	1	1	1	1	1	1	1	1	1	1	1	1	2.08	1	1	1	1	1	1	1	1	1	1	1	1	1	1	1	1	1	1	1	1	1	1	1	1	1	1	3.75	1	1	2.18	1	1
329.245	1202	0.00522876	1.55434	12.28	6.64	1.61	6.54	4.24	6.13	6.42	2.44	2.85	12.7	2.68	2.84	6.39	5.02	4.95	17.99	4.19	2.03	4	1.96	3.57	4.07	6.22	4.24	7.45	9.33	6.51	5.67	8.18	2.3	1.65	4.24	2.65	5.43	5.61	1.94	2.92	1	5.7	5.64	3.73	2.24	8.91	5.34	8.49	3.37
638.514	1204	0.00525932	1.28977	5.41	6.87	7.21	5.56	4.85	4.75	1	3.59	5.94	5.01	3.62	4.18	3.79	1.86	4.35	4.39	4.28	1	6.22	6.52	6.65	5.09	6.07	5.02	2.8	5.62	5.24	7.37	4.69	7.28	4.46	4.14	4.09	5.81	5.77	5.39	4.64	2.82	4.14	6.97	5.48	6	9.02	2.34	3.95	6.27
739.515	1202	0.00563769	1.42736	3.12	2.93	2.13	2.94	1	1	2.3	2.63	4.29	1.85	1.87	2.6	2.02	9.69	2.32	2.32	1.85	3.35	3.02	2.25	1	5.22	2.65	1	3.2	1.85	2.5	3.62	2.07	3.7	2.76	2.45	3.17	1.86	2.39	4.91	2.22	6.72	1	3.47	5.32	3.09	1.82	1	1.75	2.79
539.322	1202	0.00611159	1.68588	1	4.45	2.07	2.06	4.85	2.56	3.2	3.5	6.11	5.01	1	2.12	1	10.36	3.4	1	1.91	1	1	1	2.12	10.65	1	4.55	3.66	2.07	3.05	3.45	3.24	3.86	1	3.19	1	1	3.15	13.82	2.21	7.61	3.04	3.29	2.79	2.12	2.99	2.71	2.71	3.54
553.375	1202	0.00625545	0.679364	1	2.68	1	2.17	1.94	1.98	2.01	2.22	1	1	2.29	1	1	1	1	2.02	2.45	1	1	1	1	1	1	1	2.05	1	1.87	1	1	1	1	1	1	1	1	1	1	1	1	1	1	1	1	1	1	1
973.851	1204	0.00659893	0.569162	1	1	3.4	1	1	1	1	4.15	1	1	1	1	1	1	1	1	1	1	1	1	3.23	1	1	2.97	4.63	1	1	1	1	1	4.71	1	1	1	1	1	1	1	1	3.21	1	1	1	4.31	1	3.05
839.605	1202	0.00687902	0.867085	3.74	6.67	4.82	6.3	6.83	7.06	8.21	7.85	5.61	5.76	7.32	8.31	5.03	3.2	4.91	4.64	4.65	4.79	4.8	7.71	6.13	7.05	6.16	9.66	5.49	9.03	8.45	4.6	6.33	5.6	7.66	5.16	8.56	4.12	5.51	5.28	6	10.35	8.1	9.26	5.55	7.22	4.83	5.15	6.98	4.67
260.251	1204	0.00704828	0.781505	4.35	11.7	6.08	6.16	3.64	6.52	7.66	4.05	7.15	7.61	7.32	7.48	6.21	1	6.97	14.22	15.91	4.78	7.74	8.34	8.53	5.12	7.04	9.93	1	11.89	9.59	6.94	7.38	7.28	8.65	6.33	5.98	8.84	10.34	5.81	4.11	8.43	16.01	9.51	16.18	12.01	3.35	6.68	13.27	6.97
974.86	1204	0.00707142	0.542145	1	1	1	1	1	1	4.81	6.22	1	1	1	1	1	1	1	1	1	1	1	1	1	3.29	2.81	1	1	1	1	1	1	1	5.84	1	3.26	1	1	2.87	1	1	1	1	1	1	1	5.5	1	1
748.525	1204	0.0074292	0.693557	1	26.21	4.51	1	1	8.77	7.06	6.97	1	11.75	11.04	9.74	14.08	1	1	16.45	18.19	5.12	8.92	8.14	13.81	1	9.04	15.51	1	16.79	14.36	1	1	1	14.27	7.41	1	19.78	18.53	1	6.16	10.6	18.52	9.22	18.49	14.2	1	8.51	11.84	9.72
418.221	1202	0.00877645	0.70891	2.67	1	2.86	4.86	1	1	5.52	5.35	2.94	6.98	5.84	2.49	4.7	11.82	8.8	4.15	1.98	2	6.38	7.2	5.82	1	8.4	5.56	1	8.33	13.08	3.51	5.02	5.4	6.25	5.61	4.02	10.43	2.58	2.55	4.96	1	1	2.42	16.82	10.41	8.94	13.46	4.88	1
942.79	1204	0.00899745	0.696015	20.9	21.37	63.07	18.8	23.57	28.46	79.79	44.06	8.48	19.31	17.17	27.37	11.47	13.12	11.29	38.05	23.46	76.61	48.35	35.67	30.36	48.6	46.34	38.44	62.74	20.1	49.34	35.48	20.86	35.52	52.34	42.91	20.97	24.49	21.04	7.15	57.65	8.74	28.43	63.53	39.01	37.66	30.94	62.47	38.04	30.09
1002.88	1204	0.0092093	0.663506	2.9	1	1	1	1	1	1	1	1	1	1	1	1	1	1	1	1	1	1	1	1	1	1	1	3.33	1	1	1	1	1	1	1	1	1	1	1	1	1	1	1	1	1	1	1	1	2.63
283.26	1202	0.00932705	1.72641	17.35	13.65	2.73	13.63	19.18	9.12	5.34	7.01	2.92	30.06	3.29	9.38	9.8	16.07	19.23	50.46	6.89	1	9.22	10.33	3.23	9.13	29.92	2.86	12.19	25.03	23.97	19.66	10.57	6.13	1.9	6.42	1	9.7	12.56	4.49	5.18	1	8.78	16.15	6.18	1.78	18.93	3.85	30.71	8.48
943.795	1204	0.00932859	0.698648	12.2	13.6	41.17	13.13	16.1	17.91	48.13	30.26	5.34	12.05	10.52	16.85	9.1	9.81	6.95	22.48	14.35	49.55	28.13	23.2	17.58	29.29	29.52	24.46	43.02	12.48	30.45	22.36	12.45	20.98	36.41	26.32	12.27	13.59	14.62	1	35.74	5.88	20.2	38.27	26.36	21.64	20.45	39.31	22.74	21.55
649.318	1202	0.00978522	0.714512	1	3.2	1	1	1	1	2.91	1	1	1	1	1	1	1	2.3	1	1	1	1.73	1.9	1	1	1	1	2.22	1.97	1	1.83	2.77	1	1	2.37	1	1	1	2.99	1	1	3.56	1	1	2.02	1	1	1	2.66
560.481	1204	0.00989911	0.699126	4.64	2.9	3.56	1	1.74	1	1	2.42	5.69	1	1	3.8	3.08	1	2.95	2.68	5.77	1	2.49	3.52	3.76	1	5.25	2.52	1	3.71	3.54	3.52	1	3.63	1	1	1	3.55	5.66	1	1	3.11	2.38	4.41	3.01	2.85	2.2	1	2.93	3.66
328.264	1202	0.0102608	1.67788	6.44	5.19	1	1	3.96	3.5	3.84	3.05	1	11.79	1	2.28	5.31	7.26	6.52	18.2	3.51	1	3.85	3.8	2.29	2.5	5.42	2.29	5.41	8.62	4.99	4.76	3.52	2.27	1	2.53	1	1	4.89	1.93	1	1	4.24	4.64	1	1	5.27	2.86	8	2.2
328.242	1202	0.0104913	1.5003	45.51	21.91	6.79	21.99	14.64	21.72	27.89	6.94	13.03	46.82	8.6	13.43	24.02	16.32	20.35	61.54	14.79	8.08	15.61	6.1	10.74	13.7	19.6	13.92	30.43	34.66	24.31	21.05	26.51	8.04	6.4	17	6.66	19.38	19.84	7.05	12.8	1	20.53	21.33	8.03	7.3	35.93	17.09	31.5	11.91
350.244	1202	0.0108384	1.74174	9.18	6.66	2.3	7.16	9.39	5.04	2.25	2.74	1	14.04	1	4.64	7.28	6.96	9.7	24.28	3.53	1	4.05	4.58	1	3.75	12.06	1.68	5.29	10.72	5.9	8.69	4.81	3.75	1.88	2.51	1	4.13	3.7	1	1	1	1	6.39	3.06	1	7.12	1	13.74	3.79
717.532	1204	0.0111354	1.7144	4.69	12.55	3.71	4.61	8.3	1	2.62	5.13	17.7	5.74	4.79	7.01	7.59	6.19	8.11	5.38	9.75	4.9	4.64	4.7	6.64	7.18	6.54	9.7	1	6.95	9.06	12.1	4.96	13.77	7.7	6.22	3.94	6.22	6.35	40.55	2.74	39.13	9.82	6.17	11.94	6.17	5.73	3.42	6.71	8.72
726.543	1204	0.0114944	0.755959	3.59	6.13	2.85	1	2.11	2.97	2.55	2.38	2.85	3.96	4.35	3.47	3.23	1	2.9	5.25	6.54	1	4.15	4.78	2.65	1	3.06	4.88	1	4.7	4.46	1	3.61	3.04	3.84	1	2.86	4.52	5	1	3.24	1	5.11	3.13	6.25	4.92	2.37	1	5.12	2.52
278.225	1204	0.0116205	0.870074	6.58	5.64	7.68	5.1	8.21	5.33	7.5	4.23	4.1	6.7	5.73	6.48	6.96	1	5.83	5.8	5.13	7.56	7.26	6.06	7.35	4.44	8.36	5.89	7.24	5.81	8.49	5.02	5.96	5.69	6.36	5.48	6.11	7.02	4.71	2.43	8.57	2.58	4.66	7.69	8.01	5.96	8.09	8.38	5.24	6.59
560.481	1202	0.0123231	0.72889	3.12	2.15	1	1	1	1	1	2.44	2.79	1	1	2.08	2.09	2.24	2.34	1	2.22	1	1.78	2.95	1	1.81	1	1	1	3.87	3.13	2.21	1	2.62	1	1	1	1	3.15	1	1	1	1	4.25	1	1	2.57	1	1	1
282.256	1202	0.0128454	1.65324	87.82	68.79	16.65	67.16	93.83	46.74	27.86	32.41	12.81	147.2	16.89	45.25	49.5	76.87	98.49	241.37	35.67	13.06	49.29	52.03	15.13	47.72	145.44	13.73	63.67	123.08	121.69	98.58	56.09	33.61	9.59	33.49	4.55	47.39	59.23	19.63	24.3	4.05	39.55	75.21	33.02	6.75	90.7	15.87	152.89	45.33
717.531	1202	0.0132031	1.46411	1	1	1	1	2.01	2.01	1.94	2.64	3.22	1	2.41	2.59	1	7.62	1.83	1	1.84	1	1	1	1	1.96	1.74	1	1	1	1	1.71	1	1.7	1	2.55	1.98	1	1	4.41	1	5.29	1	1	3.43	1.86	2.81	1.83	1.71	1.77
845.537	1202	0.01335	1.43651	1	1	1.71	2.01	1.88	1	2.24	1.89	3.53	1	1	1.92	2.16	5.54	2.82	1	2.46	1.79	1	1	1	2.39	1	1.93	1	1	2.12	1.86	1.94	1	2.68	1.98	1.83	1	2.75	4.42	2	7.87	1	1	2.1	2.5	1.81	2.38	1	1
561.483	1204	0.0143617	0.748019	1.75	1	2.42	1	1	1	1	1	1	1	1	1	1	1	1	1	1	1	1	2.06	1	1	1	1.82	1	1	2	1	1	1	1	1	1	1	3.03	1	1	1	1	2.94	1	1.86	1	1	1	1
874.575	1202	0.015188	1.4058	4	1	1	3.23	4.62	3.25	3.39	3.96	3.82	4.74	4.6	3.3	1	11.27	4.97	1	1	4.63	3.16	4.04	3.92	8.97	3.22	4.97	4.37	3.39	1	5.59	3.88	4.6	5.3	3.07	4.77	1	3.33	10.17	4.95	12.91	4.18	1	5.21	6.68	4.8	5.09	3.59	4.74
544.393	1204	0.0153127	1.71304	1.85	1	1	1	10.29	2.52	1	1	1	1	2.52	2.53	4.56	1	1	2.48	1.92	1	1	1	1	1	5.41	1	1	1	2.34	5.38	2.75	1	1	3.23	3.42	1	1	2.33	1	3.97	2.07	3.2	1	2.23	1	1	10.93	5.36
747.52	1204	0.0153709	0.70905	17.61	1	10.22	1	1	20.66	16.39	1	1	27.79	25.04	20.59	31.31	1	1	37.43	40.06	14.59	21.69	21.56	31.87	1	18.64	38.3	5.48	38.26	34.05	30.87	25.1	27.67	31.8	17.76	1	43.89	44.75	1	12.34	1	46.15	19.84	41.83	32.49	1	18.72	28.62	1
759.518	1204	0.0154708	0.765471	26.34	105.74	46.03	31.19	36.17	37.1	40.49	38.27	33.2	54.75	40.37	52.08	49.53	5.12	59.13	75.77	116.28	40.18	59.81	54.78	92.98	13.82	39.76	84.32	8.6	75.42	80.19	71.44	63.9	72.37	84.56	37.99	67.57	103.68	124.13	36.81	31.22	36.19	161.79	84.92	121.78	76.07	25.16	55.32	84	90.15
328.24	1204	0.0157716	1.27421	9.52	5.25	2.62	5.21	3.13	4.69	5.07	1	2.8	7.19	4.62	3.84	8.64	1	4.08	5.82	4.8	2.28	4.41	1.98	4.35	2.68	3.16	5.19	2.79	6.34	5.32	5.13	6.45	2.15	3.77	4.21	4.23	5.73	5.13	2.15	1	2.29	5.9	3.33	5.97	4.58	5.93	4.58	5.74	3.89
873.572	1202	0.0162386	1.30423	6.69	5.58	7.04	6.3	8.64	4.38	4.24	8.61	8.57	6.08	8.63	6.04	4.17	20.33	8.31	1	1	10.14	7.93	9.58	7.63	15.93	5.58	10.29	9.06	7.55	7.11	12.16	6.34	11.02	8.85	6.85	10.33	4.08	7.36	20.23	8.92	23.77	7.42	8.18	10.47	12.14	10.03	8.25	7.25	9.4
771.502	1204	0.0190463	0.820857	5.76	21.06	9.01	6.71	10.09	9.01	8.37	8.41	16.83	9.29	8.47	12.32	9.45	4.51	10.87	15.99	20.33	7.53	10.04	12.3	12.2	6.18	8.75	14.1	1	14.12	13.16	14.69	12.9	14.8	16.18	9.46	9.8	13.73	15.59	14.31	5.65	12.28	17.92	14.75	23.5	14.36	4.83	8.91	13.29	13.73
714.521	1204	0.0192114	0.778662	9.28	21.64	8.83	8.86	11.75	11.9	8.56	8.63	8.91	12.78	9.87	12.98	12.97	2.28	12.45	15.53	29.65	5.14	9.88	10.2	16.94	3.57	8.58	15.3	1	17.43	15.32	13.17	13.43	12.71	18.77	7.66	10.23	17.64	18.12	10.03	4.14	11.04	26.75	16.56	21.7	13.3	5.56	8.01	14.87	14.57
735.658	1204	0.0193108	0.814691	6.06	7.65	3.46	3.63	1	3.94	5.95	2.12	3.11	7.74	3.67	3.34	3.96	3.62	4.53	8.06	6.17	3.71	3.34	6.39	4.94	1	6.52	2.45	1	4.46	6.61	1	4.18	8.24	3.25	5.87	2.51	3.79	3.96	4.81	4.37	2.92	6.02	7.89	5.46	4.29	3.11	5.16	10.12	7.9
777.552	1202	0.0205191	2.08012	2.79	4.47	2.36	3.3	5.04	3.35	2.51	2.96	8.3	4.59	2.63	3.07	2.99	44.57	8.81	2.57	2.35	6.58	3.4	3.02	2.91	11.08	2.8	4.92	7.63	4.85	3.86	7.15	3.64	9.92	4.02	4.58	3.69	1	3.06	37.5	6.24	43.52	5.33	6.36	7.89	7.74	11.33	8.85	4.27	7.25
585.265	1202	0.020814	1.42576	2.78	1	1	2.02	1.73	5.61	1	1	2.94	2.05	1	1.97	1	4.01	3.12	1	1	1	2.54	2.91	1	1.76	1	1	1	1	3.66	1	1	1.7	1	1	1	1	1	1	1	1	1	1	1	5.3	1	3.74	1	1
960.842	1204	0.0214165	0.632676	1	1	2.88	1	1	1	1	1	1	1	1	1	1	1	1	1	2.14	1	3.22	3.25	1	1	1	1	4.39	1	1	1	1	3.23	5.96	1	1	1	1	1	4.58	1	1	1	1	2.74	3.32	1	1	1
304.24	1204	0.0215783	0.836768	6.79	15.26	7.73	8.46	7.57	9.27	11.04	5.46	10.25	11.82	10.75	10.94	10.56	2.66	10.69	18.14	20.46	7	10.43	10.73	10.92	8.14	10.03	12.54	3.49	16.32	13.4	8.86	11.79	9.8	11	9.09	8.81	12.2	12.36	8.08	6.45	10.13	19.14	12.95	21.79	15.06	6.22	9.28	17.51	9.38
886.812	1204	0.0217567	0.662409	1	1	1	1	1	1	1	1	1	1	1	1	1	1	1	1	1	1	1	1	1	1	1	1	1	1	1	1	1	1	1	1	1	1	1	1	1	2.73	1	1	1	1	4.4	1	1	1
975.87	1204	0.0234523	0.633084	3.14	1	1	1	1	1	1	6.69	1	1	1	1	1	1	1	1	1	4.31	1	1	1	1	1	1	1	3	2.68	1	1	1	1	1	1	1	1	2.82	1	1	1	1	4.24	1	1	4.43	1	1
740.519	1204	0.0237609	1.45704	3.47	9.77	2.82	5.94	4.17	1	3.38	1	8.83	4.01	4.51	5.75	1	3.69	3.42	5.95	13.54	3.19	4.28	4.46	3.14	3.29	4.22	5.34	1	5.58	5.54	5.75	4.25	7.89	5.38	1	1	5.21	4.48	7.61	3.31	13.72	6.21	1	11.28	1	1	2.83	4.57	1
610.329	1202	0.0242927	1.17097	3.86	4.45	4.23	4.67	4.51	5.07	3.7	4.26	4.22	4.51	4.55	3.07	2.59	2.53	3.45	2.34	3.21	3.01	2.37	2.27	2.33	4.74	3.09	3.32	4.11	2	3.33	3.59	3.12	3.36	3.95	3.66	3.06	1.96	3.22	4.33	3.58	3.01	5.24	4.21	2.19	2.92	3.38	1.95	3.96	4.19
614.341	1202	0.0243149	1.21224	14.73	11.28	6.67	12.08	4.62	10.34	6.16	8.29	6.6	15.56	9.68	4.95	5.13	4.7	7.5	5.27	5.5	7.95	7.51	4.78	7.6	9.67	6.42	14.71	9.23	6.84	12.91	7.54	7.13	4.12	9.01	7.76	11.04	4.74	14.75	7.06	11.88	3.79	15.19	9.81	9.81	9.66	11.72	10.54	10.9	6.85
230.133	1202	0.0248041	0.831693	4.94	4.28	3.89	3.54	5.45	5.06	3.35	2.39	5.1	2.29	3.44	4.66	4.42	1.91	2.96	2.03	3.36	4.66	4.45	4.72	4.33	3.81	6.33	3.54	4.35	6.63	1	3.7	8.61	3.87	4.36	3.06	3.07	2.11	3.39	2.16	3.24	5.29	3.8	2.78	4.13	3.9	2.77	3.31	3.79	2.27
883.774	1204	0.0261742	0.738694	3.58	5.37	9.84	4.19	1	4.49	8.84	7.64	3.47	4.46	1	4.33	2.8	6.51	1	5.39	5.13	10.63	6.76	5.5	4.37	6.48	7.91	5.21	10.45	4.19	6.5	3.65	3.28	5.38	7.01	1	1	4.3	4.59	2.54	8.15	1	5.9	10.73	6.22	3.99	4.18	8.79	4.5	5.92
947.488	1202	0.0289612	0.771196	3.89	1	7.27	1	3.38	3.41	1	7.55	1	1	5.79	3.8	3.83	4.73	7.91	1	1	3.76	2.96	8.69	1	3.14	1	4.5	1	6.88	4.42	4.02	1	4.59	4.06	1	4.08	1	5.87	3.79	3.75	4.15	5.78	5.65	5.54	4.83	3.34	5.61	4.51	4.04
662.489	1204	0.0294611	1.23587	3.32	1	1	1	1	1	1	1	1	1	1	2.88	2.15	1	1	1	1	1	1	1	1	1	1	1	1	2.87	1	1	1	1	1	1	1	1	1	1	1	1	2.82	1	1	1	1	1	1	2.81
913.749	1204	0.029616	0.731375	22.3	27.49	63.22	19.1	16.81	26.65	68.38	34.33	11.87	21.18	16.94	25.86	12.4	9.65	11.45	39.28	22.65	62.75	53.85	27.32	34.2	43.1	78.47	38.86	67.73	15.47	95.57	26.02	19.85	29.29	54.42	31.45	14.35	24.64	23.84	6.04	61.19	4.49	22.1	56.74	36.59	26.88	42.35	65.37	27.08	28.36
575.302	1202	0.0302642	1.37665	2.6	3.82	4.29	2.59	1	1	1	1.81	2.94	1	2.88	3	1	1	2.39	1	1	1.92	1	3.86	6.73	1	1	1	1	1	5.87	1	1	1.7	1	1	2.4	3.27	1.87	1	5.15	1	1.81	2.07	2.7	2.3	1	2.28	2.78	1.9
778.554	1202	0.030829	1.80308	2.55	2.14	2.46	1.73	2.62	1	1	3.17	3.36	3.2	1	1	1.86	18.5	4.76	2.29	2.08	2.36	1	1	2	5.06	1	3.16	3.04	2.43	1	3.96	2.61	4.54	2.26	1.77	1.89	1	1	16.03	2.86	19.03	2.61	3.13	1	1	4.82	4.9	2.85	4.46
863.736	1204	0.0308769	1.49936	34.3	44.94	65.84	35.62	32.01	32.51	92.28	69.23	114.12	45.1	26.38	21.96	15.32	208.81	51.76	45.3	19.25	165.61	67.95	47.78	35.71	259.35	37.72	43.33	169.39	31.48	31.46	70.42	32.23	211.95	36.97	80.94	20.39	31.88	56.03	185.41	149.39	68.03	43.49	89.36	67.53	38.86	141.92	125.53	36.56	92.91
941.78	1204	0.0309457	0.754265	12.68	12.26	29.8	8.17	9.86	14.15	40.15	18.95	7.22	12.66	8.67	12.52	6.28	8.31	6.93	19.44	11.16	32.76	26.52	17.16	18.3	34.65	34.01	19.78	36.38	9.94	38.53	18.56	12.58	20.04	28.42	20.68	11.61	9.98	13.13	1	33.48	4.79	16.26	31.29	22.85	19.58	23.98	37.35	18.19	16.9
864.74	1204	0.0332449	1.54178	21.35	27.16	43.35	19.78	17.58	18.89	56.23	49.08	86.85	27.22	18.52	12.97	8	169.01	34.44	27.12	12.14	109.59	40.63	30.02	22.94	166.08	22.93	25.35	114.21	18.74	17.25	42.9	20.73	141.5	22.11	50.72	11.87	19.23	35.3	143.51	97.67	46.22	27.79	55.22	42.05	23.87	88.97	76.09	23.03	56.59
772.524	1204	0.0333382	0.803308	16.23	56.24	25.46	15.31	18.45	17.27	16.75	23.59	18.72	27.61	22.37	25.7	23.34	3.42	32.37	33.64	48.63	21.74	28.53	28.21	42.25	8.43	18.62	38.98	6.82	41.03	35.21	28.01	33.76	37.46	39.55	18.76	32.24	54.04	66.78	18.18	16.77	19.54	57.5	36.53	56.22	47.02	11.26	28.88	35.91	37.68
328.261	1204	0.0337995	1.42738	3.37	1	1	3.67	5.09	1	1	1	1	3.8	3.49	3.04	5.32	1	5.39	1	1.78	1	1	1	1	1	4.96	1	1	6.2	4.23	4.34	2.46	1	1	1	1	2.99	1	1	1	2.16	1	1	1	1	2.8	1	3.23	2.25
614.513	1204	0.0338732	1.34478	1	1	1	1	1	1	1	2.55	6.1	1	1	1	1	1	1	1	1	1	1	1	1	1	1	1	1	1	1	2.57	1	3.07	1	1	1	1	1	2.84	1	1	1	1	2.82	1	2.91	1	1	1
310.288	1202	0.0340199	1.39831	4.23	2.07	1	3.26	2.94	1	1	1	1	4.16	1	2.38	1.96	1.9	3.83	6.71	1	1	2.94	1	1	1	3.98	1	2.12	3.62	1.99	3.42	2.7	1	1	1.59	2.12	1.74	1	1	1	2.85	2.51	1.9	1	1	3.34	1	6.64	1.77
958.821	1204	0.034733	0.671436	1	1	6.22	3.49	1	3.7	1	7.1	1	1	3.02	4.04	2.45	4.25	1	1	2.96	8.22	1	1	1	4.6	4.56	1	1	1	1	1	1	1	7.29	5.96	1	1	1	1	5.3	2.71	1	1	3.94	1	1	7.6	3.31	1
987.857	1204	0.0351854	0.655072	1	1	1	3.11	1	1	1	1	1	1	1	1	1	1	1	1	1	1	1	1	1	1	1	1	3.73	1	1	1	1	1	1	1	1	1	1	1	1	1	1	1	1	1	1	1	1	2.48
915.764	1204	0.0356551	0.758296	50.05	59.8	150.22	52.9	49.82	63.41	171.88	97.92	18.7	53.53	39.19	57.87	26.87	20.81	33.51	92.95	52.84	157.54	118.42	81.21	67.8	89.85	106.58	81.87	155.42	44.73	105.89	66.85	41	70.57	107.03	80.25	39.17	55.55	51.73	11.03	133.13	13.87	55.96	138.23	78.13	60.41	85.19	138.38	62.78	65.42
705.472	1204	0.0357718	1.72771	1	4.03	1	1	2.12	1	1	1	5.32	3.5	1	1	2.81	2.04	1	1	1	1	1	1	4.42	2.35	1	4.16	1	3.08	1	4.71	1	5.44	1	1	1	2.8	3	17.23	1	10.18	3.7	1	3.85	1	2.65	1	1	3.71
948.835	1204	0.035869	0.592489	5.75	1	9.15	1	4	1	1	31.28	1	1	4.93	1	2.96	9.77	1	1	4.4	13.94	1	1	1	7.58	1	1	15.01	3.48	1	4.79	1	5.37	6.75	1	1	5.36	1	3.27	10.76	2.51	5.8	1	1	8.03	8.22	9.69	1	5.27
745.492	1204	0.0361976	0.820282	16.81	52.15	24.11	27.4	23.23	26.05	19.82	25.45	20.64	28.52	30.25	34.8	37.45	5.12	35.29	35.06	67.96	18.24	28.79	34.98	40.42	7.63	26.04	35.78	5.99	45	34.88	33.51	35.31	26.05	44.34	20.69	37.74	43.44	50.88	18.57	15.63	20.84	53.29	28.93	44.63	33.1	11.66	18.49	40.05	33.87
876.746	1204	0.036259	1.44394	26.47	29.44	55.68	26.07	20.07	24.42	53.18	56.31	69.03	29.39	20.04	17.13	11.35	123.69	35.04	25.51	12.22	99.99	39.07	37.16	22.45	158.21	27.94	25.84	143.67	22.53	17.94	43.03	25.18	105.21	24.65	61.82	15.82	20.98	32.6	82.38	72.69	40.48	26.95	48.61	36.47	33.77	60.1	65.33	26.34	52.07
940.776	1204	0.0365864	0.756254	20.61	17.76	43.8	13.94	13.76	20.62	63.22	25.62	11.95	16.21	12.73	19.15	9.36	10.09	9.69	30.37	17.99	48.34	41.93	24.1	25.76	46.51	52.89	26.86	53.32	14.13	61.97	26.93	20.28	27.31	36.88	30.47	16.53	16.52	19.79	6.33	48.47	6.64	23.53	45.71	30.58	30.1	38.94	56.12	27.55	26.47
757.567	1204	0.037168	0.781703	2.53	7.4	3.92	1	3.44	1	4.45	5.55	5	4.55	3.19	5.73	3.38	1	4.93	4.81	9.44	3.29	4.37	1	4.79	1	1	5.3	1	5.33	6.37	5.05	4.74	5.83	7.65	3.24	3.52	6.54	5.85	3.89	1	1	7.41	4.72	10.41	4.84	1	1	4.9	1
746.511	1204	0.037194	1.23984	19.33	44.65	14.9	23.73	26.68	18.73	12.4	15	37.4	26.97	21.35	18.64	27.34	14.22	35.36	23.9	30.49	16.56	24.94	25.72	33.04	20.4	22.23	44.86	4.08	40.73	31.04	50.52	34.64	43.45	29.4	20.89	31.88	32.27	45.56	62.95	12.5	31.85	47.2	24.07	35.01	35.81	16.26	21.05	31.6	38.48
694.569	1204	0.0373065	1.25092	5.51	3.36	1	2.8	1	3.83	3.34	2.52	3.01	6.64	1	1	3.7	1	3.89	6.91	4.7	3.3	5.48	2.74	5.19	2.6	5.29	5.2	1	3.94	6.45	3.87	4.78	3.11	3.24	4.14	3.55	5.2	6.39	1	4.92	1	6.5	5.97	3.74	5.4	6.3	6.08	5.77	4.21
1250.88	1204	0.0376611	0.718935	1	1	1	1	4.2	1	1	1	1	1	1	1	1	1	1	1	1	1	1	1	1	3.46	1	1	1	1	1	1	1	1	4.03	1	1	1	1	1	1	1	1	1	1	1	1	1	1	1
1039.82	1202	0.0379775	1.45097	1	1	1	1	1	1	1	1	1	3.54	1	3.37	3.04	6.06	5.1	1	1	1	1	3.15	1	3.04	3.38	1	3.71	4.74	5.08	4.66	1	3.17	1	1	1	1	3.41	1	1	1	1	3.32	3.68	3.2	4.36	1	7.96	4.08
982.819	1204	0.0388716	0.73806	1	1	1	1	1	1	1	1	1	1	1	1	1	3.25	1	1	1	1	1	1	1	1	1	1	5.02	1	1	1	1	1	3.09	1	1	1	1	1	1	1	1	1	1	1	1	1	1	1
364.247	1202	0.0393379	1.50649	1	2.9	2.09	1	3.22	1	1	1	6.5	1	1	1	8.33	1	1	1	4.75	1	1	1	2	1	2.95	1	1	1.97	3.1	1	1	1	1	1	1	1	5.27	1	1.96	1	1	1	1	1	1	1	1	1
798.601	1204	0.0399181	0.838567	3.89	7.53	1	3.89	4.86	4.31	5.37	3.26	9.85	3.89	1	3.62	4.29	2.08	3.71	6.73	7.12	4.8	3.43	4.96	4.2	4.34	3.8	6.76	1	4.59	5.69	5.32	4.71	8.48	4.53	1	4.01	5.11	7.04	6.93	2.83	6.46	5.97	6.62	7.78	4.4	1	3.79	5.31	5.35
613.338	1202	0.0401157	1.20332	45.58	31.9	20.35	38.8	16.46	31.33	19.15	24.36	18.08	49	29.36	15.13	15.4	11.7	23.2	15.87	15.6	23.13	25.07	14.64	20.72	30.69	19.92	45.84	26.63	22.84	37.89	22.14	18.99	12.66	26.83	25.98	35.22	14.24	45.58	19.27	35.98	8.42	48.81	27.98	25.25	28.79	33.31	30.43	33.09	22
830.736	1204	0.0406733	1.40659	4.69	4.3	5.75	3.17	3.15	1	7.6	7.64	12.28	5.53	2.92	3.05	3.41	17.8	5.36	5.1	3.1	11.71	6.36	4.9	3.14	20.91	1	3.35	13.04	3.83	2.6	5.92	1	14.79	4	6.72	1	3.81	5.98	15.66	10.04	5.68	3.52	8.92	5.39	4.08	8.3	12.45	3.77	9.36
1006.82	1204	0.0409215	0.75169	1	1	1	1	1	1	1	3.31	1	1	1	1	1	1	1	1	1	1	1	1	1	2.64	1	1	1	1	1	1	1	1	1	1	1	1	1	1	1	1	1	1	1	1	1	1	1	1
527.36	1202	0.0412005	0.729484	1	2.19	1	1.98	1	1.9	1.87	1	1	1	1	1	1	1	1	1	1.81	1	1	2	1	1	1.66	2	1	1	1	1	1	1	1	1	1	1	2.21	1	1	1	1	1	1	1	1	1	1	1
758.511	1204	0.0425261	0.7981	31.63	124.23	49.77	41.58	43.92	44.6	47.35	42.74	40.23	66.84	49.04	61.4	66.32	7.53	69.62	82.99	142.27	39.77	67.51	66.7	101.61	15.23	53.53	100.56	9.68	85.94	91.49	96.8	76.34	78.12	99.21	43.13	84.46	118.85	129.74	45.7	31.37	45.31	206.74	99.99	134.53	82.45	29.63	54.84	110.89	107.06
944.804	1204	0.04356	0.737436	19.41	18.34	61.2	19.72	23.05	23.7	71.02	100.66	8.39	19.74	16.11	21.52	9.4	28.55	13.36	30.91	19.7	90.02	39.29	34.21	23.81	63.89	32.16	36.3	62.51	21.34	30.56	36.62	19.07	37.95	49.33	47.15	18.96	25.05	20.5	17.81	58.21	10.63	28.9	56.1	37.29	33.45	29.07	59.74	33.71	31.41
831.74	1204	0.0439598	1.44366	2.26	3.68	4.09	1	2.61	2.68	4.13	3.58	6.74	3.03	1	1	1	11.75	3.39	1	3.31	7.64	4.99	3.86	1	13.13	1	3.08	7.73	2.85	2.4	2.87	1	8.4	1	5.12	1	2.6	2.64	8.95	5.89	4.84	2.76	3.87	3	1	4.23	7.05	1	5.25
369.077	1202	0.0466299	0.94416	1	1	1	1	1	1	1	1	1	1	1	1	1	1	1	1	1	1	1	1	1	1	1	1	1	1	1	1	1	1	1	1	1	1	1	1	1	1	1	1	1	1	1	1	1	1
998.852	1204	0.0466553	0.74518	1	1	1	1	1	1	1	1	1	1	1	1	1	1	1	1	1	1	1	1	1	1	1	1	1	1	3.3	1	4.08	1	1	1	1	1	1	1	1	1	3.29	1	1	1	1	1	1	1
877.747	1204	0.0470412	1.49267	24.53	26.07	46.52	25.71	18.49	22.09	50.53	58.54	63.5	24.43	18.82	15.05	10.11	148.47	30.96	24.6	12.11	97.27	34.34	33.37	18.87	172.75	23.73	19.51	147.57	19.29	15.01	34.17	20.23	87.5	21.49	59.76	13.36	16.26	25.98	71.55	72.68	37.72	21.48	42.36	32.79	23.92	55.13	53.68	22.71	43.64
945.809	1204	0.0473563	0.745178	13.49	9.41	38.66	13.09	16.11	17.1	43.5	68.59	4.57	12.31	10.46	14.51	6.87	20.31	7.59	18.16	12.35	56.21	22.45	22.63	14.81	39.61	20.84	22.25	39.77	14.77	20.06	21.64	10.22	22.37	34.6	30.83	9.96	13.83	15.1	12.87	35.98	7.13	17.02	33.02	24.11	21.13	17.94	38.74	21.41	20.74
575.302	1204	0.0477708	1.61983	4.34	5.99	4.96	3.89	1	1	1	1	3.39	1	6.38	7.46	1	1	2.4	1	1.95	1	1	3.86	16.01	1	3.34	2.33	1	3.51	11.42	2.73	2.34	1	1	1	5.45	12.48	1	2.7	2.59	1	1	1	1	2.14	1	1	3.61	3.09
278.173	1202	0.0490549	1.4118	1	1	3.59	1	2.87	1	1	1	5.83	1	1	1	6.31	1	1	1	5.73	1	1	1	1	1	2.76	1	1	1	1	1	1.74	1.78	2	1	1.82	1	3.51	1	1	1	1	1	1	1	1	1	1	1
929.778	1204	0.0491005	0.777245	31.27	28.51	80.63	38.4	33.36	39.04	69.51	76.34	12.44	23.69	28.51	41.46	18.82	18.08	18.45	43.72	31.3	85.97	49.99	44.7	31.09	56.09	65.69	38	99.62	31.01	49.97	33.57	27.23	33.89	67.66	56	23.95	27.93	24.9	7.26	63.55	9.6	23.08	56.19	39.07	41.63	29.45	52.4	37.74	27.85
584.263	1202	0.0493368	1.48688	7.84	1.83	2.29	5.9	2.41	15.28	13.41	1	8.52	4.19	1	4.23	6.39	11.36	6.76	3.52	1	1	4.01	7.87	1.8	3.38	13.44	1	2.76	2.03	9.16	2.17	2.57	2.26	2.54	4.18	1	2.23	5.02	3.73	2.03	1	4.19	10.87	2.09	18.12	7.03	12.62	1.81	2.79
692.554	1204	0.0495675	1.24561	4.61	3.11	2.93	3.95	4.06	3.54	4.3	2.22	3.09	5.77	3.06	1	3.29	1	1	5.32	4.8	1	4.65	1	4.84	1	5.16	3.34	1	2.77	5.58	3.27	3.92	2.73	2.71	4.51	4.59	6.58	5.32	1	4.92	1	6.94	4.87	3.85	5.68	6.38	6.09	5.09	3.63
810.541	1204	0.050095	0.815775	10.63	31.63	12.82	14.06	13.25	17.98	22.24	10.23	30.34	29.43	14.66	13.64	19.68	5.08	22.82	49.65	40.22	14.43	25.56	22.37	27.2	26.01	22.13	33.93	4.95	30.24	36.16	17.47	23.36	25.75	26.01	14.01	23.44	29.42	45.19	18.32	15.95	12.73	57.88	32.46	35.56	34.15	11.82	28.3	35.3	24.54
256.096	1202	0.0509769	0.803793	1.82	1	1	2.55	1	3.6	2.36	2.41	1.67	2.47	1	1	2.19	1	1	1	1	1	1	1	1.77	3.18	2.04	3.28	1.59	1	2.19	3.75	3.15	1	1.58	2.04	2.68	3.82	1	1	1	1	1	1	2.31	1.76	3.27	2.52	3.08	1
446.252	1204	0.051447	0.697245	1	1	1	2.31	1	1	1	1	1	1	1	1	6.61	1	2.77	1	1	1	1	2.41	3	1	4.96	1	1	7.44	2.7	1	3.4	1	2.87	1	1.95	6.81	1	1	1	1	1	1	4.46	2.6	2.49	1	1	1
1007.82	1204	0.0515685	0.759806	2.31	1	1	1	1	1	1	1	1	1	1	1	1.94	1	1	2.75	1	1	1	1	1	1	1	1	1	1	1	1	1	1	1	1	1	1	1	1	1	1	1	1	1	1	1	1	1	1
731.489	1204	0.052682	0.805941	28.3	100.52	54.3	38	37.69	39.9	35.26	36.35	32.63	59.91	47.08	58.11	61.56	6.73	66.5	65.17	117.48	32.36	58.02	57.66	88.39	10.6	43.12	89.28	6.65	86.22	74.97	80.29	63.65	59.04	77.87	32.16	65.02	100.66	114.12	35.26	24.19	33.32	160.7	76.6	100.49	64.74	25.42	39.84	88.39	88.32
972.844	1204	0.0528727	0.671226	1	1	1	1	1	1	1	5.53	1	1	1	1	2.37	2.15	2.8	1	1	5.38	1	3.64	2.61	1	3.2	1	6.2	2.84	3.79	1	1	4.37	6.21	1	1	1	1	1	3.87	1	1	1	1	3.66	1	5.8	1	1
949.486	1202	0.0529437	0.818781	5.1	4.7	9.2	1	1	5.32	3.31	7.28	3.39	4.01	6.2	4.33	3.27	1	9.03	1	1	4.12	3.94	9.6	1	3.29	4.47	5.84	4.13	7.46	4.91	3.56	3.12	4.26	5.9	1	5.26	3.13	7.12	3.73	5.08	5.79	5.4	6.29	7.06	5.43	4.46	5.99	5.43	5.45
366.262	1202	0.054701	1.52972	1	1	3.05	1	3.47	1	1	1	8.3	1	1	1	8.11	1	1	1	4.93	2.85	1	1.94	1	1	1	1	1	1.76	3.14	1.63	1	1	1	1	1	1	6.36	1	1	1	1	1	1	1	1	1	1	1
625.504	1204	0.0547117	1.20222	4.64	4.42	3.79	3.7	1	2.74	1	2.48	4.39	4.14	2.55	3.91	2.73	2.35	1	5.08	4.41	3.03	5.89	3.3	5.04	2.75	4.11	4.4	1	3.7	5.57	4.66	3.43	5.22	3.34	3.23	3.2	3.53	3.92	4.86	2.39	3.95	4.03	6.69	3.71	3.01	6.99	3.47	3.56	5.19
787.572	1202	0.0549988	0.85787	2.43	2.36	3.08	2.51	3.3	2.62	1.78	3.19	2.05	1.94	2.69	2.81	2.02	1	2.71	2.53	2.8	2.21	2.5	3.07	2.63	1.75	2.71	2.48	2.02	3.4	2.08	1.95	3.36	2.14	2.83	1.82	2.53	2.16	2.31	1	3.48	2.77	3.76	2.83	3.89	4.3	2.07	1	4.15	4.02
797.525	1204	0.0550907	0.838805	8.24	16.51	7.51	10.15	7.3	10.08	12.23	7.53	17.45	12.93	10.46	7.81	10.87	3.3	12.58	23.65	22.3	6.94	11.53	12.36	12.89	11.74	11.26	11.89	2.63	17.58	16.27	9.01	11.77	10.99	15.11	8.51	13.61	13.4	19.74	8.93	8.54	7.78	22.67	14.15	17.88	19.59	6.12	11.09	18.36	10.73
302.225	1202	0.0551746	1.32646	11.44	8.19	2.42	2.77	2.18	6.19	6.18	2.11	3.5	9.06	2.53	3.42	5.41	2.42	3.03	8.67	2.18	2.02	2.8	1.96	5.25	1	3.62	3.31	5.08	8.27	4.58	2.75	6.06	1	1	2.64	1	7.18	6.01	1	5.18	1	5.68	3.46	2.59	2.84	9.77	3.25	5.61	3.88
635.341	1202	0.055243	1.18356	4.85	6.12	4.08	5.25	9.03	4.95	6.09	7.8	7.4	6.23	5.03	4.87	3.02	10.78	5.55	3.1	3.16	6.56	4.52	3.59	5.06	13.57	4.52	5.79	4.58	4.02	4.7	5.56	5.47	8.35	6.33	5.39	4.68	3.14	4.97	13.69	5.19	7.47	7.08	6.52	4.99	5.3	4.13	3.01	5.76	7.81
935.835	1204	0.0553797	0.675877	3.93	1	7	1	1	1	1	1	1	1	1	1	1	1	1	1	1	1	1	1	1	1	3.43	1	1	1	1	1	1	6.02	1	1	1	1	1	1	1	1	1	1	5.1	1	1	1	1	1
743.548	1204	0.0558043	0.814696	68.81	244.26	93.55	101.58	96.57	101.47	91.71	98.4	81.61	110.21	119.96	163.01	146.92	17.97	124.15	136.4	330.64	70.5	112.46	129.14	155.5	20.96	125.68	177.84	18.18	194.51	162.13	156.41	124.84	121.48	187.93	72.91	125.31	207.22	195.21	65.15	40.25	120.99	248.65	134.91	214.52	126.56	41.25	72.57	169.15	122.87
306.205	1202	0.0566172	1.45382	1	2.81	3.27	1	2.89	1	1	1	6.87	1	1	1	7.38	1	1.62	1	6.25	1	1	1	1	1	2.98	1	1	2.47	4.26	2.3	2.44	1	1	1	1.87	1	6	1	1	1	1	1	1	1	1	1	1	1
499.938	1202	0.0566262	0.816099	1	1	4.41	1	1	1	2.13	1	1	2.23	1	1	1	1	2.03	1	1	1	1	1	1	1	1.67	1	1	1	1	1	1	1	1	1	1	1	1	1	1	1	1	1	1	1	1	1	1	1.76
744.552	1204	0.0566755	0.820661	30.56	101.27	39.79	44.24	42.62	43.15	37.44	42.25	35.64	46.82	51.09	70.85	63.66	7.79	53.39	58.93	138.23	30.99	49.4	55.22	65.66	8.23	53.72	74.28	7.91	80.29	66.76	65.54	53.64	51.26	79.7	32.17	54.22	87.04	81.72	28.45	18.98	51.87	101.96	57.26	87.5	55.92	18.81	32.41	70.93	51.71
430.381	1204	0.0583427	1.30845	2.88	1	1	1	5.97	1	1	1	1	4.2	1	3.27	2.31	1	2.98	1	1.98	1	1	1	2.45	1	2.44	1	1	2.21	3.47	1	3.27	1	1	1	1	3.38	1	3.01	1	1	2.37	2.74	1	1.73	2.69	1	4.13	2.71
791.548	1204	0.0584231	1.22302	82.69	150.23	28.99	91.48	31.94	72.04	74.24	29.61	49.8	104.25	55.27	48.45	70.36	9.74	49.73	123.63	148.73	42.52	74.49	39.93	63.87	26.78	67.65	131.52	16.48	88.95	120.43	70.86	55.8	38.27	82.72	57.78	71.1	91.86	124.09	51.65	41.02	46.1	165.52	69.66	123.26	87.69	51.78	85.87	97.06	48.35
852.741	1204	0.0586615	2.31495	4.66	1	7.53	2.68	1	1	1	11.01	27.45	3.14	3.94	1	1	54.55	4.91	1	1	14.54	1	1	1	17.22	1	1	1	3.69	1	1	1	19.39	1	6.86	1	1	5.54	24.3	14.02	6.74	4.25	1	1	3.83	1	1	1	1
322.2	1202	0.0587471	1.52751	1	1	2.01	1	2.84	1	1	1	7.12	1	1	1	9.28	1	1	1	6.13	1	1	1	1	1.76	2.22	1	1	1	1	1	1.79	1	1	1	1	1	3.97	1	1	1	1	1	1	1	1	1	1	1
496.161	1202	0.0592733	1.11374	1.89	1	1	1	1.74	1	1	1	1	1	1	1	1	1.7	2.13	2.37	1	1	1	1	1	1	1	1	1	1	1.71	1	1	1	1.79	1	1	1	1	1	1	1	1	1	1	1	1	1	1	1
947.826	1204	0.0597352	0.690347	7.76	3.64	16.16	1	3.72	5.11	15.14	48.97	1	5.82	4.07	1	1	15.29	4.84	6.29	5.51	25.13	9.05	7.12	4.66	13.84	7.22	7.04	16.91	4.88	7.12	5.21	6.62	11.95	12.77	12.1	1	6.6	7.7	8.06	17.79	1	6.65	9.88	7.7	9.48	7.96	16.82	6.33	6.13
599.488	1204	0.0604841	1.25457	1	1	1	1	1	1	1	1	4.18	1	1	1	1	1	1	1	1	1	1	1	1	1	1	1	1	1	1	1	1	1	1	1	1	1	1	4.96	2.08	1	2.07	1	1	1	2.24	2.18	1	1
310.2	1202	0.0606465	1.47438	1.85	1	1.83	1	1.79	1	1	1	7.04	1	1	1	7.63	1	1	1	6.28	2.28	1	1	1	1.59	1	1	1	1	2.62	1	1	1	1	1	1	1	4.88	1	1	1	1	1	1	1	1	1	1	1
946.818	1204	0.0626134	0.707507	10.42	8.36	27.34	7.71	8.46	11.03	27.27	76.8	6.59	8.85	7.11	9.64	4.25	23.12	5.55	11.16	7.37	42.95	15.48	12.53	10.6	24.11	10.52	13.46	26.49	9.07	10.72	13.29	7.95	18.14	21.38	19.56	5.62	10.3	10.47	13.54	29.95	6.22	11.4	20.2	15.96	11.69	13.09	28.59	12.61	13.42
792.552	1204	0.0631544	1.20992	39.35	70.13	15.36	44.95	15.58	34.13	36.29	14.72	25.72	51.48	28.2	23.66	34.74	5.09	24.07	60.95	69.4	22.54	36.08	19.32	31.37	13.74	33.64	64.17	8.19	41.18	58.14	34.51	27.44	19.88	39.34	28.82	34.03	45.37	59.53	26.17	20.54	22.96	77.38	34.41	58.72	43.4	24.82	42.29	48.86	23.33
811.545	1204	0.0640089	0.827492	6.09	15.12	7.47	7.4	7.55	8.76	12.69	5.1	16.02	14.16	6.35	8.45	8.8	2.48	10.89	24.43	18.72	7.78	10.96	11.03	13.13	12.63	9.55	14.31	1	14.43	16.87	8.97	11.39	11.96	12.89	6.19	12.48	13.6	21.96	10.62	6.91	6.52	27.49	15.84	17.12	16.44	5.78	14.64	16.79	12.4
281.244	1202	0.0645444	1.3944	7.71	7.66	2.53	6.14	9.56	5.06	5.12	2.7	1	14.1	2.12	6.23	5.47	5.29	8.62	25.81	4.1	2.49	5.38	4.77	2.8	1	13.54	1	7.87	11.15	9.14	7.63	7.17	2.32	1	3.13	1	4.74	6.22	1.77	3.1	1	3.37	9.06	2.59	1	8.63	1.62	11.18	5.4
257.244	1204	0.0653391	1.09873	13.58	16.33	16.01	12.72	10.56	13.73	19.96	15.78	18.19	14.64	11.05	10.69	11.45	25.71	13.37	16.2	15.25	20.2	17.12	15.87	13.57	21.92	13.85	15.79	20.66	15.24	13.95	17.38	12.09	22.66	14.19	15.06	12.35	13.75	16.77	23.16	20.52	13.44	21.57	18.91	21.49	14.35	18.7	21.73	16.78	18
878.759	1204	0.0662915	1.54926	20.81	16.57	47.8	19.76	14.42	20.43	39.61	72.46	85.78	18.82	18.26	9.78	7.88	226	25.98	17.02	10.38	84.46	33.04	31.53	14.08	112.71	23.07	15.43	122.37	18.99	1	28.83	17.78	104.81	18.02	44.1	12.74	15.08	25.96	113.09	64.76	35.21	21.92	31.41	25.79	23.74	43.73	48.79	24.1	40.37
789.42	1204	0.0672311	1.50832	3.01	1	3.49	1	2.69	1	1	1	1	1	3.89	3.33	1	2.42	1	1	1	1	1	4.8	10.53	1	1	3.12	1	1	7.63	1	2.6	1	1	1	1	9.04	4.49	4.05	1	2.58	1	1	1	2.36	1	1	1	1
803.584	1204	0.0680157	0.838199	3.27	8.83	1	3.09	3.43	3.54	4.61	4	3.98	5.67	4.9	3.31	3.77	1	3.29	9.84	6.37	1	3.49	2.52	3.88	1	2.62	6.4	2.49	5.94	6.53	2.93	4.13	2.54	6.95	2.83	2.53	5.75	6.05	1	2.88	4.63	8.57	4.08	7.33	5.67	3.85	4.03	5.86	3.51
837.719	1204	0.0683556	1.72707	4.64	8.36	14.01	1	4.5	3.67	13.65	23.55	77.64	6.31	8.59	3.45	2.59	114.08	13.38	5.37	5.84	40.06	7.92	6.5	4.9	49.26	4.14	6.88	40.5	6.56	1	8.63	6.8	71.87	6.49	13.13	3.03	6.95	15.74	78.53	41.23	20.05	5.54	10.74	14.2	5.84	32.27	27.75	5.14	18.51
851.732	1204	0.068731	1.68133	5.17	3.5	9.2	1	3.15	3.04	9	15.56	35.03	3.35	4.47	1	2.32	67.36	6.37	1	3.35	23.37	5.67	3.61	1	27.49	1	2.93	32.79	4.68	1	3.97	4.53	30.18	5.76	10.59	2.65	4.22	6.86	30.48	22.07	12.52	4.09	6.86	8.68	4.83	13.14	11.88	3.2	9.23
838.725	1204	0.0691115	1.73336	3.38	4.5	8.41	3.86	2.85	1	9.73	14.1	47.37	3.96	4.17	1	1	70.02	7.08	1	3.88	22.7	6.41	3.45	4.27	27.95	1	4.44	23.2	2.96	1	6.2	4.33	43.13	3.89	9.07	2.9	5.58	9.12	46.46	24.57	11.97	4.2	7.04	8.46	1	18.76	15.8	1	9.74
682.588	1204	0.0697786	0.830318	9.2	14.81	12.7	5.63	9.79	10.25	19.81	6.76	6.08	15.43	7.09	9.99	9.42	1	8.57	20.8	14.9	14.42	20.45	22.96	17.47	1	14.76	13.55	8.05	10.62	19.23	11.09	18.06	23.64	11.86	17.54	11.6	22.82	19.73	1	25.9	4.39	20.32	19.52	14.06	34.26	22.06	15.52	16.84	17.84
653.535	1204	0.0698283	1.1584	6.42	6.88	8.03	6.05	5.58	4.19	3.86	6.95	4.27	5.54	3.01	4.49	2.79	1	3.18	7.32	6.55	4.65	8.2	5.29	5.96	6.86	7.07	6.14	1	4.72	6.04	8.16	4.32	8.3	6.56	5.6	4.27	7.48	4.24	8.27	4.97	2.94	6.12	9.18	5.27	3.85	7.35	5.15	6.2	7.91
792.494	1204	0.0704477	1.22211	37.36	64.63	19.06	41	12.53	31.51	23.78	15.72	25.06	63.84	29.19	17.95	33.59	3.75	33.58	51.72	47.22	22.12	39.56	20.51	39.6	14.18	27.01	66.58	7.8	46.26	54.75	35.23	35.05	18.63	37.34	29.54	45.76	55.52	86.03	26.55	26.74	12.02	87.65	36.94	50.06	61.19	24.99	46.43	51.93	33.09
713.27	1202	0.0725397	1.18643	2.59	3	1.72	2.79	3.24	3.01	2.83	2.03	3.68	2.57	1.85	3.71	2.19	4.04	1	1.99	1.78	1	1	2.03	2.47	5.38	2.04	2.98	1.7	1.97	2.65	2.79	2.25	2.97	2.06	2.09	2.41	1	2.18	2.47	2.2	1.95	2.79	1	1	2.68	1	1	1	3.36
784.527	1204	0.0735581	0.836908	11.29	43.03	18.39	11.97	16.08	15.56	20.65	12.54	36.56	26.56	14.09	18.71	15.99	6.83	24.57	37.98	39.42	17.36	19.98	23.14	28.11	17.72	16.69	35.52	4.19	28.03	29.17	34.83	25.39	38.05	28.68	17.19	22.21	30.78	36.96	40.09	14.99	25	59.19	41.87	56.04	35.36	12.84	25.34	41.33	40.26
927.762	1204	0.0739081	0.791612	24.83	21.84	54.12	24.58	18.09	27.73	52.18	40.8	15.43	18.87	19.25	26.84	14.42	13.8	14.56	31.87	24.27	52.34	40.85	27.76	27	51.86	74.61	26.77	76.31	18.85	65.74	20.79	22.94	26.15	46.67	35.97	17.1	17.35	20.39	4.98	48.04	7.93	15.92	37.84	29.59	28.21	30.96	44.23	24.24	21.05
914.757	1204	0.0740469	0.785953	41.11	48.43	106.32	35.31	30.77	48.34	146.85	53.88	21.13	45.81	30.65	39.74	19.55	14.18	24.68	71.06	38.67	107.04	96.5	69.27	53.71	78.66	91.55	52.49	146.57	28.95	93.97	50.81	36.61	57.57	70.8	59.6	33.56	40.54	43.6	9.61	97.58	8.91	45.98	105.32	56.4	47.15	84.42	118.01	42.51	54.63
719.546	1204	0.0743829	1.29186	2.29	3.54	1	4.13	3.29	3.15	1	1	4.68	1	2.97	4.87	2.93	1	3.63	3.34	4.57	1	2.83	1	3.43	1	2.92	4.56	1	5.07	3.29	5.22	1	1	3.9	1	2.87	1	4.61	7.29	1	9.77	6.91	3.86	3.54	2.5	1	1	4.85	4.13
801.591	1202	0.0744031	1.21785	2.46	3.89	2.72	1	2.81	1	2.09	3.25	1	5.87	1	2.39	2.69	3.12	3.31	5.14	1.74	1	3.77	1.71	1	2.69	3.6	1.91	2.94	3.75	3.98	2.41	2.54	2.25	2.17	2.26	1	1	3.19	1	2.53	1	2.82	3.92	3.18	1.93	2.16	2.57	4.69	2.17
775.574	1202	0.0769378	1.19488	2.31	3.38	2.31	1	2.01	1.97	1.91	2.21	1	3.5	1.93	2.49	1.93	2.54	1	3.31	2.19	2.51	2.85	1.85	2.04	1.92	1	1	3.17	2.59	2.96	2.05	2.32	2.4	2.43	1	1	1	2.69	1	1	1	2.42	3.45	1	2.81	1	1	3.77	1
769.489	1204	0.0770228	0.851381	8.4	23.33	11.61	15.53	10.13	15.08	14.25	10.49	22.13	18.23	12.6	14.47	18.78	4.01	17.61	25.94	32.98	8.57	15.39	17.59	21.23	10.29	19.22	19.91	3.7	27.24	21.69	15.16	22.3	15.31	21.9	13.8	19.45	19.45	26.09	12.9	10.62	12.79	33.26	16.64	29.9	26.31	8.35	11.1	31.2	17.22
292.189	1202	0.0780016	1.54991	1	5.16	4.8	1	3.7	1	1	1	9.17	1	1	1.8	11.42	1	1	1	8.96	2.63	1	2.31	1	1	3.89	1	1	3	5.34	1	3.18	1	1	1	1	1	7.71	1	1	1	1	1	1	1	1	1	1	1
751.461	1202	0.0797961	0.806491	3.51	1	1	3.32	1	1	4.86	6.09	1.83	4.68	1	4.98	2.03	1	3.22	2.99	2.44	1	1	3.03	4.11	1	3.91	3.53	4.63	1.8	4.84	1	3.47	3.71	2.21	1	5.11	1	3.84	1	3.29	1	1	3.36	5.35	1	1	1	4.01	1
1077.74	1204	0.0802254	1.235	1	1	3.41	1	1	1	1	1	1	4.54	1	3.47	1	1	1	1	1	1	1	1	1	1	1	1	1	1	1	1	1	1	3.39	1	1	1	1	1	1	1	1	1	1	1	1	1	1	1
834.619	1202	0.0812462	1.21774	3.69	3.63	3.96	2.74	5.48	2.21	3.12	5.82	6.45	3.68	4.85	2.34	1.87	11.88	5.22	2.13	2.57	5.07	3.23	5.81	1	12.92	3.58	6.23	4.14	4.79	5.53	4.18	3.11	8.51	3.92	2.64	5.37	2.86	6.45	13.07	5.62	9.24	4.19	4.72	6.12	4.38	5.53	7	3.83	5.45
822.702	1204	0.0829117	1.42706	1	1	3.41	1	3.17	1	1	3.73	7.3	1	1	1	1	8	1	1	1	4.85	1	1	3.17	1	1	2.53	4.74	1	1	1	1	5.35	1	1	1	1	1	5.42	2.9	2.69	1	1	1	1	1	3.13	1	1
747.508	1204	0.082914	2.38869	1	1	1	19.38	21.76	1	1	12.41	24.68	1	1	1	1	12.01	23.55	1	1	1	1	1	1	14.29	1	1	1	1	1	1	1	1	1	1	1	1	1	1	1	1	1	1	1	1	1	1	1	1
326.246	1202	0.0829613	1.28755	2.4	2.15	1	1	1.9	1	1.93	1	1	4.09	1	1	2.35	2.36	2.48	6.99	1.88	1	1	2.14	1	1	2.24	1	2.04	3.58	2.34	1.71	1	1	1	1	1	1	2.96	1	1	1	1	1	1	1	1	1	2.22	1
841.742	1204	0.0833106	1.62329	2.26	1	1	1	1	1	2.86	2.62	8.15	1	3.14	1	1	15.16	1	1	1	2.63	1	2.24	1	1	1	1	1	1	1	1	2.47	6.18	1	1	1	1	1	6.93	2.51	1	1	1	1	1	1	1	1	2.72
928.778	1204	0.0846077	0.800548	31.34	31.39	98.6	34.58	31.11	40.97	71.71	68.39	14.95	30.04	26.7	38.43	18.93	16.13	19.57	40.74	26.33	92.99	59.28	48.37	37.84	57.91	67.79	47.6	99.3	33.29	54.3	40.11	28.76	41.13	62.87	58.99	25.25	32.43	28.82	7.57	66.56	9.55	29.47	63.41	41.79	52.24	32.59	64.68	40.71	35.76
586.494	1202	0.0849363	1.17279	1	1	1	1	1	1	1	1	1	3.6	1	1	1.73	1	1	2.38	1	1	1	1	1	1	2.16	1	1	1.82	1.98	1	1	1	1	1	1	1	1.98	1.82	1	1	1	1.79	1	1	1.8	1	3.16	1
585.268	1204	0.0854342	1.15826	1	1	1	1	1	1	1	1	1	1	1	1	1	1	1	1	1	1	1	1	1	1	1	1	1	3.5	2.97	1	1	1	1	1	1	2.27	1	1	1	2.54	1	1	1	1	1	1	1	1
569.369	1202	0.0860941	0.892881	28.67	25.68	24.32	19.5	18.74	24.27	20.5	28.66	27.53	28.78	22.88	18.91	12.4	13.43	22.06	14.1	15.83	24.21	20.99	16.78	25.82	38.7	19.12	27.98	26.66	17.78	27.7	15.74	21.44	27.24	27.01	19.56	26.73	16.55	32.15	22.57	28.71	9.86	43.88	33.65	24.2	27.89	22.34	24.02	27.19	30.41
832.75	1204	0.0861695	1.55756	2.16	4.12	4.7	4.08	2.06	3.36	5.4	7.97	12.21	1	1	1	1	30.76	4.57	3.28	2.25	8.56	5.33	3.25	1	11.12	3.13	1	8.39	1	1	3.14	1	14.68	3.32	4.48	1	1	1	16.44	7.13	1	1	4.54	3.35	2.25	3.99	10.02	3.58	4.55
711.256	1202	0.0867669	0.732177	1	1	1	4.7	1	4.53	1	6.38	1	1	1	1	2.83	1	3.1	1	3.7	1	1	3.54	2.15	1	3.39	4.83	1	1	3.61	1	1	1	1	1	1	3.14	1	1	1	2	1	3.77	1	1.69	1	1	3.91	1
994.816	1204	0.0873096	0.728324	1	1	1	1	1	1	6.81	3.46	1	1	1	1	1	1	1	1	2.24	1	1	1	1	3.35	1	1	7.99	1	1	1	1	1	3.09	1	1	3.46	4.01	1	1	1	1	1	1	3.27	4.78	4.41	3.21	2.63
743.545	1202	0.0873243	0.867637	6.53	8.14	13.27	6.63	6.04	5.26	5.87	15.18	5.31	9.28	10.06	8.36	4.08	14.8	14.67	3.09	6.55	11.32	8.67	14.98	8	4.51	7.57	9.89	12.09	11.49	8.3	9.33	7.63	11.08	10.64	6.04	9.64	7.26	11.87	6.78	9.92	11.65	11.83	11.22	19.31	11.12	8.77	13.48	11.89	11.62
739.516	1204	0.0880454	1.28447	5.11	21.82	4.76	10.06	7.17	7.58	6.6	5.22	18.75	7.71	5.98	15.47	5.85	6.76	6.9	11.02	27.82	5.16	6.43	7.99	7.07	6.52	9.03	8.74	1	13.13	10.81	13.24	7.68	11.57	10.72	6.25	5.16	8.62	8.07	17.77	2.85	32.54	11.32	6.79	25.24	8.26	4.37	4.98	7.12	6.38
574.299	1204	0.0882579	1.58853	10.8	14.96	14.02	11.58	1	1	1	2.16	12.05	5.82	19.58	24.86	7.25	1	8.82	3.58	5.3	1	4.7	13.58	54.84	1	8.04	6.6	1	12.17	40.19	3.92	6.62	2.95	2.64	2.22	14.44	37.12	6.12	6.61	3.25	1	1	3.64	8.32	5.88	4.76	1	12.74	8.85
884.786	1204	0.0896605	0.788623	4.21	6.06	11.21	4.35	5.07	4.26	10.54	19.39	1	4.72	3.47	4.22	3.62	6.58	3.35	5.29	4.34	14.23	7.16	5.84	3.74	10.34	6.44	6.31	10.72	4.12	7.72	5.98	3.27	7.13	7.62	5.82	3.41	5.14	5.43	5.47	11.42	1	5.88	11.88	7.8	5.5	6.08	12.64	7.28	5.57
882.77	1204	0.0897103	0.804881	6.44	6.5	16.06	5.41	4.74	6.32	14.13	16.52	5.95	6.22	5.53	5.9	2.73	21.1	4.4	9.09	5.58	17.84	12.07	8.14	6.08	12.11	12.99	10.1	17.61	5.8	10.76	7.33	4.23	12.15	13.09	10.73	4.42	7.09	6.27	6.65	14.98	3.58	7.58	18.01	11.08	7.16	7.43	17.49	10.94	9.84
1000.78	1204	0.0897336	1.40892	1	5.31	1	1	1	1	1	3.66	1	1	3.22	3.03	1	1	1	4.05	1	1	1	1	1	4.03	1	4.1	1	1	1	1	1	1	1	1	1	1	4.21	1	8.17	1	1	1	1	1	1	4.77	1	1
720.551	1204	0.0900036	1.22477	1	3.11	1	1	1	1	1	1	2.66	1	1	1	2.04	1	1	1	1	1	1	1	1	1	1	3.57	1	2.41	1	1	1	1	3.18	1	2.61	1	1	1	1	3.43	1	1	1	1	1	1	1	2.43
597.267	1204	0.0903077	1.29667	1	1	1	1	1	1	1	1	3.95	3.12	1	1	3.17	1	1	1	1	1	1	1	1	1	3.61	1	1	5.96	2.98	1	1	1	1	1	1	1	3.04	2.41	1	1	1	3.32	1	1	1	1	1	1
589.337	1202	0.090489	0.870853	21	23.76	32.24	23.89	17.34	29.21	26.69	23.97	34.42	37.8	24.02	20.27	16.5	15.22	25.04	18.17	21.23	15.27	20.62	20.08	19.13	45.34	26.07	27.7	17.65	23.69	24.84	15.57	21.89	21.92	20.79	18.78	22.64	12.22	29.41	23.14	26.36	11.84	58.18	34.05	26.34	30.53	17.76	17.48	42.76	28.19
885.791	1204	0.0909322	0.771487	3.08	4.05	6.98	1	1	1	7.68	13.19	1	1	1	1	3.92	4.61	3.91	6.19	2.94	9.81	4.9	5.25	3.29	6.41	3.8	3.79	6.6	2.9	4.59	4.11	1	3.49	4.84	1	2.48	1	3.9	3.78	8.76	1	5.57	9.08	5.27	3.34	4.9	9.65	4.39	5.91
586.389	1202	0.0926939	1.08761	2.58	1	1.9	1	1	1	1	1	1	1	1.72	1	1	1	1	1	1	1	1	1	1	1	1	1	1	1	1	1	1.83	1	1	1	1	1	1	1	1	1	1	1	1	1	1	1	1	1
999.858	1204	0.0927935	0.794751	1	1	3.17	1	1	1	1	1	1	1	1	1	1	1	1	1	1	1	1	2.78	1	1	1	1	1	1	1	1	1	1	1	1	1	1	1	1	2.89	1	1	1	1	1	1	1	1	1
1001.77	1204	0.0927987	1.36185	5.91	1	1	3.32	1	1	5.89	3.39	1	4.24	3.94	1	4.74	3.13	3.02	3.76	4.11	1	1	1	1	1	1	1	5.42	1	2.65	1	1	1	1	1	3.19	1	2.99	1	4.43	1	1	1	1	4.82	3.7	3.5	1	1
668.557	1204	0.0928881	1.21189	5.79	5.25	4.28	4.82	3.89	6.04	4.3	3.71	4.16	6.67	4.95	4.05	5.76	1	4.28	5.53	3.34	2.85	5.65	3.84	9.57	2.72	6.28	4.31	1	5.07	5.43	1	5.47	4.28	4.85	5.12	3.18	10.18	10.54	1	6.61	1	13.32	5.87	5.06	7.08	9.13	6.41	5.97	6.25
945.762	1204	0.0957652	0.470547	1	1	1	1	1	1	1	1	1	1	7.59	1	1	1	1	1	1	1	1	12.69	1	1	1	1	1	1	1	1	1	1	1	1	1	1	1	1	1	1	1	1	1	1	1	1	1	1
256.24	1204	0.0964492	1.093	77.84	93.25	92.07	71.81	62.34	79.52	114.63	90.58	104.45	82.67	62.43	60.23	64.17	147.86	75.25	93.36	84.75	121.59	100.2	88.82	83.36	132.26	78.8	91.33	121.86	83.66	80.38	102.06	71.64	134.28	80.65	89.86	72.62	80.9	98.58	142.21	120.99	76.98	126.43	108.17	124.88	81.76	109.95	128.07	96.56	105.42
1040.82	1202	0.0967288	1.3273	1	1	1	1	1	1	1	1	1	3.54	1	1	1	1	3.43	1	1	1	1	3.21	1	1	3.37	1	1	4.97	4.57	1	1	1	1	1	1	1	1	1	1	3.03	1	3.07	1	1	1	1	6.1	1
874.73	1204	0.0968352	1.28912	10.21	15.6	27.43	10.61	8.46	10.09	25.41	20.61	20.02	14.31	9.2	8.42	5.43	18.41	13.12	10.78	5.62	40.13	17.23	14.96	12.88	47.94	9.95	13.82	59.11	10.04	6.3	16.9	11.89	34.13	12.7	25.83	6.24	11.49	15.98	12.33	34.05	10.27	11.22	23.99	17.95	17.14	28.24	34.75	11.47	22.79
757.503	1204	0.0969373	0.844586	8.49	31	14.03	8.96	14.23	8.65	10.77	10.69	25.19	17.15	12.16	16.55	11.23	4.52	16.18	21.63	27.59	11.04	14.24	13.56	22.57	9.39	11.98	27.27	2.4	21.54	20.94	30.13	19.32	27.73	20.79	11.02	14.41	25.06	25.56	22.47	8.8	14.78	32.14	25.76	38.81	21.99	6.88	13.43	21.32	25.45
819.582	1204	0.0983427	1.15904	25.54	30.67	7.28	22.21	12.97	19.99	18.1	11.33	18.01	24.02	16.19	10.54	19.3	2.45	16.67	35.69	34.51	18.26	21.24	10.78	21.95	14.94	16.51	35.82	8.05	22.89	34.36	14.7	16.72	12.19	22.39	17.46	20.16	22.98	36.75	11.36	12.45	12.31	31.95	20.1	22.87	23.39	16.79	36.35	20.51	12.38
755.487	1204	0.0987162	0.845118	8.86	27.88	16.03	14.94	8.99	14.72	14.98	10.24	23.87	27.2	14.81	15.27	21.66	3.78	19.95	30.53	36.38	9.02	24.02	18.19	30.32	10.42	19.45	32.23	2.66	33.31	30.04	23.87	25.73	24.28	25.14	13.05	21.27	29.13	38.59	15.85	13.18	12.55	52.94	22.9	37.76	31.44	11.14	16.31	31.8	24.71
922.821	1204	0.0991331	0.63342	6.62	1	12.09	1	1	1	9.2	36.18	6.95	1	5.85	1	3.77	24.62	4.38	1	1	16.89	7.32	1	1	1	1	1	19.59	1	1	1	1	11.6	1	9.89	1	4.11	5.1	8.47	14.19	1	1	1	1	1	1	11.15	1	1
796.585	1204	0.100266	0.861286	6.52	19.5	8.9	9.91	8.6	12.93	13.54	7.43	18.65	15.34	8.71	11.03	11.62	3.43	11.11	25.73	26.19	7.23	13.43	12.7	15.19	11	15.82	17.6	1	19.31	19.09	9.21	13	12.77	13.7	8.78	13.5	15.17	19.65	10	8.22	14.4	26.91	18.05	20.34	19.76	5.89	12.2	21.85	10.62
289.979	1202	0.100622	0.817039	1	1	1	1	1	1	1.89	1	1	1	1	1	1	1	1	1	1	1	1	1	1	1	1	1	1	1	1	1	2.47	1	1	1	1	1	1	1	1	1	1	1	1	1	1.66	1	1	1
1041.83	1202	0.102197	1.34401	1	3.39	1	1	3.04	1	1	1	1	4.22	1	1	1	6.07	5.09	1	1	1	3.29	4.12	3.16	1	3.83	1	1	5.86	3.63	3.84	1	1	1	1	1	1	4.64	1	1	1	1	1	3.8	1	3.81	1	6.67	1
850.728	1204	0.102564	1.76181	1	1	9.88	2.83	1	3.38	1	1	39.5	5.1	5.95	1	1	1	8.4	1	1	25.2	5.39	1	4.04	29.23	1	1	32.56	1	1	1	1	33.7	1	1	1	4.41	9.23	35.7	1	13.16	4.8	8.92	8.72	1	15.48	13.38	3.47	1
586.396	1202	0.103139	0.963391	1	1	1	1	1	1	1	1	1	1	1	1	1	1	1	1	1	1	1	1	1	1	1	1	1	1	1	1	1	1	1	1	1	1	1	1	1	1	1	1	1	1	1	1	1	1
922.838	1204	0.103213	0.844187	1	1	1	1	1	1	1	1	1	1	1	1	1	1	1	1	1	1	1	1	1	1	1	1	1	1	1	1	1	1	1	1	1	1	1	1	1	1	1	1	1	1	1	1	1	1
280.19	1202	0.10383	0.947996	1	1	1	1	1	1	1	1	1	1	1	1	1	1	1	1	1	1	1	1	1	1	1	1	1	1	1	1	1	1	1	1	1	1	1	1	1	1	1	1	1	1	1	1	1	1
342.079	1202	0.103927	0.958904	1	1	1	1	1	1	1	1	1	1	1	1	1	1	1	1	1	1	1	1	1	1	1	1	1	1	1	1	1	1	1	1	1	1	1	1	1	1	1	1	1	1	1	1	1	1
997.755	1204	0.103962	0.884956	1	1	1	1	1	1	1	1	1	1	1	1	1	1	1	1	1	1	1	1	1	1	1	1	1	1	1	1	1	1	1	1	1	1	1	1	1	1	1	1	1	1	1	1	1	1
744.548	1202	0.104005	0.870515	3.02	4.37	5.26	3.01	2.41	2.31	2.72	7.82	1	3.53	3.95	3.5	2.75	7.27	6.13	1	3.15	5.38	4.01	6.07	3.74	2.23	3.1	5.04	4.92	5.3	3.34	4.76	3.59	4.55	5.18	2.99	4.9	3.61	6.16	4.58	4.72	4.71	6.22	5.5	9.03	4.71	3.62	6.01	5.51	4.9
280.241	1202	0.104337	1.3226	36.8	32.2	12.79	28.22	42.17	23.3	20.13	10.83	5.4	59.17	8.62	27.53	20.61	25.3	35.45	112.42	20.15	7.45	23.24	20.31	9.83	15	60.41	7.32	32.96	53.12	43.69	35.85	30.45	14.01	6.21	14.07	3.17	23.43	26.74	5.04	13.11	1.91	15.9	34.45	13.79	3.97	39.75	9.66	51.12	20.03
732.493	1204	0.104374	0.843404	13.32	45.85	22.08	17.72	18.02	17.9	16.85	16.29	18.7	28.05	20.09	24.12	27.93	3.92	31.57	29.77	50.23	15.41	25.47	26.6	39.45	7.19	20.64	42.31	2.7	39.93	34.98	37.35	30.7	28.24	35.89	15.78	29.67	45.91	51.05	30.86	11.98	23.78	71.33	34.94	45.21	29.8	12.81	20.32	39.33	42.78
200.178	1204	0.104998	0.934579	1	1	1	1	1	1	1	1	1	1	1	1	1	1	1	1	1	1	1	1	1	1	1	1	1	1	1	1	1	1	1	1	1	1	1	1	1	1	1	1	1	1	1	1	1	1
306.103	1202	0.105344	0.962861	1	1	1	1	1	1	1	1	1	1	1	1	1	1	1	1	1	1	1	1	1	1	1	1	1	1	1	1	1	1	1	1	1	1	1	1	1	1	1	1	1	1	1	1	1	1
280.189	1202	0.105733	1.52938	1	1	5.25	1	4.51	1	1	1	9.03	1	1	1	9.95	1	1	1	6.81	1	1	1	1	1	1	1	1	1	1	1	1	1	1	1	1	1	6.5	1	1	1	1	1	1	1	1	1	1	1
450.307	1204	0.105958	0.942127	1	1	1	1	1	1	1	1	1	1	1	1	1	1	1	1	1	1	1	1	1	1	1	1	1	1	1	1	1	1	1	1	1	1	1	1	1	1	1	1	1	1	1	1	1	1
865.751	1204	0.106686	1.48253	30.12	28.36	60.82	28.04	21.64	29.88	71.14	102.35	156.89	26.9	26.38	16.95	10.54	400.75	43.34	30.16	18.83	137.1	56.29	43.87	21.16	161.21	35.21	26.08	152.93	26.85	21.9	46.96	24.06	226.34	31.02	50.81	17.18	24.24	45.65	270.85	137.92	60.52	38.53	59.25	45.22	30.01	100.12	92.31	35.88	73.03
972.379	1202	0.108236	1.5375	1	3.61	3.78	8.53	1	7.31	1	1	1	1	1	1	1	1	1	1	1	1	1	1	1	3.66	1	1	1	1	1	1	1	1	1	1	1	1	1	1	1	1	1	3.31	1	1	1	11.77	1	1
1001.88	1204	0.108265	0.764504	1	1	1	1	1	3	1	1	1	1	1	1	2.65	1	1	1	1	1	1	1	1	3.94	1	1	1	1	1	1	1	1	1	1	1	1	1	1	1	1	1	1	1	1	1	1	1	1
719.625	1204	0.111694	1.12931	12.07	13.37	8.04	11.3	13.22	8.18	7.29	6.11	8	12.29	7.73	9.73	12.24	4.32	10.25	14.44	10.67	6.4	8.55	13.59	8.69	4.42	12.68	7.23	3.33	8.04	9.67	6.67	8.47	10.26	4.8	9.11	6.36	9.78	9.56	9.77	6.26	3.56	12.87	11.43	9.37	10.58	8.61	10.32	18.25	12.95
562.496	1202	0.115115	1.26885	2.08	2.34	1	1	3.07	1	1.77	2.04	1	4.47	1	2.02	1.9	3.68	2.73	6.54	1	1	1	2.19	2.23	2.09	5.24	1	3.25	3.81	3.87	1	1	2	1	1	1	1	2.99	1	1	1	1	3.69	1	1	3.31	1	6.98	1
566.527	1202	0.116588	1.18054	1	2.25	1	1.67	1	1	1	1	1	1	1	1	1	2.22	1	2.79	1	1	1	1	1	1	1	1	1.88	2.52	2.02	1	1	1	1	1	1	1	1	1	1	1	1	1	1	1	2.08	1	4.7	1
969.832	1204	0.116619	0.77847	1	1	1	1	1	1	1	1	1	1	1	1	1	1	1	1	1	1	1	1	1	1	1	1	1	1	1	1	1	1	1	1	1	1	1	1	1	1	1	1	1	1	1	1	1	1
347.128	1202	0.117502	0.820184	4.03	3.03	2.55	1	1	1	1	5.29	1	4.83	5.18	3.96	1	9.15	6.87	4.76	1	3.09	1	4.84	2.88	1	3	6.91	3.17	3.15	3.21	2.83	1	3.95	2.85	3.29	5.19	8.62	5.79	3.34	5.47	1	1	3.84	5.62	3.82	5.25	11.34	4.13	3.68
686.489	1204	0.117865	0.839317	12.64	34.25	15	20.27	20.76	23.56	11.28	12.97	14.78	21.28	20.79	26.92	30.64	1	21.26	22.49	54.18	8.79	19.55	19.33	31.51	4.02	20.44	29.76	2.6	34.51	26.8	31.76	26.7	16.44	31.78	13.26	23.85	32.04	30.06	12.04	5.59	18.41	46.39	23.1	27.68	19.83	9.27	9.67	27.55	22.12
840.741	1204	0.11788	1.88529	1	1	4.03	1	1	1	5.17	6.44	25.81	1	3.22	1	1	46.15	3.45	1	1	6.38	1	1	1	5.55	1	2	8.07	1	1	1	1	17.54	1	1	1	1	4.08	23.18	8.83	3.41	1	2.7	2.67	2.72	6.29	2.97	2.96	4.97
754.582	1204	0.117998	1.26672	1	1	1	1	2.4	1	1	1	1	1	1	1	1	1	1	1	1	1	1	1	4.31	1	1	1	1	1	1	1	1	1	1	1	1	1	4.25	1	1	1	1	1	1	5.99	2.65	1	1	1
295.227	1204	0.118257	0.828699	3.3	2.89	7.54	2.83	2.57	4.12	7.99	3.96	1	3.03	2.45	3.05	2.09	1	1	4.23	2.49	7.88	6.23	4.68	3.67	3.77	6.5	3.59	7.65	2.03	5.62	3.37	2.05	4.68	3.7	4.26	2.79	2.49	2.89	1	6.95	1	3.61	6.83	4.57	2.41	5.04	7.08	2.89	3.97
866.755	1204	0.119108	1.49091	18.09	16.28	33.94	16.39	11.98	16.71	38.41	59.12	92.76	14.4	16.57	9.7	6.24	248.44	24.44	16.5	10.42	70.94	31.73	24.31	12.49	76.65	18.97	13.24	81.82	15.12	12.28	25.79	12.08	122.31	16.89	27.02	9.11	12.21	24.02	157.42	72.76	33.82	22.37	30.61	24.18	15.65	55.24	48.16	22.4	38.86
781.605	1204	0.11963	0.806372	2.75	6.25	1	1	2.36	1	3.36	1	1	1	1	1	2.07	2.53	1	4.16	6.01	1	3.23	4.14	1	3.16	3.96	4.51	1	5.31	4.84	1	3.96	1	4.04	1	3.14	5.36	1	3.03	1	4.33	7.12	4.81	1	4.96	1	1	5.5	3.06
545.396	1204	0.122119	1.22093	1	1	1	1	3.66	1	1	1	1	1	1	1	1	1	1	1	1	1	1	1	1	1	2.69	1	1	1	1	1	2.36	1	1	1	1	1	1	1	1	1	1	1	1	1	1	1	5.54	2.71
562.496	1204	0.124967	0.830131	3.05	1	3.51	2.17	1.94	1	1	1	1	1	1	1	2.56	1	1	3.41	3.94	1	2.76	3.21	2.68	1	3.48	2.34	1	2.31	3.49	2.44	1	3.3	1	1	1	2.49	2.4	1	1	2.43	2.64	4.15	2.48	2.13	1	1	3.3	1
812.557	1204	0.126266	0.863882	6.26	12.58	6.67	5.23	6.22	5.35	8.03	3.8	18.49	9.49	3.87	4.74	6.66	2.81	8.31	12.38	11.57	7.94	6.96	8.36	7.83	12.28	4.96	11.8	2.7	8.32	10.1	10.1	7.59	14.21	8.59	6.52	6.77	9.25	11.74	11.7	6.58	5.92	15.36	11.86	13.01	9.31	4.03	10.08	9.58	10.42
795.58	1204	0.126288	0.86815	17.36	37.02	15.03	20.47	18.53	24.69	26.73	11.98	39.43	29.52	20.16	22.88	25.8	5.51	23.75	50.17	56.35	15.41	26.16	26.04	29.03	23.25	30.28	34.15	6.54	39.46	37.77	18.4	24.11	26.41	28.83	17.6	23.44	29.92	40.23	21.9	13.95	25.88	55.38	33.98	38.28	39.21	12.79	24.41	44.76	21.36
950.756	1204	0.127459	1.24323	68.97	23.55	28.73	21.18	11.37	31.63	75.34	25.13	10.77	36.67	22.3	18.74	23.7	24.78	12.46	32.72	16.84	28.82	51.17	22.22	40.59	37.46	19.22	42.45	113.6	24.36	18.51	31.31	44.54	19.32	20.9	50.75	20.03	31.59	38.24	7.69	67.66	3.81	35	28.65	23.17	63.25	63.37	69.5	27.31	25.55
324.216	1202	0.12757	1.42909	1	1	2.53	1	2.41	1	1	1.73	8.51	2.51	1	1	9.94	1	1	1	7.07	1	1	1.97	1.65	1	2.77	1	1	1	1	1	1	1	1	1	1	1	5.86	1	1	1	1	1	1	1	1	1	1	1.88
422.155	1202	0.129521	1.08866	1	1	2.52	1	1	1	1	1	1	1	1	2.08	1	1	1	1	1	1	1	1	1	1	1	1	1	1	1	1	1	1	1	1	1.8	1.72	1	1	1	1	1	1	1	1	1	1	1	1.96
568.357	1202	0.131158	1.13667	9.89	12.77	8.6	8.87	13.19	7.97	6.99	10.79	11.64	10.74	8.59	8.22	5.65	23.52	10.26	6.12	5.51	9.53	6.91	6.54	7.65	21.68	7.24	12.43	9.83	7.44	9.56	10.99	9.4	13.27	9.6	8.86	9.22	5.8	8.97	25.27	9.23	8.58	13.3	12.12	8.86	8.39	7.89	7.77	11.42	14.11
536.481	1202	0.132663	1.13488	1	1	1	1	1	1	1	1	1	2.65	1	1	1	1	1	3.25	1	1	1	1	1	1	1.98	1	1	2.1	2.61	1	1	1	1	1	1	1	1	1	1	1	1	1	1	1	1	1	2.15	1
361.184	1202	0.133427	1.20651	17.57	21.41	22.46	10.91	1	1	7.39	8.52	14.1	7.25	13.24	17.56	3.42	5.67	8	7.81	5.34	8.02	6.53	13.03	14.86	2.08	6.18	10.08	8.01	8.54	12.11	6.71	6.61	5.85	3.2	4.9	15.05	18.18	10.18	6.07	21.58	1	1	6.06	10.37	5.5	4.83	7.29	7.86	18.67
347.136	1202	0.134029	1.1137	1	3.12	1	1	1	1	2.31	1	1	1	1	1	1	1	1	2.8	1	1	1	1	1	1	1	1	1	1	1	1	1	1	1	1	1	1	1	1	1	1	1	1	1	1	1	1	1	1
688.506	1204	0.134122	1.17469	11.16	19.18	5.57	14.74	19.73	11.43	6.26	5.78	17.75	12.81	9.71	10.86	15.43	3.87	14.24	12.53	19.75	4.67	11.3	10.4	16.35	7.14	12.47	19.66	1	18.32	16.03	27	15.23	17.54	14.98	7.64	15.47	11.23	15.12	32.41	4.19	20.97	22.75	12.14	13.15	11.54	7.5	6.38	14.23	16.39
202.101	1202	0.135895	1.20931	4.97	8.65	3.66	2.1	4.06	5.31	3.39	5.06	4.91	1.72	4.25	6.26	1.84	1	1.85	1	1.66	3.8	1	1	3.04	2.84	2.57	2.64	3.62	2.51	1	1.76	1	2.6	2.14	2.85	3.96	1	1	2.37	4.15	6.52	3.45	2.87	2.33	3.84	1.77	2.68	4.1	7.5
574.298	1202	0.135993	1.28852	6.56	10.35	16.4	5.68	1	1	2.07	4.95	5.75	2.85	9.14	9.89	2.43	3.4	6.62	2.27	1	3.17	3.46	10.93	19.06	1	2.31	4.28	3.38	4.58	15.84	1.74	2.68	2.95	2.83	2.43	4.55	10.52	4.22	3.83	15.23	1	1	4.54	6.06	4.68	2.98	5.22	7.2	5.59
783.517	1204	0.136327	0.855962	13.13	35.02	16.94	15.61	12.82	19.55	22.41	10.79	31.34	33.52	15.18	17.21	21.52	1	24.67	46.48	45.05	13.31	28.94	24.4	33.84	21	24.68	36.44	3.77	34.12	37.11	24.6	27.68	31.05	29.11	17.36	26.86	31.92	48.01	26.19	18.72	17	76.58	35.61	52.01	40.43	16.93	25.55	48.94	33.17
942.725	1204	0.138305	1.67043	1	1	1	1	1	1	1	1	1	1	1	1	1	1	1	1	1	1	1	1	1	1	1	1	1	1	1	1	1	1	1	1	1	1	1	1	1	1	1	1	1	9.15	9.93	14.76	1	1
601.505	1204	0.138376	1.2663	2.32	1	1	1	1	1	1	1	6.72	1	1	1	1	1	1	1	1	1	1	1	1	1	1	1.94	1	1	1	1	1	2.84	1	1	1	1	1	5.14	1	1	1	1	1	1	2.76	1	1	2.14
308.221	1202	0.138966	1.39121	1	2.95	5.9	1	4.84	1	1	1	8.68	1.56	1	1	8.82	1	1	1	6.22	2.02	1	3.47	1	1	4.55	1	1	2.75	6.93	1	5.03	1	1	1	1	1	7.23	1	1	1	1	1	1	1	1	1.65	1	1
858.682	1202	0.140322	1.16705	3.8	4.52	4.08	5.45	6.47	5.49	4.59	4.21	5.45	3.77	5.56	3.15	1	1	1	1	1	3.32	4.89	3.16	5.08	3.89	4.01	7.45	3.16	4.84	4.25	5.8	6.77	3.23	5.43	4.78	7.03	3.99	4.54	4.2	1	6.24	7.3	3.51	1	6.49	5.61	1	3.89	4.1
832.762	1204	0.141808	1.1487	1	1	1	1	1	1	1	1	1	1	1	1	1	1	1	1	1	1	1	1	1	1	1	2.82	1	2.85	1	1	1	1	1	1	1	1	1	1	1	4.17	1	1	1	1	1	1	1	1
839.733	1204	0.141944	1.84725	1	1	6.22	1	1	1	1	13.52	49.52	1	4.18	1	1	91.1	5.28	1	3.28	17.58	1	1	1	12.98	1	3.28	17.6	3.5	3.43	3.32	3.55	34.34	3.81	5.3	1	2.85	6.4	45.24	17.39	8.64	5.69	1	5.69	1	13.07	9.33	2.83	6.98
957.8	1204	0.142194	0.754749	3.6	1	5.6	3.19	1.96	4.02	4.56	1	3.41	1	1	1	1	4.23	3.08	1	2.57	5.31	3.23	1	1	1	1	3.6	8.03	1	1	1	3.71	3.7	8.08	1	3.11	1	1	1	1	1	1	4.79	4.12	3.82	3.22	1	1	4.45
590.341	1202	0.142288	0.89312	6.48	7.94	9.66	7.98	6.76	9.34	8.48	7.56	9.75	12.21	7.32	6.83	5.42	5.05	7.4	6.19	7.18	4.26	6.44	6.37	6.41	13.73	7.59	9.33	6.59	8.21	8.4	5.62	7.13	6.77	6.72	6.02	7.87	4.69	9.1	7.11	7.96	2.9	18.19	10.92	8.03	9.5	5.62	5.46	13.06	9.41
418.22	1204	0.143301	0.761153	1	1	1	4.59	1	1	1	1	2.94	3.39	5.41	3.68	9.47	1	5.97	1	2.18	1	2.5	2.45	3.94	1	5.31	3.43	1	8.28	7.88	2.75	4.17	2.18	3.9	1	4.94	10.38	1	1	1	1	1	1	5.08	3.62	3.71	1	1	1
734.509	1204	0.143802	1.19296	10.97	25.54	8.86	13.03	16.16	1	8.77	6.99	19.29	16.82	10.95	10.45	15.16	6.5	18.17	18.04	19.51	9.26	15.12	12.61	20.37	9.94	12.49	27.94	2.91	19.95	19.69	30.49	16.73	23.84	16.78	1	16.79	18.43	25.94	42.82	8.53	18.01	36.94	16.25	20.73	17.01	10.7	13.2	20.5	24.59
746.569	1204	0.145248	1.14529	22.83	48.29	13.45	29.87	33.74	19.75	17.92	16.38	39.97	26.42	24.15	23.6	31.05	17.85	30.79	29.95	41.91	18.23	25.37	27.93	32.76	20.25	28.93	48.36	5.87	39.97	38.73	51.28	30.94	44.62	33.64	20.24	30.28	30.22	39.69	71.24	11.64	51.8	46.74	26.54	37.32	31.16	17.7	20.62	33.92	32.98
993.815	1204	0.146239	0.752412	4.71	1	1	1	1	1	1	1	1	1	1	1	1	1	1	1	1	1	1	1	1	1	1	1	1	3.46	1	1	1	1	3.64	5.93	1	3.06	1	1	7.13	1	1	1	1	1	4.24	1	1	1
820.528	1204	0.147476	1.15179	20.16	24.38	6.41	16.19	7.51	13.3	11.77	7.54	14.67	22.82	12.94	6.8	13.3	1	15.6	24.1	18.97	14.18	18.08	9.39	20.56	12.94	11.88	26.78	6.94	17.99	24.37	11.9	15.35	11.42	18.31	13.69	18.46	21.06	39.06	9.72	13.89	1	28.02	16.95	18.85	25.02	14.14	30.86	16.77	12.76
564.512	1202	0.147719	1.40906	1.97	1	1	1	4.48	1	1	1	1	6.98	1	1	2.17	3.1	3.81	7.12	1.77	1	1	1	1	1	1	1	1	1	1	1	1	1	1	1	1	1	1	1	1	1	1	3.45	1	1	3.68	1	11.88	1
689.509	1204	0.148516	1.15917	3.9	8.16	1	7.19	6.41	5.6	3.09	2.59	7.31	5.89	3.88	5.01	6.26	2.29	6.01	5.98	8.35	1	6.46	4.79	6.74	3.47	6.11	7.25	1	6.9	7.4	10.04	5.98	7.34	6.37	4.18	6.2	5.29	6.53	13.8	2.13	10.83	10.67	5.04	6.71	6	2.26	3.08	7.18	7.35
912.741	1204	0.149449	0.814717	15.07	15.4	31.7	8.76	6.87	12.72	40.67	15.39	11.13	15.3	9.99	11.72	6.64	7.29	5.43	20.23	11.59	31.7	29.39	13.24	20.59	28.62	49.2	19.46	45.92	9.37	61.78	12.34	13.9	19.24	26.15	21.72	6.14	14.2	14.31	3.61	34.51	1	14.22	29.24	22.02	17.28	35.25	44.06	11.29	18.06
881.781	1204	0.149641	0.862069	1	1	1	1	1	1	1	1	1	1	1	1	1	1	1	1	1	1	1	1	1	1	1	1	1	1	1	1	1	1	1	1	1	1	1	1	1	1	1	1	1	1	1	1	1	1
959.824	1204	0.151544	0.748639	3.17	1	5.21	1	1	3.03	4.17	7.54	1	1	1	1	1	3.22	1	3.89	1	4.92	1	1	1	1	4	1	5.52	3	1	1	4.17	1	6.32	4.42	2.7	1	1	1	1	3.58	1	1	1	4.06	1	4.54	1	2.66
472.183	1202	0.151736	1.12287	1	1	1	1	2.62	1	1	1	1	2.1	1	1	2.04	1	1	2.1	1	1	1	1	1	1	1.69	1	1	1	1	1	1	1	1	1	1	1	1	1	1	1	1.88	1	1	1	2.67	1	2.64	1
770.566	1204	0.151752	0.87737	6.65	28.15	11.36	9.27	14.53	10.87	11.75	11.04	24.25	12.05	10.71	18.57	13.23	6.34	13.56	19.69	28.15	10.58	12.16	14.3	14.44	8.82	12.82	21.36	1	18.62	17.68	23.11	14.52	22.05	17.34	10.82	10.99	17.59	16.93	20.75	6.13	25.42	22.43	19.31	32.11	16.85	7.07	12.02	18.29	16.91
853.747	1204	0.152032	2.48482	1	1	1	1	1	1	1	8.9	21.42	1	3.43	1	1	49.54	1	1	2.4	1	1	1	1	1	1	1	1	1	1	1	3.04	12.74	1	4.43	1	1	1	1	1	1	1	1	1	1	6.77	1	1	1
765.53	1202	0.156673	1.19674	4.02	4.86	2	3.06	2.18	1	2.48	1	2.71	4.38	2.53	3.72	2.94	9.05	2.96	1	2.28	1	3.5	3.17	3.89	3.95	1	4.64	1	4.52	1	2.05	3.86	3.22	3.86	1	1	3.22	1	3.17	6.98	3.65	5.07	3.01	9.2	5.66	6.64	6.52	4.43	3.78
707.486	1204	0.157156	1.20751	1	1	1	2.23	1	1	1	1	1	1	1	1	1	1	1	3.25	2.37	1	1	1	1	1	1	2.82	1	1	1	1	2.74	2.44	1	1	1	1	2.78	4.14	1	2.77	4.59	1	1	2.03	1	1	2.78	1
769.562	1204	0.157337	0.875456	16.1	62.73	24.41	19.41	29.7	22.22	26.12	20.87	54.86	28.43	23.79	37.43	24.61	11.89	27.13	43.01	64.18	21.14	25.13	31.12	31.1	17.2	27.35	46.38	4.75	41.99	38.67	48.62	31.95	46.81	40.88	22.41	25.57	38.87	37.28	43.97	14.28	57.29	49.13	43.25	70.72	40.51	12.04	23.14	41.65	35.36
606.412	1202	0.157339	1.21122	1.97	1	1	1	4.78	1	1	1	1	5.48	1	1	1	1	1	1	1	1	1	1	1	1	1	1	1	1	1	1	1	1	1	1	1	2.26	1	1	1	1	1	1	1	1	1	1	1	2.2
785.532	1204	0.159254	0.861556	5.49	23.51	9.9	5.97	9.6	8.53	10.54	7.08	22.79	14.4	7.61	11.24	8.45	4.82	12.96	19.66	19.66	11.11	10.58	12.49	15.82	10.66	7.51	20.12	2.43	13.62	15.91	19.36	12.65	24.29	13.95	1	10.96	16.21	18.31	23.9	8.54	13.99	28.29	22.88	31.12	18.56	7.78	13.19	19.9	22.21
344.166	1202	0.15948	1.23218	1	1	1	1.59	1	1	1	1	1	1	1	1	1	1	1	2.13	1	1	1.58	1	1	1	3.34	1	1	1	1	2.44	1	1	1	1	1	1	1	1	1	1	1	1	1	1	1	1	7.09	1
926.762	1204	0.159959	0.833009	25.94	23.71	66.2	23.57	16.85	27.5	51.55	36.29	17.04	22.82	19.04	25.15	13.91	14.38	13.12	29.07	20.16	56.52	47.68	30.67	30.57	50.38	76.83	31.74	75.13	21.89	67.45	26.01	25.26	29.84	43.61	38.61	19.47	20.9	24.54	7.23	51.79	7.83	20.09	42.57	30.71	37.27	34.75	54.43	26.47	25.75
687.492	1204	0.160008	0.853653	7.16	15.26	6.85	8.16	9.55	10.53	4.91	6.7	6.03	8.62	8.05	11.68	12.74	2.01	8.43	10.4	23	3.63	7.14	8.26	13.54	1	8.78	11.45	1	12.86	11.78	13.54	10.51	6.27	12.49	5.56	10.4	13.41	12.82	3.67	2.36	6.96	20.44	9.93	11.43	8.43	4.41	2.79	11.33	9.41
623.262	1202	0.161273	1.11884	1	1.73	1	1	1	1	1	1	1	1.72	1	1	1	1	1	1	1	1	1	1.79	1	1	1	1	1	1	1	1.73	1.69	1	1	1	1	1	1.92	1	1	3.96	1	1	1	1	1	1	1	1
298.251	1202	0.161844	1.18843	2.76	2.68	1	2.66	4.32	1	3.02	3.48	2.51	3.15	1	2.27	1	2.4	3.26	3.93	1	1	3.44	2.67	2.33	2.18	4.8	1.57	4.19	3.45	8.29	3.3	2.32	1	1	2.42	1	1.69	4.2	2.13	1	1	1.91	3.7	1	1	1.84	1	2.84	3.14
641.493	1204	0.161869	1.32787	4.86	3.48	1	2.83	1	1	1	1	1	5	2.68	1	4.09	1	1	1	1	1	1	1	5.65	1	1	1	1	1	1	1	1	1	1	1	1	6.57	6.56	1	3.22	1	7.63	1	2.9	5.37	7.33	2.39	1	3.21
360.18	1202	0.162879	1.19271	88.48	104.12	117.08	60.77	1	1	34.29	43.56	75.12	34.61	71.88	87.12	21	28.16	44.79	40.75	29.07	42.04	34.04	74.65	74.27	1	36.44	47.17	43.58	42.35	58.41	37.86	33.23	30.98	18.7	24.61	78.82	93.16	51.34	35.15	111.65	1	1	37.47	55.04	26.41	22.1	36.41	42.15	91.07
885.719	1204	0.163692	0.827575	10.67	12.5	20.79	5.45	4.55	9.37	26.28	11.11	7.41	10.85	6.08	6.71	4.23	1	5.4	13.54	6.64	20.09	18.6	8.73	12.49	18.5	13.02	10.77	29.09	5.15	12.3	8.03	8.66	14.58	14.69	11.07	3.65	10	10.02	1	25.89	1	8.74	23.6	17.94	8.53	23.49	29.96	8.28	13.87
780.593	1204	0.165004	0.859949	1	7.72	3.32	3.39	3.99	3.55	4.79	3.35	1	4.31	5.96	5.11	5.11	1	4.21	7.71	6.22	3.53	4.59	3.96	6.13	2.58	3.73	5.37	1	5.94	7.01	1	4.75	3.14	4.88	1	4.19	6.7	7.56	1	1	5.16	9.98	5.32	7.26	7.56	1	4.61	8.17	4.54
756.491	1204	0.166443	0.8713	4.42	17.44	8.15	7.21	7.64	7.35	8.17	6.3	13.37	13.47	7.87	8.86	9.25	1	11.34	16.53	20.19	6.04	11.29	8.81	15.39	6.76	10.63	18.76	1	16.63	16.85	13.5	13.07	14.28	13.79	7.92	12	17.58	20.36	11.39	6.64	7.3	27.15	13.81	22.28	17.53	7.27	10.5	17.44	15.17
336.252	1202	0.166952	1.43281	1	1	5.14	1	5.26	1	1	1	8.68	1	1	1	10.45	1	1	1	6.76	1	1	1	1	1	3.01	1	1	1	1	1	2.44	1	1	1	1	1	8.88	1	1	1	1	1	1	1	1	1	1	1
782.512	1204	0.167837	0.862954	17.45	49.09	22.74	22.77	15.36	25.42	31.04	15.54	38.56	44.34	22.08	23.86	31.42	5.65	35.2	56.1	59.64	16.68	34.45	30.43	48.02	23.36	32.79	50.17	5.06	45.64	46.22	36.66	38.03	37.55	38.34	24.28	37.47	47.21	64.33	37.41	22.8	23.37	114.19	49.71	72.29	55.99	21.24	33.91	72.33	49.9
308.088	1202	0.168817	1.27992	1.95	1	1	1	1	4.24	3.16	2.34	1	1	1	1	1	1	1	1	1	1	1	1	2.03	1	1.59	1	1.74	1	1	2.32	2.18	1	2.49	1	1	2.67	1	1	1	1	1	1	2.14	3.26	9.97	1.88	1.94	1
228.209	1204	0.169114	1.24648	2.26	3.46	4.78	1	1	1	4.95	5.63	1	2.83	2.31	1	1	8.12	2.79	2.45	2.12	9.33	2.39	1.93	2.55	6.69	1	3.03	7.52	2.26	1.86	1	1	8.11	3.58	4.36	1	3.06	4.42	7	9.73	1	3.26	4.15	6.73	2.31	6.06	7.96	1	4.88
664.529	1204	0.169159	1.13588	5.66	7.24	9.33	5.88	4.77	4.94	2.74	4.2	3.65	6.34	4.75	4.81	3.28	1	3.34	5.97	3.82	3.88	9.24	6.64	4.46	2.61	8.2	6.39	1	5.12	4.28	7	5.37	5.93	6.07	1	3.52	5.71	5.38	1	5.9	1	3.84	8	4.1	6.27	8.21	3.43	4.31	6.41
804.724	1204	0.169902	1.36095	1	1	1	1	1	1	1	1	6.89	1	1	1	2.03	8.95	1	1	1	1	1	1	1	4.07	1	1	1	1	1	1	1	4.62	1	1	1	1	1	8.12	2.79	2.34	1	1	1	1	1	3.43	1	1
336.215	1202	0.170027	1.24647	1	1.99	1.9	1	2.04	1	1	1	5.03	1	1	1.56	6.25	1	1	1	4.14	1	1	1	1	1.62	2	1	1	1	1	1	1	1	1	1	1.57	1	4.46	1	1	1	1	1	1	1	1	1	1	1
558.41	1204	0.172526	1.17348	1	1	1	1	2.83	1	1	1	1	1	1	1	1	1	1	1	1	1	1	1	1	1	2.65	1	1	1	1	1	1	1	1	1	1	1	1	1	1	1	1	1	1	1	1	1	5.5	1
278.211	1202	0.173579	0.88386	1	1	1	1	1	1.77	1	1	1	1	1	1	1	1	1	1	1	1	1	1	1	1	1	1	1.82	1	1	1	1	1	1.99	1	1	1	1	1	1	1	1	1	1	1	1	1	1	1
338.32	1202	0.173637	0.788111	1	1	1	1	1	1	1	1	1	1	1	1	1	1	1	1	1	1	1	1	1	1	1	1	1	1	1	1	1	1	1	1	1	1	1	1	1	1	1	1	1	1	1	1	1	1
734.489	1204	0.174636	1.22221	18.81	28.18	1	22.46	10.18	17.68	10.88	6.51	12.49	24.53	12.34	11.19	18.01	1	13.19	23.97	31.19	1	17.11	1	17.51	1	15.53	29.05	1	21.16	24.79	22.81	18.38	1	19.58	13.39	18.73	20.37	26.26	1	1	1	41.57	16.22	21.51	20.23	10.59	15.58	22.28	1
744.494	1204	0.175469	0.865559	23.32	80.98	42.87	31.64	28.58	34.08	21.99	31.56	29.6	46.17	40.97	48.86	51.44	4.16	54.79	42.35	78.92	24.57	43.85	47.62	64.32	7.05	37.37	62.93	7.58	71.05	52.14	59.07	54.99	46.13	60.74	28.8	55.8	81.31	89.42	20.71	18.14	26.14	91.89	48.29	64.33	60.44	15.11	27.13	59.82	55.06
867.76	1204	0.177561	1.48321	5.51	6.13	14.21	5.3	4.56	6.36	14.28	27.8	42.85	5.58	6.44	3.34	1	119.21	9.36	5.82	4.59	27.23	8.96	9.14	5.19	25.73	7.07	4.77	31.06	5.06	5.13	9.49	6.39	46.49	5.88	1	4.47	5.92	10.9	63.61	30.54	12.39	8.86	9.8	9.53	6.97	19.65	17	7.64	15.49
306.198	1204	0.178125	1.14346	2.63	1	1	1	1	1	2.72	1	1	1	1	1	1	1	1	1	1	1	1	1	1	1	1	1	2.41	1	1	1	1	1	1	1	1	1	1	1	2.46	1	1	1	1	1.88	1	3.64	1	1
596.263	1204	0.180475	1.33841	1.86	1	1	2.34	1	1	1	1	8.94	6.59	1	2.87	5.53	1	4.69	4.31	1	1	2.37	3.98	1	1	8.22	4	1	15.08	5.72	1	1	1	1	1	1	5.47	7.16	3.95	1	2.3	2.61	5.26	3.1	10.24	2.33	1	1	1
712.505	1204	0.180541	0.875295	3.08	10.66	4.72	4.74	7.49	4.99	5.38	4.03	11.14	5.98	5.03	6.06	6.71	1	7.04	9.1	12.55	3.48	3.93	6.99	7.45	3.07	4.27	8.92	1	8.81	8.36	10.58	6.93	8.99	8.4	3.72	5.12	6.62	6.62	10.26	2.89	9.74	12.73	8.97	11.23	8.77	1	3.8	8.01	8.45
589.239	1204	0.18088	1.09697	1.7	1	1	1	1	2.51	1	1	1	1	1	1	1	1	1	1	1	1	1	1	1	1	2.53	1	1	1	1	1	1	1	1	1	1	1	1	1	1	1	1	2.58	1	1.77	1	1	1	1
917.78	1204	0.185507	0.838204	85.23	80.23	210.68	89.71	84.95	98.57	262.21	270.77	32.93	82.54	60.22	70.61	39.25	76.57	61.61	126.36	69.82	266.4	177.56	150.86	86.26	211.42	117.29	114.29	263.68	74.99	90.31	132.65	62.89	142.91	129.44	145.15	62.47	81.48	85.79	45.95	207.37	28.09	98	208.75	118.08	94.07	134.11	213.74	93.63	109.85
256.24	1202	0.190183	1.14202	28.2	23.07	12.98	23.24	26.94	19.1	32.1	14.63	12.44	33.21	14.5	16.43	12.44	21.73	24.2	45.58	13.73	7.79	13.05	23.63	10.01	13.8	33.32	10.41	16.88	27.27	43.12	20.28	24.35	15.22	9.69	16.37	7.82	12.32	19.97	20.52	10.96	8.07	14.31	21.99	9.93	8.51	22.17	9.71	26.56	17.02
392.294	1202	0.191294	0.87441	1	1	1	1	1	1	1	1	1	1	1	1	1	2.03	1	1	1	2.42	1	1	1	1	1	3.95	1	1	1	1	1	1	1	1	1	1	1	1	1.73	2.24	1	1	1	1	1	1	1	1
570.372	1202	0.191399	0.919542	8.99	7.97	8.79	6.17	6.13	7.31	6.37	8.34	7.48	8.28	6.7	5.75	4.18	4.8	6.73	4.52	4.71	6.91	6.67	4.41	7.1	11.65	5.01	9.41	8.58	5.04	7.99	4.63	6.4	7.76	7.64	6.89	7.79	4.95	9	6.73	8.53	3.01	12.51	10.59	6.73	8.02	6.13	6.69	7.97	8.89
669.56	1204	0.191663	1.20284	4.38	3.47	1	1	1.82	1	1	3.17	1	4.74	3.41	1	3.35	1	1	2.83	1.86	1	2.99	1	4.42	1	2.7	3.22	1	3.76	2.93	1	3.3	1	1	1	1	5.25	5.91	1	4.03	1	5.52	1	2.91	3.85	4.96	3.53	3.4	4.99
824.712	1204	0.191969	1.37565	1	1	2.73	1	1	1	1	2.68	9.02	1	1	1	1	12.13	1	1	1	1	1	1	1	3.56	1	1	4.44	1	2.98	1	1	6.41	1	1	1	1	1	5.99	4.23	1	1	1	1	1	2.64	1	1	1
745.564	1204	0.193208	1.13292	51.27	116.61	31.06	63.67	77.42	46.86	38.4	35.49	88.6	58.94	54.06	56.38	71.37	36.64	73.33	68.82	104.2	40.54	59.82	65.76	76.41	44.92	68.08	110.06	10.18	94.39	91.25	120.35	71.59	98.07	78.54	46.17	68.27	71.44	90.22	164.88	24.27	115	112.22	61.16	86.1	68.13	37.32	46.73	79.79	78.84
238.142	1202	0.194352	1.2268	1	2.15	3.95	1	2.8	1	1	1	5.26	1	1	1	6.27	1	1	1	4.45	1.78	1.68	3.09	1	1	2.34	1	2.05	1.95	4.64	1.86	3.78	1	1	1	1	1	3.19	2.02	1	1	1	2.04	1	1	1	1.64	1	1
948.739	1204	0.199304	1.21231	36.2	14.94	16.12	11.67	6.46	19.65	45.12	19.06	5.2	18.99	14.7	10	13.83	1	5.53	18.88	11.11	16.56	29.65	11.05	29.36	16.31	12.7	25.32	62.52	12.86	9.73	17.28	29.91	8.15	13.38	29.13	13.45	20.17	22.44	1	38.4	3.58	18.94	15.4	12.34	40.12	40.69	38.81	14.57	11.87
735.491	1204	0.200467	1.16917	7.44	12.2	3.22	10.83	4.54	9.25	4.07	1	5.73	10.44	5.88	5.23	9.08	1	1	11.43	12.86	4.92	7.14	4.65	8.17	2.94	7.14	12.75	1	8.83	11.48	9.69	7.43	1	9.24	6.43	8.93	8.48	11.08	1	2.56	1	19.16	6.87	8.61	7.93	4	6.77	6.79	7.52
961.841	1204	0.201394	0.770152	2.19	3.8	1	1	1	1	1	8.11	1	1	1	1	1	3.09	1	1	2.79	3.89	1	2.15	1	3	1	2.74	4.63	1	3.79	1	1	1	1	1	1	1	1	1	1	1	3.46	1	1	3.01	1	1	1	1
916.773	1204	0.204778	0.844625	97.3	94.26	228.49	97.91	87.59	117.56	320.04	142.87	41.32	97.86	61	80.27	45.39	57.72	65.68	153.04	78.77	260.68	217.92	188.46	101.17	210.6	142.18	112.83	323.45	72.14	108.42	150.5	74.91	153.35	132.75	153.18	79.92	83.82	97.65	36.11	216.62	28.25	115.6	244.33	122.3	106.79	171.66	245.86	103.68	129.37
567.353	1202	0.209229	1.11408	33.24	43.65	30.55	31.97	45.41	26.01	26.3	38.64	38.43	34.47	30.47	27.99	18.23	79.22	34.62	17.17	18.1	33.71	23.52	22.95	26.45	78.4	23.85	42.92	35.55	25.34	33.14	39.55	32.09	50.11	31.95	28.49	31.8	16.4	31.99	85.17	30.56	31.55	49.08	41.17	32.46	30.67	26.21	25.38	38.3	49.8
1473.03	1204	0.209848	1.27018	1	4.85	1	1	1	5.03	1	1	1	1	4.03	5.46	1	1	5.91	1	1	3.21	1	1	1	1	1	1	3.74	1	1	1	4.55	1	1	1	3.88	3.64	1	1	1	4.62	1	1	1	1	1	1	1	1
788.417	1204	0.209974	1.34526	5.26	1	4.91	4.46	1	1	1	1	5.24	3.3	8.14	8.62	3.23	2.28	1	3.56	3.43	1	3.75	12.58	26.89	1	4.67	4.96	1	6.1	15.53	1	3.01	3.93	1	1	3.92	22.56	6.49	1	3.53	1	1	3.99	4.2	6.11	3.45	3.06	8.49	1
290.21	1202	0.210602	1.12562	1	1.97	1	1	1	1	1	1	1	1	1	1	1	1	1	1	1	2.02	1	1.83	1	1	1	1	1	1	3.11	1	1.8	1	1	1	1	1	4.17	1	1	1	1	1	1	1	1	1	1	1
1134.8	1204	0.212061	0.833035	1	1	1	1	1	1	1	1	1	1	1	1	1	1	1	1	1	1	1	1	1	1	4.25	1	1	1	1	1	1	1	1	1	1	1	1	3.58	1	1	1	1	1	1	1	1	1	1
789.53	1204	0.215728	1.32698	3.43	13.28	1	4.84	1	1	5.66	1	1	1	1	4.83	1	1	1	6.96	8.51	1	3.38	1	1	1	1	5.49	1	4	5.17	5.15	1	1	6.09	1	1	6.71	6.06	1	1	6.78	1	1	12.51	1	1	4.73	1	1
810.706	1204	0.216601	1.08696	1	1	1	1	1	1	1	1	1	1	1	1	1	1	1	1	1	1	1	2.98	1	1	1	1	1	1	1	3.02	1	1	1	1	1	1	1	1	1	1	1	1	1	1	1	1	1	1
896.814	1204	0.216801	1.1063	3.37	1	1	1	1	1	1	1	1	1	1	1	1	1	1	1	1	1	1	3.52	1	1	1	1	1	1	1	1	1	1	1	1	1	1	1	1	1	1	1	1	1	1	1	1	1	1
799.55	1204	0.216883	0.778153	1	1	1	1	1	1	1	1	1	1	1	1	1	1	1	1	1	1	1	1	1	1	1	5.62	1	1	1	1	1	1	1	4.08	1	1	6.28	1	1	1	1	1	1	1	1	1	1	1
997.857	1204	0.217068	1.08609	1	1	1	1	1	1	1	1	1	1	1	1	1	1	1	1	1	1	1	1	1	3.07	1	1	1	1	1	1	1	1	1	1	1	1	1	1	1	1	1	1	1	1	1	1	1	2.89
302.249	1202	0.217324	1.04652	1	1	1	1	1	1	1	1	1	1	1	1	1	1	1	1	1	1	1	1	1	1	1	1	1	1	1	1	1	1	1	1	1	1	1	1	1	1	2.13	1	1	2.01	1	1	1	1
424.056	1202	0.219145	1.1127	3.61	2.71	4.26	2.55	1	1	2.18	4.02	2.39	4.13	4.1	3.03	2.94	3.49	3.67	3.57	2.68	2.53	2.33	3.2	3.17	1	2	3.07	3.58	3.43	2.4	1	1	2.35	2.31	2.2	3.17	4.6	2.65	4.27	5.56	1	1	2.69	3.87	4.26	2.97	4.2	3.51	3.73
875.731	1204	0.220602	1.21348	11.44	14.54	24.77	10.34	9.06	10.61	26.7	22.76	15.92	12.94	8.96	6.96	4.17	17.46	11.4	13.06	5.44	36.25	14.93	13.74	10.41	51.15	9.98	11.27	63.41	9.61	6.37	13.7	12.18	29.7	13.2	28.26	5.42	9.6	12.91	11	35.99	8.94	11.07	23.68	18.43	12.13	30.47	31.32	9.98	20.44
852.722	1204	0.22177	0.777652	1	4.64	1	1	2.84	3.71	8.46	1	1	1	1	1	1	1	1	2.99	4.33	1	6.58	3.82	3.9	1	4.9	3.2	18.03	1	3.51	2.79	5.6	1	4.75	1	1	3.1	1	1	1	1	1	7.6	7.92	1	10.61	12.58	3.95	7.05
899.733	1204	0.223646	0.577561	1	11.01	1	1	1	1	1	1	1	1	1	1	1	1	1	1	1	1	1	1	1	1	1	1	1	1	1	1	1	1	1	16.74	1	8.46	1	1	1	1	1	1	1	1	1	1	1	1
828.721	1204	0.223875	1.22876	1	4.47	6.2	2.94	1	1	5.24	4.54	5.24	3.04	1	1	2.9	3.38	2.79	3.68	1	6.53	4.18	3.07	1	9.1	1	3.02	8.72	2.34	1	3.42	3.13	8.05	1	3.99	1	1	2.84	3.28	6.69	1	3.2	6.03	3.2	1	6.66	8.92	1	5.43
1357.96	1204	0.224755	1.2264	1	1	1	1	3.8	1	1	1	1	4.94	1	1	1	3.73	1	1	1	1	1	1	1	1	1	1	1	3.96	1	4.47	1	1	1	4.75	1	1	1	1	1	1	1	1	1	1	1	1	1	1
999.769	1204	0.225481	1.17556	1	1	1	1	1	1	1	1	1	5.18	3.33	3.68	1	1	3.1	1	1	1	1	1	1	1	1	1	1	2.73	1	1	1	1	1	1	1	1	1	1	1	1	1	1	1	1	1	1	1	1
879.76	1204	0.226138	1.39445	17.54	13.05	35.07	17.89	11.23	17.49	32.99	72.65	74.21	13.18	15.3	9.28	6.48	257.15	22.01	15.02	11.7	66.23	23.47	27.61	8.91	85.06	20.99	10.91	108.46	14.33	1	19.81	12.83	77.02	16.14	1	10.1	8.71	19.61	89.29	55.33	27.56	15.03	23.63	18.41	17.22	33.59	33.68	19.11	29.5
860.783	1204	0.22692	1.19139	4.17	4.75	7.03	4.27	4.42	4.17	7.04	8.61	5.37	1	1	1	4.03	13.13	1	4.41	3.28	9.87	6.82	5.95	4.8	10.31	3.7	5.78	8.55	1	3.92	6.13	1	9.04	4.98	1	1	4	4.6	8.64	9.2	5.72	6.59	8.23	4.59	6.77	5.23	9.92	5.46	7.19
286.099	1202	0.228054	1.04804	1	1	1	1	1	1	1	1	1	1	1	1	1	1	1	1	1	1	1	2.35	1	1	1	1	1	1.86	1	1	1	1	1	1	1	1	1	1	1	1	1	1	1	1	1	1	1	1
958.733	1204	0.228423	1.11674	4.29	1	1	1	1	1	1	1	1	1	1	1	1	1	1	1	1	1	1	1	1	1	1	1	1	1	1	1	1	1	1	1	1	1	3.08	1	1	1	1	1	1	1	1	1	1	1
727.612	1204	0.22878	1.06652	1	1	1	1	1	1	1	1	1	1	1	1	1	1	1	1	1	1	1	1	1	1	1	1	1	1	1	1	1	2.18	1	1	1	1	1	1	1	1	1	1	1	1	1	2.88	1	1
951.756	1204	0.230222	1.18605	70.38	21.81	25.5	23.35	12.73	31.93	72.74	25.84	10.69	30.62	24.04	18.96	25.27	29.96	12.53	34.47	20.79	26.58	43.01	23.31	35.55	39.55	19.31	33.02	115.17	21.61	18.06	26.15	40.48	14.65	20	46.14	20.63	24.65	31.85	6.77	65.9	1	28.57	24.28	21.89	50.03	60.78	56.99	25.73	20.36
768.549	1202	0.232535	1.10354	1	3.49	4.43	4.28	2.5	1.96	1	3.11	3.89	3.27	4.66	4.12	1.91	5.98	4.08	1.97	2.68	2.46	4.54	4.77	3.37	5.32	3.71	3.54	3.14	4.54	3.65	3.03	2.76	2.94	3.74	3.28	4	1.96	3.25	4.35	4.5	3.95	4.42	5	7.38	5.28	3.99	3.87	4.17	3.64
355.172	1202	0.233135	1.03739	1.63	1	1	1	1	1	1	1	1	1	1	1	1	1	1	1	1	1	1	1	1	1	1	1	1	1	1	1	1	1	1	1	1	1	1	1	1	1	1	1	1	2.09	1	1	1	1
997.84	1204	0.233467	0.88048	1	1	1	1	1	1	1	1	1	1	1	1	3	1	1	1	1	1	1	1	1	1	1	1	1	1	1	1	1	1	1	1	1	1	1	1	1	1	1	1	1	1	1	3.13	1	1
884.718	1204	0.233496	1.11978	3.01	1	1	1	1	1	1	1	1	1	1	1	1	1	1	1	1	1	1	1	1	1	1	1	1	1	4.5	1	1	1	1	1	1	1	1	1	1	1	1	1	1	1	1	1	1	1
1024.79	1204	0.233646	1.11043	1	1	1	1	1	1	1	1	1	1	1	1	1	1	1	1	1	1	1	1	1	1	1	1	1	1	1	1	1	1	1	1	1	1	1	1	1	1	4.23	1	1	1	1	2.85	1	1
127.02	1204	0.234891	0.847688	10.28	23.71	8.93	1	1	1	8.94	6.85	1	1	1	1	1	2.54	1	19.12	23.82	8.77	13.88	12.87	21.16	6.02	13.04	23.56	2.27	22.47	20.22	19.4	1	15.03	19.73	10.06	17.2	22.1	25.84	19.61	8.17	17.73	30.55	16.54	23.36	21.13	9	12.15	21.77	18.31
713.508	1204	0.235259	0.867905	1	3.67	1	1	3.95	2.61	3.08	2.23	5.79	1	1	2.86	2.53	1	3.37	1	6.65	1	2.24	3.06	1	2.22	1	3.65	1	4.24	2.72	5.15	3.62	4.18	4.05	1	1	2.85	4.25	4.97	1	4.97	5.37	3.63	5.45	3.96	1	2.94	3.23	4.41
615.354	1202	0.235917	1.10893	8.47	8.77	4.31	6.93	4.49	5.12	4.87	6.32	8.77	8.14	5.22	2.46	2.3	3.46	4.13	3.06	4	4.05	3.75	3.18	4.03	10.26	4.96	7.74	6.44	3.49	7.62	3.64	4.73	4.88	4.89	4.25	6.51	1.79	7.52	5.73	5.34	2.3	7.26	5.48	2.72	4.35	4.92	4.65	7.13	5.7
368.106	1202	0.236039	1.11494	8.01	6.23	10	8.62	1	1	7.93	8.39	7.31	8.44	11.37	9.02	3.93	7.67	9.95	9.73	3.37	4.81	5.02	6.97	6.79	1	7.69	7.07	5.05	5.09	7.29	5.59	4.91	5.54	5.37	5.42	8.46	13.13	3.31	7.12	10.54	1	1	4.59	6.26	6.73	5.9	9.32	6.8	6.89
257.243	1202	0.237317	1.12873	5.39	4.72	2.45	5.33	5.02	3.81	6.21	3.28	2.08	6.69	3.27	2.92	2.97	4.63	4.78	7.37	3.47	1.83	2.72	4.13	1.86	3.47	6.8	2.08	4.11	5.01	7.33	5.02	4.38	2.46	2.11	2.95	1.95	2.13	3.59	3.87	1	1.79	1	4.71	1	2.22	4.84	2.71	4.98	2.81
951.502	1202	0.240226	1.23996	5.18	1	1	3.36	3.14	3.11	1	4.07	1	1	1	1	1	10.34	4.84	1	1	1	1	6.17	1	4.65	1	4.34	1	3.26	1	3.64	1	3.55	1	1	3.09	1	1	6.68	1	6.12	3.18	1	3.77	1	4.04	4.61	1	1
286.132	1204	0.241605	1.06696	1	1	1	1	1	1	1	1	1	1	1	1	1	1	1	1	1	1	1	1	1	1	1	1	1	2.03	1	1	1	1	1	1	1	1	1	1	1	3.05	1	1	1	1	1	1	1	1
499.031	1202	0.242145	0.95845	1	1	1	1	1	1	1	1	1	1	1	1	1	1	1	1	1	1	1	1	1	1	1	1	1	1	1	1	1	1	1	1	1	1	1	1	1	1	1	1	1	1	1	1	1.86	1
558.462	1202	0.244389	1.08472	1	1	1	2.17	1	1	1	1	1	1	1	1	1	1	1	1	1	2.19	2.41	1	1	1	1	1	1	1	2.39	1	1	1	1	1	1	1	1	1	1	1	1	1	1	1	1	1.89	1	1
789.565	1204	0.245207	0.895604	3.65	12.56	3.49	3.93	4.08	3.29	5.04	4.08	7.37	6.57	3.93	1	4.31	3.09	7.18	10.73	7.81	4.44	5.06	5.31	6.2	7.37	4.41	8.9	3.79	7.93	8.14	7.29	6.64	10.18	8.41	4.87	4.31	7.9	10.2	14.94	4.26	7.22	11.59	6.74	10.27	7.04	1	8.29	8.27	10.43
294.205	1202	0.246335	1.41696	1	1	9.54	1	8.94	1	1	1	15.96	1	1	2.08	18.85	1	1.74	1	12.76	1	1	4.09	1	1	6.76	1	1	4.34	9.88	1	7.68	1	1	1	1	1	14.14	2.39	1	1	1	1	1	1	1	1	1	1.85
216.117	1202	0.246452	1.14402	1	1.75	1	1	2.97	3.01	1	1	1	2.24	1	1	1	1	1	1.58	1	1.76	1	1	1	1	2.65	1	1	1	1	1.95	1	1	1	1	1	1	1	1	1	1	1	1	1	1	1	1	5.05	2.07
733.504	1204	0.24745	1.13764	22.2	51.39	18.13	24.12	31.45	20.06	16.18	15.33	41.04	32.13	20.82	21.79	29.42	14.86	38.13	33.36	37.96	19.46	30.52	28.14	44.06	22.88	25.15	58.02	3.91	43.46	41.58	63.12	36.29	53.23	33.9	21.8	35.24	35.98	54.51	99.43	14.79	40.14	72.83	34.93	44.72	34.72	22.99	25.94	40.34	57.43
989.692	1202	0.251049	0.863763	4.89	4.83	7.32	1	1	1	1	6.8	1	4.23	8.22	5.33	1	4.59	7.7	1	1	3.38	1	10.17	4.65	1	1	4.92	3.78	6.89	5.09	3.63	3.95	3.98	3.53	1	8.23	4.53	7.43	3.17	5.16	1	1	3.56	10.87	5.9	3.75	4.44	4.92	4.79
693.072	1202	0.251919	0.916634	1	1	1	1	1	1.91	1	1.71	1	1	1	1.75	1	1	1	1.71	1	1.98	1	1	1	1	1	1.78	1	1	1	1	1	1	1	1.76	1	1	1	1	1	1	1	2.03	1.98	1	1	1	1	1
781.617	1204	0.254142	0.94416	1	1	1	1	1	1	1	1	1	1	1	1	1	1	1	1	1	1	1	1	1	1	1	1	1	1	1	1	1	1	1	1	1	1	1	1	1	1	1	1	1	1	1	1	1	1
970.745	1204	0.254142	0.938589	1	1	1	1	1	1	1	1	1	1	1	1	1	1	1	1	1	1	1	1	1	1	1	1	1	1	1	1	1	1	1	1	1	1	1	1	1	1	1	1	1	1	1	1	1	1
998.871	1204	0.254142	0.949024	1	1	1	1	1	1	1	1	1	1	1	1	1	1	1	1	1	1	1	1	1	1	1	1	1	1	1	1	1	1	1	1	1	1	1	1	1	1	1	1	1	1	1	1	1	1
693.083	1202	0.254142	0.980118	1	1	1	1	1	1	1	1	1	1	1	1	1	1	1	1	1	1	1	1	1	1	1	1	1	1	1	1	1	1	1	1	1	1	1	1	1	1	1	1	1	1	1	1	1	1
821.607	1204	0.254142	0.935579	1	1	1	1	1	1	1	1	1	1	1	1	1	1	1	1	1	1	1	1	1	1	1	1	1	1	1	1	1	1	1	1	1	1	1	1	1	1	1	1	1	1	1	1	1	1
240.1	1202	0.256566	1.24209	11.49	6.71	4.89	7.99	7.23	23.64	15.96	9.19	2.26	6.11	10.94	7.76	3.29	8.63	5.67	6.39	5.36	1	3.45	2.4	13.15	3.22	7.1	9.92	5.84	9.1	3.75	18.17	7.44	3.65	5.35	8.17	5	20.8	14.26	1	8.9	1.76	12.05	5.02	18.84	22.73	57.27	7.71	8.85	4.76
1064.82	1202	0.257539	1.17887	1	1	1	1	1	1	1	3.66	1	1	1	1	1	1	1	1	1	3.79	1	1	1	1	1	1	1	1	1	1	1	1	1	2.95	1	1	1	1	1	1	1	3.58	1	1	1	1	5.43	1
348.228	1202	0.25794	1.23941	4.15	3.66	1.78	3.42	5.54	2.47	2.45	1	1	7.71	1	3.65	3.51	1	4.16	14.99	1	1.63	2.82	1	2.05	1	7.38	1	2.86	5.75	2.17	3.27	3.03	1	1.56	1	1	2.31	3.09	1	2.91	1	1	3.19	1	1	4.69	1	1	1
821.527	1204	0.25796	1.10689	14.34	17.3	5.02	14.45	6.45	12.33	9.61	6.49	10.76	14.99	10.22	6.17	11.94	3.35	12.78	22.76	20.46	10.92	12.32	6.85	13.74	10.59	8.18	19.12	5.68	14.61	19.69	8.1	11.26	7.69	14.03	10.94	14.74	14.84	26.09	6.6	11.24	4.76	19.36	13.54	14.17	17.08	9.33	21.94	12.55	8.23
934.804	1204	0.261677	0.694216	1	1	1	1	5.41	1	1	1	5.5	5.15	1	1	1	1	4.2	1	1	1	1	1	1	13.66	7.35	1	1	1	4.33	1	1	1	9.81	1	1	1	1	5.39	1	1	1	1	1	1	1	1	1	1
247.958	1202	0.263362	1.09609	1	1	1	1	1	2.19	1	1	1	1	1	1	1	1	1	1	1	1	1	4.23	1	1	1	1	1	1	1	1	1	1	1	1	1	1	1	1	1	1	1	1	1	1	1	1	1	1
970.823	1204	0.264399	0.812459	1	1	6.14	1	3.17	1	5.91	1	1	1	3.95	3.64	1	3.93	1	4.6	1	4.53	1	1	3.87	4.98	1	1	5.5	1	1	4.2	1	3.77	7.65	1	1	1	1	1	5.55	3.09	1	5.76	4.26	4.68	1	6.67	1	4.35
332.148	1202	0.264893	1.14285	11.58	12.31	17.23	8.41	1	1	6.27	7.29	9.94	6.12	16.55	12.4	3.31	5.32	7.54	5.77	3.75	6.61	4.94	14.02	11.84	1	6.18	7.46	9.09	6.51	7.86	5.67	4.95	6.62	4.01	4.33	14.97	16.09	7.68	7.11	18.16	1	1	5.93	10.38	6.5	5.02	9.12	7.77	11.87
774.6	1204	0.266291	0.908044	4.33	9.99	1	4.22	6.59	4.25	3.52	4.6	9.94	4.52	4.41	4.23	3.55	4.71	6.52	8.5	8.85	4.57	4.86	4.28	6.47	7.71	3.75	8	1	6.33	6.29	6.12	4.69	12.34	7.6	4.14	4.81	6.02	8.52	14.85	3.74	9.27	7.62	5.46	11.31	6.33	3.23	7.13	7.42	6.47
1000.86	1204	0.266401	1.2075	2.85	1	3.74	1	1	1	3.96	4.18	1	1	1	1	1	1	1	1	1	1	3.1	1	3	1	2.62	1	1	1	1	3.73	1	1	4.34	1	1	1	1	1	1	1	2.87	1	1	2.99	3.59	1	1	1
701.537	1204	0.267503	0.89579	2.55	5.01	1	2.38	2.19	2.78	2.4	2.46	2.83	4.37	1	2.73	4.21	1	2.87	4.96	4.68	1	3.32	2.13	4	1	2.69	4.48	1	3.82	3.5	1	3.5	3.22	4.28	1	1	3.8	2.68	1	1	3.4	5.58	3.45	4.84	4.34	4.5	3.08	3.53	3.22
308.214	1204	0.267898	1.15027	3.15	1	1	1	1	1	3.48	2.01	1	1	1	1	1.86	1	1	1	1	1	1	1	2.08	1	1	1.95	2.96	1	1	1	1	1.83	1	2.59	1	1	1	1	2.61	1	2.86	1	1	1.72	1	3.74	1	1.86
262.179	1202	0.268503	1.28694	1	4.3	4.96	1	6.03	1	1	1	9.05	1	1	1	9.48	1	1	1	7.07	2.33	1.94	1.76	1	1	4.91	1	1	2.95	9.14	1	4.54	1	1	1	1	1	8.71	1.89	1	1	1	1	1	1	1	1	1	1
952.765	1204	0.270848	1.14867	41.1	15.17	28.06	16.04	10.42	22.5	46.45	21.5	8.83	22.46	15.17	13.75	13.22	20.8	9.56	27.43	11.9	24.62	29.16	22.56	21.16	34.46	15.31	21.65	67.56	15.21	13.22	21.06	26.26	19.64	12.6	35.9	14.46	16.84	23.6	5.05	43.2	1	20.08	21.96	18.78	33.68	37.33	42.13	23.06	19.61
886.726	1204	0.274763	0.864345	8.96	11.65	21.82	4.72	5.6	9.55	25.58	12.63	6.9	10.41	6.35	8.02	3.5	4.48	6.39	12.35	7.08	22.65	18.11	10.13	11.36	22.22	11.75	9.55	34.58	5.94	8.88	8.39	8.32	17.53	14.06	13.89	4.85	9.31	10.04	4.31	25.03	4.22	10.76	24.1	17.06	9.51	24.34	28.54	8.08	17.21
773.593	1204	0.276007	0.911204	9.76	23.4	6.89	8.37	15.78	8.46	9.44	10.27	19	11.16	9.93	12	9.83	8.66	12.29	16.6	20.88	12.62	10.85	11.85	15.23	15.12	9.78	18.2	3.55	16.05	16.78	14.85	14.29	24.11	17.84	10.06	10.76	16.18	20.06	31.55	8.2	23.2	22.8	14.28	23.55	16.18	5.79	14.22	15.5	14.68
788.555	1204	0.278619	0.9003	7.09	17.53	5.05	4.39	8.4	5.06	8.16	6.27	12.23	9.48	6.34	6.1	8	7.17	11.79	14.29	15.16	8.74	9.91	10.14	12.48	13.54	7	13.53	3.63	12.3	15.24	11.77	11.53	20.35	12.7	7.38	10.26	12.33	19.79	30.93	7.28	12.3	22.71	14.53	20.45	13.27	6.2	13.87	14.72	17.25
820.587	1204	0.279446	1.10052	12.66	15.49	3.21	11.75	8.33	8.67	9.39	4.99	9.35	14.01	7.72	5.02	10.17	1	8.96	18.21	17.89	10.49	11.46	5.83	12.28	8.09	10.44	18.84	5.47	12.03	18.89	8.06	8.4	6.71	11.51	11.02	10.39	13.53	20.54	6.01	7.29	7.11	17.27	11.33	11.92	14.02	10.31	19.45	10.35	7.45
779.488	1204	0.279859	1.1282	20	36.34	11.23	20.62	8.08	16.29	17.44	8.72	13.4	36.97	14.63	10.15	18.97	3.56	16.91	37.74	33.48	13.59	25.95	12.26	29.3	8.33	16.01	43.55	4.12	25.34	40.11	27.15	21.5	13.56	27.19	16.64	26.67	33.48	50.96	17.42	18.86	6.82	62.06	23.66	38.33	31.16	22.03	28.22	29.98	20.9
812.71	1204	0.281119	1.26614	1	1	1	2.73	1	1	1	1	9.48	1	1	1	2.26	10.03	3.17	1	1	3.71	1	1	1	3.1	1	3.36	1	1	1	1	1	4.92	1	1	1	1	1	6.8	3.85	2.45	2.83	1	1	1	1	1	1	1
811.707	1204	0.282628	1.37045	1	1	2.9	1	1	1	1	4.48	16.78	1	1	1	2.58	18.71	2.94	1	1	4.21	1	2.36	1	3.82	1	1	4.46	1	1	1	1	10.9	1	1	1	1	1	11.62	5.81	1	1	1	1	1	4.45	1	1	3.69
481.317	1202	0.283509	1.04649	7.9	8.89	6.41	6.97	5.58	6.18	6.65	7.56	7.18	8.01	6.75	6.2	4.28	8.43	6.61	4.23	4.61	6.27	6.42	5.26	6.17	8.15	6.42	8.52	7.65	6.09	8.13	7	6.22	6.4	6.65	5.42	6.47	5.25	7.99	6.33	6.12	4.16	7.72	6.88	7.29	5.83	6.35	6.38	6.61	7.11
298.251	1204	0.284821	0.918671	3.3	2.98	6.44	2.99	3.13	3.84	5.94	8.14	2.83	3.55	3.07	2.35	2.55	4.4	3.57	4.26	3.19	7.94	4.54	5.66	3.65	7.22	4.15	4.08	6.35	3.15	3.67	4.45	2.7	5.34	4.31	4.38	3.14	3.12	3.78	5.04	7.41	2.38	4.09	5.99	6.6	3.53	4.97	6.86	3.36	5.02
986.767	1204	0.285611	0.837593	1	1	1	2.93	1	1	1	1	1	1	1	1	1	1	1	1	1	1	1	1	1	1	1	1	1	1	1	1	1	3.67	1	1	1	1	1	1	1	1	1	1	5.64	1	1	1	1	1
309.109	1202	0.285681	1.10006	1	1	1	1	1	1.75	1	1	1	1.72	1	1	1.97	1.71	1	1	1	1	1	1	1	1.77	1	1	1	3.27	1	1.78	1	1	1	1	1.66	1	1	1	1	1	1	1	1	1	1.92	1	1	1
486.244	1202	0.285956	1.12901	3.29	3.1	3.43	2.05	1	1	2	2.97	3.66	2.94	3.84	3.41	1	2.81	3.18	1.69	1	2.09	1	2.14	1.72	1	2.41	1	1	1.76	4.18	2.02	1	1	1	1	3.24	3.68	1.82	1.9	4.29	1	1	1	2.41	2.05	2.29	2.43	2.63	2.32
326.225	1204	0.28618	1.15019	3.9	1	1	1	1	1	3	1	1	1	2.28	1	1	1	1	1	1	1	2.85	1	2.16	1	1	2.12	2.9	1	2.08	1	1	1	1	2.2	1	1	1	1	2.79	1	2.3	1	1	2.5	4.13	2.04	1	1
604.247	1204	0.288372	1.17116	1	1	1	2.78	1	1	1	1	2.91	4.66	2.51	3.37	4.25	1	1	1	3.32	1	1	2.76	1	1	3.91	2.31	1	4.39	4.45	2.55	1	2.31	1	1	3.39	3.62	2.82	1	1	2.85	3.21	1	1	6.5	2.24	1	1	1
590.234	1204	0.288605	1.21094	3.35	1	1	2.26	1	5.06	2.88	1	3.77	4.94	1	3.94	4.41	1	1	1	2.18	1	1	2.7	1	1	5.86	1	1	6.16	5.42	1	1	1	1	1	1	2.98	2.54	1	1	2.81	2.69	3.59	1	7.13	1	1	3.24	1
447.029	1202	0.28874	0.83366	1	2.31	1	2.43	1.87	2.34	3.33	1.98	1	1	1	1.89	1	1.78	1	1.68	1	1	1	1	1	2.02	1	1	1	1	1.78	1	1	1	1	1	1	1	1	1	1	1	1	1	1	1	1	1	1	1
833.76	1204	0.288797	1.27882	4.05	5.21	5.19	4.69	1	1	5.71	5.75	8.89	1	1	1	1	16.72	5.11	1	1	7.16	1	1	1	6.45	1	1	6.4	1	1	1	1	10.15	1	1	1	1	6.73	11.8	7.01	1	1	1	1	1	7.06	8.8	1	5.74
466.312	1202	0.288996	0.901696	1	2	2.53	1	1.74	1	1.96	2.02	1	1	1	1	1	1	1	1	1	1	1	1	1	1	1	1	1	1	1	1	1.75	1	1	1	1	1	2.51	1	1	4.2	1	1	1	1	1	1	1.98	1
496.031	1202	0.289134	0.955278	1	1	1	1	1	1	1	1	1	1	1	1.73	1	1	1	1	1	1	1	1	1	1	1	1	1	1	1	1	1	1	1	1	1	1	1	1	1	1	1	1	1	1	1	1	1	1
857.606	1202	0.289178	0.779527	1	1	1	1	1	4.66	3.17	1	1	1	1	3.98	1	1	1	3.96	1	1	1	1	1	1	5.85	1	1	6.73	1	1	5.66	10.7	1	5.73	8.03	1	8.06	1	1	1	1	1	1	1	1	1	1	1
258.164	1202	0.290827	1.17539	1	2.5	1.71	1	4.68	5.08	1	1	1	2.22	1	2.02	2.54	1	1	1.63	1	1	1	1	1	1.77	5.14	1	1	1	1.96	2.97	1	1	1	1	1	1.62	1	1	1.57	2.57	2.23	1	2.06	1.77	1	2.05	7.12	1
346.126	1202	0.293579	0.884073	25.66	19.37	20.15	21.28	1	1	19.65	28.05	16.69	29.89	32.12	15.9	6.21	54.14	42.24	26.03	7.38	23.34	19.22	25.6	19.64	1	14.48	39.35	21.65	20.74	23.64	15.55	9.49	25.32	17.35	16.71	36.85	46.94	33.58	24.52	36.08	1	1	25.85	38.11	27.23	27.78	65.78	27.02	23.27
987.76	1204	0.295227	0.838977	4.08	3.14	3.02	1	1	4.38	8.45	3.3	1	4.66	1	1	2.04	1	1	3.43	2.95	1	3.4	1	5.74	1	1	4.57	6.97	1	1	1	4.93	1	4.09	1	2.41	2.95	1	2.58	6.12	1	1	4.14	3.89	5.18	5.43	6.26	1	1
323.132	1202	0.295779	1.20687	1	1.66	1.99	1.65	1	1	1	1	1	1	1	1	1	1	1	1	1	1	1	1.65	1	1	1.61	1	1	1	1	9.05	1	1	1	1	1	1	1	1	1	1	1	1	1	1	1	1	1	1
936.834	1204	0.296026	0.744693	3.83	1	1	1	1	1	1	15.35	1	1	1	1	1	5.3	1	1	1	1	1	1	1	1	1	5.68	1	1	1	1	1	3.66	3.78	1	1	1	1	1	1	1	1	1	3.96	1	1	1	1	1
952.779	1204	0.296405	0.581193	1	1	1	1	1	1	1	1	1	1	1	1	1	1	1	1	1	1	1	1	1	1	1	1	1	1	1	1	1	1	1	1	1	1	1	1	1	4.07	1	1	1	1	1	1	1	1
976.775	1204	0.298923	1.17196	20.3	8.26	11.69	6.26	4.29	12.64	26.2	10.93	1	11	9.25	8.58	9	5.55	1	11.06	7.12	9.24	11.12	9.41	13.61	10.1	5.81	13.1	31.39	8.2	1	10.18	16.92	5.78	6.55	19.58	8.06	11.91	10.79	1	1	3.03	16.41	10.22	11.62	24.23	15.85	1	12.72	6.77
472.299	1202	0.299009	1.08543	1.72	1	1	1	1	1	1	1	1	1	1	1	1	1	1	1	1	1	1	1	1	1	1	1	1	1	1	1	1	1	1	1	1	1	1	1	1	4.21	1	1	1	1	1	1	1	1
225.173	1204	0.299544	1.10152	1	1	1	1	1	1	1	1	1	1	1	1	1	1	1	1	1	1	1	1	1	1	1	1	1	1	1	1	1	1	1	1	1	1	1	1	1	4.82	1	1	1	1	1	1	1	1.85
1024.77	1204	0.299909	1.25605	7.2	1	1	1	3.27	1	1	3.05	1	4.58	1	1	3.74	1	3.29	1	1	1	1	1	4.01	1	1	3.42	3.94	1	1	1	5.4	1	1	5.93	1	3.33	3.38	1	3.57	1	1	1	1	4.26	1	1	1	1
447.3	1204	0.30182	1.10565	1	1	1	1	1	1	1	1	1	1	1	1	1	1.86	1	1	1	1	1	1	1	1	1	1	1	1	1	1	1	1	1	1	1	1	1	1	1	5	1	1	1	1	1	1	1	1
318.094	1202	0.302309	0.896325	3.04	2.18	2.16	2.07	1	1	1.75	3.28	1	3.29	5.16	1	1	6	5.04	3.06	1	2.6	2.37	3.56	2.73	1	2.2	4.22	2.27	2.29	2.97	1.98	1	3.46	3.56	2.21	4.49	4.64	3.63	3.04	3.71	1	1	3.16	3.87	5.14	3.58	7.2	3.17	2.27
956.702	1204	0.303331	0.855424	1	1	1	1	1	1	1	1	1	1	1	1	1	1	1	1	1	1	1	1	1	1	1	1	1	1	1	1	1	1	1	1	1	4.28	1	1	3.83	1	1	1	1	1	1	1	1	1
505.326	1202	0.305744	1.06277	1	1	1	1	1	1	1	1	1	1	1	1	1	1	1	1	1	1	1	1	1.78	1	1	1	1	1	1	1.91	1	1	1	1	1.94	1.95	2.57	1	1	1	1	1	1	1	1	1	1	1
260.051	1202	0.306166	0.877546	3.55	2.32	3.39	3.91	1	1.55	1	2.99	1.7	1	2.1	2.87	1	1	2.94	1.57	1	2.99	1.96	1	2.46	1	1.57	5.07	1	1	1	2.1	1.54	1	1	1	5.2	5.42	3.29	1	4.9	1	1	2.78	3.62	1.74	1	2.43	2.04	3.43
949.765	1204	0.307967	1.69957	1	1	6.26	1	1	1	1	1	1	1	1	1	1	1	1	1	1	1	1	1	1	1	1	1	1	1	1	1	1	1	1	27.92	1	1	1	1	1	1	1	1	1	1	1	1	1	1
931.794	1204	0.30869	0.860231	30.26	23.08	73.67	39.19	35.23	34.97	63.33	179.64	11.7	22.07	29.44	32.49	18.18	45.02	21.89	35.76	27.14	98.83	43.38	41.9	27.42	79.59	44.28	36.35	94.97	33.65	33.15	37.61	24.83	37.87	56.29	64.67	21.44	27.32	22.15	16.98	66.25	12.39	23.15	50.55	38.81	37.69	27.2	52.2	32.54	27.42
793.492	1204	0.308861	1.1055	29.37	46.83	12.72	35.36	9.4	25.05	20.74	14.22	18.86	42.33	24.29	15.01	26.24	3.87	24.46	46.17	43.69	14.74	27.02	14.99	25.61	11.24	20.03	41.04	7.28	32.77	41.14	25.02	25.15	11.55	31.11	24.79	33.92	31.71	53.27	18.84	20.29	10.1	54.51	25.12	38.1	36.4	17.88	30.88	38.69	22.19
1008.83	1204	0.309453	0.868325	1	1	1	1	1	1	3.43	1	1	1	1	1	2.28	1	1	1	1	1	1	1	2.61	1	1	1	3.31	1	1	1	3.63	1	1	1	1	1	1	1	1	1	1	1	1	1	1	2.76	1	1
960.659	1204	0.311593	1.09279	1	1	1	1	2.43	1	1	1	1	1	1	1	1	1	1	1	1	1	1	1	1	3.33	1	1	1	1	3.39	1	1	1	1	1	1	1	1	1	1	1	1	1	1	1	1	1	1	1
1705.17	1204	0.312458	1.23283	4.79	1	3.95	1	1	1	1	5.89	1	5.82	5.89	6.85	1	1	1	1	1	1	1	1	1	1	4.93	4.07	1	1	1	1	1	1	1	1	1	1	1	1	4.32	1	1	1	1	4.1	4.27	4.75	1	6.71
930.793	1204	0.312837	0.867974	33.05	28.47	97.19	37.06	33.15	39.49	69.93	155.36	12.92	29.24	27.37	33.49	19.2	38.91	24.07	35.91	26.47	114.09	51.44	49.39	33.64	79.49	50.24	46.54	99.39	35.74	35.64	44.38	26.35	48.67	59.34	72.59	24	36.19	28.55	19.29	70.54	12.68	30.52	62.56	42.42	49.19	29.7	67.1	38.69	36.65
334.237	1202	0.312967	1.20615	1	3.17	2.73	1	1	1	1	1	5.62	1	1	1	6.71	1	1	1	4.57	1	1	1	1	1	1	1	1	1	4.02	1	1	1	1	1	1	1	6.26	1	1	1	1	1	1	1	1	1	1	1
733.645	1204	0.313776	1.10278	6.36	6.82	3.88	5.05	7.13	4.33	6.33	3.31	3.73	6.58	1	4.85	4.57	1	5.09	10.6	6.6	4.73	5.39	6.9	5.21	1	6.92	4.44	1	4.54	5.78	1	5	6.5	4.27	4.54	3.67	5.52	5.64	7.77	4.61	1	9.51	7.89	6.16	4.51	3.71	5.58	10.41	7.99
79.9661	1202	0.314998	0.875037	1	1	1	1	1	1	1	1	1.83	1	1	1	1	1	1	1	1	1	1	1	1	1	1	1	1	1	1	1	1	1	1	1	1	1	1	1	1	1	1	1	1	1	1	1	1	1
742.538	1204	0.315524	0.865532	2.38	9.81	1	3.06	3.11	1	3.24	3.57	5.45	3.69	3.44	5.35	2.86	1	1	4.55	10.49	3.07	1	1	1	1	2.47	6.17	1	5.12	3.88	4.51	4.63	4.55	6.55	1	3	5.64	4.43	4.76	1	9.29	1	4.55	9.68	4.62	1	4.67	4.21	5.27
605.257	1204	0.315735	1.18517	1	1	1	2.55	1	1	1	2.41	2.81	4.9	1	2.67	3.38	1	1	1	1	1	1	3.08	1	1	3.81	2.02	1	3.7	5.06	1	1	1	1	1	1	1	2.99	1	1	1	3.98	3.35	1	7.26	1	1	1	1
921.811	1204	0.315852	0.809048	12.26	8.77	23.03	9.63	7.84	9.9	22.95	78.75	15.77	6.08	8.72	6.11	1	60.66	7.72	1	7.64	42.17	14.93	16.48	7.11	34.01	11.28	9.91	39.64	9.67	7.53	10.33	9.87	29.65	13.4	18.81	6.45	8.34	9.46	24.83	32.25	5.73	8.94	16.27	12.22	9.61	15.28	25.6	8.64	12.62
766.477	1204	0.315969	1.18887	10.02	17.38	1	5.01	2.46	9.03	5.78	5.24	7.03	16.42	9.4	6.28	13.51	1	5.11	5.49	7.56	3.48	7.57	2.76	24.75	1	4.38	17.18	3.34	15.36	8.02	5.65	10.36	5.84	14.02	1	6.79	30.9	30.66	5.59	7.71	1	30.33	5.51	15.97	21.88	9.95	9.69	10.25	11.64
868.769	1204	0.31685	1.37837	1	3.15	6.9	1	1	1	4.7	10.55	15.91	1	1	1	1	43.5	1	1	1	8.82	3.58	2.94	1	7.52	1	1	9.54	1	1	1	1	15.49	1	4.47	1	1	2.88	21.02	9.87	4.09	3.67	4.4	4.82	2.5	6.43	5.65	1	5.18
246.125	1202	0.318033	1.10723	1	1	1	1	1	3.97	1	1	1	1	1	1	1	1	1	1.57	1	1	1	1	1	1	1	1	1	1.89	1	1	1	1	1	3.3	1	1	1	1	1	1	1	1	1	1	1	3.19	1	1
382.16	1202	0.318099	1.16886	1	1	1	1	1	1	1	1	1	1	1	1	1.84	1	1	2.13	2	1	1	1	4.44	1	2.77	1	1	3.89	1	2.25	1	1	1.83	1	1	4.67	4.14	2.76	1	1	1	1	4.56	1	2.46	1	1	1
923.737	1204	0.318479	1.41065	1	1	1	1	1	1	1	1	1	1	1	1	1	1	1	1	1	1	1	1	1	1	1	1	1	1	1	1	1	1	1	17.23	1	1	1	3.66	1	1	1	1	1	1	1	1	1	1
749.577	1202	0.323054	1.0786	3.55	4.53	3.85	3.92	5.15	4.25	3.85	4.2	3.87	3.56	4.9	4.5	3.09	2.37	2.35	3.48	2.84	4.55	3.61	3.01	4.93	2.22	4.12	6.31	3.02	3.76	3.87	6.42	5.53	4.49	6.35	4.66	8.25	4.36	4.31	7.04	2.72	8.91	6.43	4.26	3.25	5.45	4.24	2.48	5.92	4.07
446.038	1202	0.323655	1.13139	4.73	2.94	3.56	3.54	1	1	1	3.91	3.04	3.17	4.51	3.98	1	1	4.4	2.19	1	1	1.88	4.14	2.06	1	2.45	1	2.16	3.54	1	1	1	1	1.92	1.98	3.18	1	2.53	2.47	1	1	1	1.77	1	2.3	3.29	2.51	3.01	3.56
765.533	1204	0.324824	1.14721	24.6	60.02	7.71	17.19	8.99	24.79	19.91	10.94	22.23	31.47	21.63	26.7	32.44	5.78	10.69	22.65	38.49	7.21	16.65	9.8	48.57	6.71	18.62	39.34	1	38.2	24.87	17.27	25.31	16.48	35.29	12.23	16.25	61.67	51.86	15.56	15.18	21.65	65.52	13.72	58.08	40.57	20.48	20.18	26.69	21.67
270.086	1202	0.3263	1.18196	1	1	1	1	1	1	1	1	1	1	1	1	1	1	1	8.33	1	1	1	1	1	1	1	1	1	1	1	1	1	1	1	1	1	1	1	1	1	1	1	1	1	2.04	1	1	1	1
873.718	1204	0.327844	0.802279	1	1	9.12	1	1	1	8.26	6.55	1	1	1	1	1	1	1	1	1	1	1	3.81	1	1	1	1	1	1	1	1	1	8.2	1	8.07	1	3.1	3.88	1	12.35	1	1	5.97	1	1	10.33	9.58	1	1
276.195	1202	0.329627	1.17725	1	2.82	3.91	1	3.48	1	1	1	5.24	1	1	1	5.22	1	1	1	3.95	1	1	1.83	1	1	3.52	1	1	2.16	1	1	3.35	1	1	1	1	1	5.66	1	1	1	1	1	1	1	1	1	1	1
968.808	1204	0.329785	0.873426	8.56	1	10.5	4.83	1	7.4	17.61	7.36	3.42	6.5	1	3.99	4.57	4.02	3.33	8.92	3.58	10.42	7.32	1	5.96	14.31	4.82	7.55	13.77	5.03	1	5.26	6.38	8.47	7.85	1	4.61	3.7	6.94	4.32	10.91	1	9.87	12.89	6.49	9.4	9.85	13.37	9.13	9.72
270.104	1202	0.329994	2.43515	1	1	1	1.61	1	1	1	1.61	1	1	1	1	1	1	1	1.98	1	1.6	1	62.88	1	1	1	1.81	1	1	1	1	1.53	1	1	1	1	4.03	1	1.56	1	1	1	1	1	1	1	2.52	1.84	1
807.514	1204	0.330726	1.11635	29.71	52.03	11.96	30.56	11.05	23.57	29.51	13	20.19	50.98	20.82	14.77	25.24	4.48	27.76	56.67	46.4	24.58	36.26	15.42	35.34	17.72	21.22	60.36	6.68	34.19	57.34	31.44	27.56	17.86	35.7	24.96	37.26	44.88	74.21	24.61	25.05	9.01	86.84	34.86	44.17	39.59	25.38	55.77	42.55	29.46
517.312	1202	0.33089	1.13619	1	1	1	1	1	1	1	1	1	1.69	1	1	1	1	1	1	1	1	1	1	1	1	6.53	1	1	1	1	1	1	1	1	1	1	1	2.15	1	1	1	1	1	1	1	1	1	1	1
911.734	1204	0.330985	0.84663	14.15	12.24	24.38	6.36	5.7	10.28	28.51	14.38	6.83	11.18	7.54	8.76	4.22	5.83	5.16	16.49	7.39	21.87	24.92	7.61	19.4	17.91	63.56	17.13	32.88	6.87	81.19	9.44	12.16	11.83	22.54	15.59	5.41	11.44	14.32	4.25	29.69	1	9.66	20.45	17.1	13.23	28.46	33.43	9.48	13.65
305.244	1202	0.331724	1.13696	2.97	1.95	1	2.59	2.84	2.15	3.51	1	2.59	2.97	2.49	2.52	2.11	1	2.8	8.07	2.16	1.54	2.1	1	2.37	2.99	3.15	1	3.52	3.41	1	2.64	2.55	1.82	1	1	1	2.52	1	1	1.87	1	2.34	2.75	1	1	1.9	2.42	3.18	1.91
954.789	1204	0.336526	0.723969	1	1	1	1	1	1	1	1	1	1	1	1	5.98	1	1	1	1	13.84	1	1	1	1	8.72	10.49	1	1	1	1	1	1	10.28	18.25	1	1	1	1	1	1	1	1	1	14.1	1	1	1	1
797.596	1204	0.336811	0.916526	6.78	15.18	5.2	6.53	10.48	7.72	8.28	4.51	21.57	9.7	5.22	6.75	5.63	2.86	8.2	15.26	16.6	7.38	5.85	11.07	8.29	10.58	8.2	13.89	1	10.54	12.02	9.95	8.64	14.87	8.99	6.85	7.34	10.19	11.84	14.14	4.73	14.3	14.38	14.5	16.82	12.42	4.23	8.91	12.37	10.33
806.51	1204	0.337448	1.12083	46.97	87.35	20.24	51.21	17.65	37.56	44.61	19.61	30.61	86.11	32.62	23.79	44.04	6.24	42.07	93.53	78.19	31.7	56.13	25.38	54.24	24.31	37.05	98.57	10.12	51.37	93.09	53.32	44.84	26	56.1	38.99	62.09	74.52	118.46	41.73	37.66	16.14	156.97	58.81	74.93	65.53	36.35	81.89	75.11	47.76
254.109	1202	0.338118	1.2355	1	1	1	1	1	1	1	1	1	1	1	1	1.66	1	1	1	1	1	1	11.09	1	1	1.59	1	1	1	1	1	1	1	1	1	1	1	1	1	2.02	1	1	1	1	1	1	1	1	1.73
306.257	1202	0.339588	1.158	1	1	1	1	2.14	2.74	2.15	1	2.9	4.56	1	1.75	1.88	2.66	2.46	5.67	1.97	1	1.71	1.71	1.95	1	2.23	1	2.21	2.98	1.86	3.12	1	1.95	1	1	1	1	1	1	1	1	1	2.12	1	1	1.7	2.2	3.23	1
884.707	1204	0.34219	0.863059	1	3.91	5.76	1	1	1	6.51	4.61	2.72	1	1	1	1	1	1	3.36	2.64	6.09	4.32	3.12	3.83	6.22	4.43	3.9	10.27	1	1	3.79	3.45	4.86	1	4.52	1	3.62	3.92	1	8.01	1	4.79	8.37	4.98	4.57	8.42	10.49	3.96	6.26
353.024	1202	0.34251	1.19396	1	1	1.95	1	1	1	1	1	1	1	1	1	1	1	1	1	1	1	1	1	1	1	1	1	1	1	2.32	9.31	1	1	1	1.79	1	1	1	1	1	1	1	1	1	1	1	1	1	1
1532.06	1204	0.343059	1.19499	1	1	1	1	1	1	4.42	1	1	4.1	1	1	4	1	3.8	1	1	1	1	3.99	6.77	1	4.08	1	1	1	1	1	1	1	1	4.1	1	1	4.06	4.02	1	1	4.77	4.75	1	1	4.73	1	1	1
999.753	1204	0.346741	1.23346	10.37	4.21	1	1	2.43	1	6.57	1	1	1	1	1	3.39	1	1	4.42	3.9	1	4.94	1	3.16	1	1	4.17	9.41	1	3.59	3.09	6.76	1	1	7.13	1	4.2	4.24	1	4.94	1	3.66	1	1	4.81	5.16	5.4	4.18	1
304.113	1202	0.347388	0.820871	2.25	3.77	1.98	4.13	2.67	3.99	8.44	2.81	2.54	2.45	2.36	3	1	1	1	6.38	3.82	1	2.08	1	1	3.6	1	2	2.32	1	1	1	3.53	3.55	1.89	2.05	2.07	3.1	2.4	1	1	1	2.09	1.57	1	1	1	1	1	2.04
887.736	1204	0.348554	0.885683	44.88	53.61	103.72	42.31	33.08	51.31	132.33	52.43	20.39	46.82	29.85	36.11	18.84	15.99	28.06	72.79	35.62	96.55	103.57	68.67	56.72	75.04	75.12	47.22	142.52	27.32	64.74	49.85	35.59	68.36	57.26	55.46	29.28	41.41	48.44	11.52	113.66	8.74	50.7	121.23	61.94	40.92	114.46	119.22	40.91	64.5
515.285	1202	0.352608	1.14354	1	1	1	1	1	1	1	1	1	1	1	1	1	1	1	1	1	1	1	1	1	1	1	1.97	1	1	1	1	1	1	1	1	1	1	1	1	1	7.17	1	1.59	1	1	1	1	1	1
1240.87	1204	0.352613	1.16515	1	1	3.92	1	1	1	1	1	1	1	1	1	1	1	1	1	1	5.52	1	1	1	1	3.45	1	1	3.58	1	1	1	1	1	1	1	1	1	1	1	1	1	1	1	1	4.84	1	1	1
1037.69	1202	0.353112	1.17686	3.9	1	1	3.51	1	3.16	1	1	1	3.56	3.04	1	1	1	3.36	1	1	1	3.53	3.12	3.03	1	1	3.6	1	1	4.58	1	1	1	1	1	4.56	1	3.97	1	5.37	1	1	1	5.72	4.46	3.78	4.88	1	3.32
961.76	1204	0.353638	0.840083	1	1	1	1	1	1	1	1	1	1	1	1	1	1	1	1	1	1	1	1	1	1	1	1	1	1	1	1	1	1	1	7.39	1	1	1	1	1	1	1	1	1	1	1	1	1	1
154.003	1204	0.354027	0.91741	12.09	26.54	10.6	12.54	9.44	1	12.95	9.39	14.87	19.78	11.94	12.24	13.57	3.47	15.02	23.69	26.1	11.34	16.31	14.43	22.9	9.75	11.7	25.72	2.54	21.76	22.21	18.9	17.31	16.04	20.87	11.52	17.22	23.66	30.82	18.85	10.63	12.84	40.7	20.23	31.71	23.34	10.01	19.52	24.75	22.5
272.088	1202	0.355743	1.0934	3.33	2.78	4.22	3.48	1	1	4.16	3.11	3.22	4.1	7.25	5.02	1	3.86	4.87	3.64	1	3.58	3.29	3.85	3.6	1	2.96	2.59	3.19	2.57	2.93	2.83	2.53	2.95	2.35	3.17	4.87	5.44	1.83	5.08	3.3	1	1	3.04	2.96	3.7	1	4.45	2.57	4.04
949.844	1204	0.35822	0.760994	1	1	5.31	1	1	1	1	18.4	1	1	1	1	1	6.13	1	1	1	7.39	1	1	1	1	1	4.97	1	1	1	1	1	5.06	5.96	1	1	1	3.56	1	9.15	1	1	5.3	5.22	6.16	1	6.82	1	1
352.112	1202	0.358529	0.963876	1	1	1	1	1.59	1	1	1.59	1	1	1	1	1.68	1	1	1	1	1	1	1	1	1	1	1	1	1	1	1	1	1	1	1	1	1	1	1	1	1	1	1	1	1	1	1	1	1
834.539	1204	0.361623	1.10485	21.1	32.32	7.19	17.01	10.69	13.98	19.56	9.71	16.35	29.07	15	8.99	17.14	4.04	19.69	39.75	29.97	19.17	24.24	10.42	26.72	18.71	14.6	39.33	6.31	21.91	39.15	16.22	16.49	14.94	25.59	16.85	27.88	27.62	50.8	13.09	19.57	7.75	44.74	22.94	27.59	26.33	18.86	55.56	22.23	17.18
920.802	1204	0.363766	0.849308	26.65	18.25	56.72	21.1	19.93	25.46	60.97	146.2	28.14	20.76	16.04	14.14	9.99	113.21	21.06	25.35	17.21	98.73	42.29	41.62	21.26	85.58	26.4	24.97	79.28	20.88	17.11	33.68	16.35	65.22	29.44	43.85	16.46	22.54	25.75	52.8	72.35	11.55	25.99	44.98	31.26	24.34	37.02	62.37	22.44	34.14
380.308	1204	0.367882	1.12263	2.55	1	1	2.29	4.38	1	1	1	2.76	3.31	3.09	2.78	2.52	1	2.53	1	2.05	1	1	2	4.1	1	4.1	3.2	1	2.55	3.61	2.71	3.63	1	2.66	1	3.48	3.63	1	4.93	1	4.31	3.3	2.65	3.26	2.52	4.46	1	4.77	5.62
932.801	1204	0.368026	0.860465	18.37	13.29	46.42	20.5	18.54	20.67	36.61	129.26	9.5	12.14	15.83	16.67	8.14	37.04	13.04	19.61	15.61	66.09	24.13	24.94	15.62	46.81	23.7	21.23	57.12	17.96	15.34	19.31	13.91	26.94	29.47	39.29	12.13	16.13	15.35	14.79	42.65	7.52	15.15	26.38	23.47	21.79	16.95	33.38	20.45	18.34
516.309	1202	0.36874	1.39968	1	1	1	1	1	2.08	1	1	1	1	1	1	2.17	1	1.94	1	1	1	1	1	1	1	19.58	1	1	1	1	1	1	1	1	1	1	1	1	1	1	1	1	1	1	1	1	1	1	1
949.739	1204	0.368945	1.14495	39.21	14.05	13.92	13.91	7.09	20.09	47.36	16.71	4.88	17.51	15.76	12.33	16.17	7.05	5.56	20.94	13.71	15.59	26.54	12.44	26.36	17.05	12.79	24.39	66.99	9.95	9.01	14.92	28.46	7.5	13.93	1	12.67	17.72	21.36	1	38.24	3.01	16.77	14.99	12.53	32.57	40.74	34.38	14.48	11.13
278.209	1202	0.36964	1.26219	1	5.81	9.25	1	10.1	1	1.79	1	10.75	1	1	1.63	9.84	1	2.33	1	8.09	3.86	2.27	5.33	2.47	1	7.3	1	1	3.05	14.68	2.43	9.22	1.79	1	1.74	1	1	13.87	1	1	1	1	1	1	1	1	1	1	1
850.733	1204	0.373669	1.53257	4	3.87	1	1	1	1	1	13.16	1	1	1	3.28	1	61.68	1	1	1	1	1	3.28	1	1	1	4.67	1	5.19	1	6.04	5.16	1	5.46	11.18	1	1	1	1	20.64	1	1	1	1	6.23	1	1	1	10.42
382.161	1202	0.374352	1.17017	9.71	11.09	11.4	5.32	1	1	2.99	4.33	6.78	3.93	5.52	7.94	1	3.02	4.33	1	1	2.8	2.68	6.77	1	1	1	3.72	2.5	1	6.04	1	2.33	1	1	1	4.35	1	1	1	10.62	1	1	4.3	1	3.06	1	3.87	5.18	8.41
968.75	1204	0.375945	1.25419	7.48	1	1	4.29	2.96	1	10.38	6.29	1	4.69	3.95	3.95	4.17	1	1	6.12	4.96	1	1	1	5.87	1	4.25	4.2	16.06	1	1	1	5.67	1	1	1	3.49	1	1	1	9.33	1	1	1	1	6.96	6.92	1	1	1
663.217	1202	0.376253	1.12707	1	1	1	2.02	1	1	1	1	1	1	1	1	1	1	1	1.72	1	1	1	1	1	1	1	1	1	1	1	1	1	1	1	1.91	1	1	1	1	1	6.76	1	1.9	1	1	1	1.89	1	1
971.835	1204	0.377535	0.854268	3.71	1	6.15	1	1	1	4.67	4.42	1	1	1	1	2.72	1	1	1	1	4.22	3.35	1	4.29	4.08	3.61	3.41	5.2	1	3.92	2.94	1	3.05	4.79	1	1	2.8	1	2.54	3.79	1	1	3.46	1	3.94	1	5.43	1	1
897.766	1204	0.377927	1.16107	1	4.63	1	1	1	1	1	1	1	1	1	1	1	1	1	1	1	1	1	1	1	1	1	1	1	1	1	1	1	1	1	6.97	1	1	1	1	1	1	1	1	1	3.54	1	1	1	1
698.487	1204	0.37835	0.90564	1	4.51	2.92	3.4	3.8	3.07	1	2.53	2.99	2.74	2.7	4.38	4.55	1	2.76	1	6.57	1	2.63	1	3.8	1	3.37	4.53	1	4.83	1	5.1	3.5	3.07	4.37	1	4.09	4.66	3.54	3.93	1	4.64	6.54	2.95	5.23	3.64	1	1	4.01	4.78
660.373	1204	0.378377	1.14072	2.04	1	1	1	1	1	1	2.05	1	1	1	1	3.44	1.9	1	2.47	1	1	1	4.6	3.14	1	3.75	2.87	1	3.89	3.1	1	3.77	2.5	1	1	2.31	6.4	1	2.46	1	1	1	1	1	3.43	4.23	1	1	2.31
796.527	1204	0.378701	0.91661	8.79	23.45	12.34	10.89	8.69	13.56	11.39	9.16	22.68	20.43	10.68	10.78	13.74	1	17.95	26.69	24.3	9.61	17.44	16.52	20.17	16.35	15.8	19.95	3.64	24.78	20.39	10.6	18.3	17.8	17.58	10.58	17.6	20.65	33.74	12.82	11.12	9.78	35.57	19.26	24.71	32.92	8.91	16.64	26.06	17.31
517.302	1202	0.378782	1.95152	1	1	1	1	1	1	1	1	1	1	1	1	1	1	1	1	1	1	1.69	1	1	1	1	1	1	1	1	1	1	1	1	1	1	1	1	1	1	44.08	1	1	1	1	1	1	1	1
651.52	1204	0.37912	1.09583	3.78	3.99	5.57	3.46	3.61	3.06	3.1	2.82	3.1	1	3	1	2.22	1	1	6.24	3.92	1	6.02	3.59	3.26	1	5.14	4.53	1	3.3	4.08	4.54	1	3.56	4.43	3.09	2.81	3.43	4.06	2.8	2.76	1	4.92	7.53	4.18	3.21	6.5	4.49	3.82	3.23
449.315	1204	0.379831	7.42587	1	1	1	1	1	1	1	1	1	1	1	1	1	1	1	1	1	1	1	1	1	1	1	2.02	1	3.99	1	1	1	1	1	1	1	1	1	1	1	292.58	1	1	1	1	1	1	1	1
585.291	1202	0.381372	1.11455	1	1	1	1	1	1	1	1	1	1	1	1	1	1	1	2.1	1	1	1	1	1	1	1	1	1	1	1	1	1	1	1	1	1	1	1	1	1	6.18	1	1	1	1	1	1	1	1
449.028	1202	0.382163	0.858193	1.71	2.22	1	2.38	1.89	1.94	3.32	1	1	1.77	1	1	1	1	1	2.16	2.06	1.97	1	1	1	1	1	1.77	1	1	1	1	1.88	1	1	1	1	1	1	1	1	1	1.98	1	1	1	1	1	1	1
563.321	1202	0.382609	1.08255	1.78	2.68	1.73	1	2.42	2.59	1.96	2.58	2.98	2.71	1.72	2	1	1.88	2.09	1	1	1	1	1.94	1	2.88	1.83	2.55	2.02	1	1	1.93	1	3.19	1	1	1	1	3.05	2.58	1	1.95	1	1.94	2.15	1	1	1.82	1	2.85
304.241	1202	0.382735	1.13268	10.47	9.26	5.41	7.86	11.28	10.8	14.73	5.08	7.12	14.44	5.03	7.8	6.96	4.7	7.31	30.35	7.29	4.24	6.54	5.34	4.7	10.79	10.6	4.61	7.24	12.59	7.25	7.87	8.51	5.3	2.22	6.18	4.21	5.21	7.01	3.73	5.91	3.27	8.01	11.27	3.05	3.17	8.36	4.76	13.23	7.44
721.509	1204	0.382817	1.08314	1	1	1	1	1	1	1	1	1	1	1	1	1	1	1	1	1	1	1	1	1	1	1	1	1	1	1	3.09	1	1	1	1	1	1	1	1	1	1	1	3.28	1	1	2.96	1	1	1
465.309	1202	0.383087	1.22697	1	1.8	1	1	1	1	1	1	1	1	1	1	1	1	1	1	1	1	1	1	1	1	1	1	1	1	1	1	1	1	1	1	1	1	1	1	1	11.69	1	1.76	1	1.69	1	1	1	1
449.314	1202	0.383511	3.14038	1	5.45	12.74	2.62	4.49	2.64	2.49	4.02	1	1	3.09	1	1.93	6.18	2.27	1	1	1	2.15	1	1	3.08	1	10.65	1	5.08	3.27	1	2.79	1	2.32	3.97	1	1	1	4.18	2.26	271.25	1	1	3.31	5.29	1	2.82	7.29	1
516.31	1204	0.385123	2.43075	1	1	1	1	1	1	1	1	1	1	1	1	1	1	1	1	1	1	1	1	1	1	68.24	1	1	1	1	1	1	1	1	1	2.29	1	1	1	1	1	1	1	1	1	1	1	1	1
935.747	1204	0.385293	0.878365	1	1	1	1	1	1	1	1	1	1	1	1	1	1	1	1	1	1	1	1	1	1	1	1	1	1	1	1	1	1	1	1	1	1	1	1	1	2.77	1	1	1	1	1	1	1	1
278.225	1202	0.385953	1.142	4.91	3.29	1	2.29	3.04	2.68	2.43	1	1	6.24	1	3.07	1	3.52	3.1	11.39	1	1	3.56	1	1.77	1.66	7.35	1	5.1	6.19	4.97	4.77	3.46	1.76	1	1.78	1	3.31	3.62	1	2.09	1	1	3.52	2.56	1	4.28	1	4.65	2.52
554.37	1202	0.386414	1.01826	1	1	1	1	1	1	1	1	1	1	1	1	1	1	1	1	1	1	1	1	1	1	1	1	1	1	1	1	1	1	1	1	1	1	1	1.84	1	1	1	1	1	1	1	1	1	1
452.221	1202	0.386414	1.01609	1	1	1	1	1	1	1	1	1	1	1	1	1	1	1	1	1	1	1	1	1	1	1	1	1	1	1	1	1	1	1	1	1	1	1	1	1	1	1	1	1	1	1	1	1	1.74
695.073	1202	0.386414	1.01565	1	1	1	1	1	1	1	1	1	1	1	1	1	1	1	1	1	1	1	1	1	1	1	1	1	1	1	1	1	1	1	1	1	1	1	1	1	1	1	1	1	1	1	1.72	1	1
898.629	1202	0.386414	1.19022	1	1	1	1	1	1	1	1	1	1	1	1	1	1	1	1	1	1	1	1	1	1	1	1	1	1	1	1	1	1	1	1	1	1	1	1	1	9.75	1	1	1	1	1	1	1	1
142.021	1204	0.386414	1.09543	1	1	1	1	1	1	1	1	1	1	1	1	1	1	1	1	1	1	1	1	1	1	1	1	1	1	1	1	1	1	1	1	1	1	1	1	1	5.39	1	1	1	1	1	1	1	1
225.161	1204	0.386414	1.14174	1	1	1	1	1	1	1	1	1	1	1	1	1	1	1	1	1	1	1	1	1	1	1	1	1	1	1	1	1	1	1	1	1	1	1	1	1	7.52	1	1	1	1	1	1	1	1
450.317	1204	0.386414	2.80978	1	1	1	1	1	1	1	1	1	1	1	1	1	1	1	1	1	1	1	1	1	1	1	1	1	1	1	1	1	1	1	1	1	1	1	1	1	84.25	1	1	1	1	1	1	1	1
451.32	1204	0.386414	1.24913	1	1	1	1	1	1	1	1	1	1	1	1	1	1	1	1	1	1	1	1	1	1	1	1	1	1	1	1	1	1	1	1	1	1	1	1	1	12.46	1	1	1	1	1	1	1	1
465.307	1204	0.386414	1.09326	1	1	1	1	1	1	1	1	1	1	1	1	1	1	1	1	1	1	1	1	1	1	1	1	1	1	1	1	1	1	1	1	1	1	1	1	1	5.29	1	1	1	1	1	1	1	1
512.309	1204	0.386414	1.1963	1	1	1	1	1	1	1	1	1	1	1	1	1	1	1	1	1	1	1	1	1	1	1	1	1	1	1	1	1	1	1	1	1	1	1	1	1	10.03	1	1	1	1	1	1	1	1
699.531	1204	0.386414	1.03935	1	1	1	1	1	1	1	1	1	1	1	1	1	1	1	1	1	1	1	1	1	1	1	1	1	1	1	1	1	1	1	1	1	1	1	1	1	2.81	1	1	1	1	1	1	1	1
757.581	1204	0.386414	1.03326	1	1	1	1	1	1	1	1	1	1	1	1	1	1	1	1	1	1	1	1	1	1	1	1	1	1	1	1	1	1	1	1	1	1	1	1	1	1	1	1	1	1	2.53	1	1	1
972.862	1204	0.386414	1.04739	1	1	1	1	1	1	1	1	1	1	1	1	1	1	1	1	1	1	1	1	1	1	1	1	1	1	1	1	1	1	1	1	1	1	1	1	1	1	3.18	1	1	1	1	1	1	1
1009.76	1204	0.386414	1.06261	1	1	1	1	1	1	1	1	1	1	1	1	1	1	1	1	1	1	1	1	1	1	1	1	1	1	1	1	1	1	1	1	1	1	1	1	3.88	1	1	1	1	1	1	1	1	1
1013.9	1204	0.386414	1.04413	1	1	1	1	1	1	1	1	1	1	1	1	1	1	1	1	1	1	1	1	1	1	1	1	1	1	1	1	1	1	1	1	1	1	1	3.03	1	1	1	1	1	1	1	1	1	1
1020.75	1204	0.386414	1.04652	1	1	1	1	1	1	1	1	1	1	1	1	1	1	1	1	1	1	1	1	1	1	1	1	1	1	1	1	1	1	1	1	1	1	1	1	1	1	1	1	1	1	3.14	1	1	1
1356.98	1204	0.386414	1.07174	1	1	1	1	1	1	1	1	1	1	1	1	1	1	1	1	1	1	1	1	1	1	1	1	1	1	1	1	1	1	1	1	1	1	1	1	1	1	4.3	1	1	1	1	1	1	1
711.492	1204	0.387775	0.914488	3.36	6.69	3.59	5.69	3.51	5.45	2.34	2.67	6.56	6.21	4.81	3.98	6.77	1	3.64	6.55	10.57	1	3.96	1	5.99	2.78	5.15	6.23	1	8.77	6.56	5.55	4.72	4.91	5.99	4.5	4.18	5.65	5.94	5.01	2.15	5.19	11.12	4.87	6.85	5.35	1	1	9.09	5.23
265.198	1202	0.38847	1.14401	1	1.7	3.53	1	3.38	1	1	1	4.51	1	1	1	4.03	1	1	1	2.6	1	1	2.78	1	1	2.91	1	1	1.7	6.05	1	2.45	1	1	2.47	1	1	4.08	1	1.73	1	2.08	1	1	2.14	1	1	1	1
1021.86	1204	0.388666	0.895266	1	1	1	1	1	1	1	1	1	1	1	1	1	2.78	3.23	1	1	1	1	1	1	1	1	1	1	1	1	1	1	1	1	1	1	3.07	2.81	1	2.84	1	2.85	1	1	1	1	1	1	2.24
75.0316	1202	0.38884	1.10499	1	1	1	1	1	1	1	1	1	1	1	1	1	1	1	1	1	1	1	1	1	1	1	1	1	1	1	1	1	1	1	1	1.89	1	1	1	1	5.84	1	1	1	1	1	1	1	1
563.498	1202	0.389378	1.08324	1.72	1	1	1	1.76	1	1	1	1	2.24	1	1	1	1.84	1	3.1	1	1	1.78	1	1	1	2.63	1	1	2.11	1.89	1	1	1.74	1	1	1	1	1.98	1	1	1	1	2.47	1	1	1	1	3.4	1
895.751	1204	0.389414	1.84644	1	1	1	1	1	1	1	1	1	1	1	1	1	49.65	5.05	1	1	1	1	7.81	1	1	1	1	1	3.82	1	1	1	1	1	1	1	1	1	1	1	1	1	1	1	1	1	1	1	1
933.809	1204	0.391311	0.838957	13.42	9.24	28.64	12.3	10.4	12.01	21.12	116.11	6.05	7.27	12.14	8.67	5.1	34.49	10.22	10.49	8.21	43.54	14.73	16.38	9.73	28.05	13.98	10.66	34	10.83	8.81	10.45	9.18	17.29	20.71	25.06	7.2	10.97	10.41	10.64	31.26	4.32	7.87	15.15	14.45	13.23	11.55	21.28	9.08	10.41
968.819	1204	0.394016	0.763643	1	4.42	1	1	1	1	1	1	1	1	1	1	1	1	1	1	1	1	1	9.26	1	1	1	1	1	1	5.15	1	1	1	1	10.75	1	1	1	1	1	1	1	1	1	1	1	1	1	1
765.523	1202	0.39473	1.13441	1	1	1	1	1	3.64	1	2.84	1	1	1	1	1	1	1	1	1	2.64	1	1	1	1	2.66	1	3.82	1	2.84	2.41	1	1	1	2.18	2.79	1	5.69	1	1	1	1	1	1	1	1	1	1	1
254.09	1202	0.394883	1.32519	1	1	1	1	1	1	1	1	1	1	1	1	1	1	1	16.53	1	1	1	1	1	1	1	1	1	1	1	1	1	1	1	1	1	1	1	1	1	1	1	1	1	1	1.7	1	1	1
575.298	1202	0.395022	1.04524	1	1	1	1	1	1	1	1	1	1	1	1	1	2.2	1	1	1	1	1	1	1	1	1.84	2.36	1	1	1	1	1	1	1	1	1	1	1	1	1	1	1	1	1	1	1	1	1	1
710.489	1204	0.395394	0.915244	7.21	13.27	7.45	11.02	8.32	11.71	6.97	3.8	14.24	12.77	7.86	9.89	13.8	1	9.78	14.43	23.36	3.96	9.39	9.03	13.11	6.19	13.41	13.93	1	17.73	13.26	12.92	13.46	9.1	12.18	6.41	9.82	12.36	14.11	10.15	3.92	10.71	26.07	12.44	16.28	13.38	4.92	4.45	17.42	9.55
670.57	1204	0.396311	0.910903	2.89	1	1	2.85	3.05	1	3.13	2.13	1	5.6	2.56	1	2.98	1	1	4.88	3.1	1	1	2.91	4.66	1	5.24	1	1	3.35	4.86	1	3.08	2.92	1	3.68	1	5.18	4.65	2.63	2.9	1	6.9	6.5	4.5	4.48	3.32	3.31	4.64	4.75
354.169	1202	0.396375	1.21847	1	1	1	1	1	1	1	1	1	1	1	1	1	1	1	1	1	1	1	1	1	1	11.56	1	1	1	1	1	1	1	1	1.93	2.01	1	1	1	1	1	1	1	1	1	1	1	1	1
901.746	1204	0.397168	0.895635	43.04	40.62	88.17	44.76	29.83	48.14	95.71	56.37	22.01	37.8	32.46	38.14	18.93	17.69	24.68	51.86	32.4	77.92	70.4	65.78	39.68	70.04	68.12	30.53	168.32	27.3	42.49	36	34.49	41.27	51.89	58.91	28.93	30.99	34.35	7.96	75.75	8.6	30.07	67.97	38.99	37.92	63.21	70.54	30.06	39.92
1649.14	1204	0.398044	1.19367	1	1	1	1	1	1	1	4.73	1	1	1	1	1	1	1	1	1	1	1	1	1	7.22	4.73	4.32	1	1	1	3.98	1	1	5.44	1	1	3.94	1	1	1	1	6.13	1	5.25	1	1	1	1	1
985.838	1204	0.398518	0.859333	1	1	1	1	1	1	1	1	1	1	1	1	2.75	1	1	1	1	1	1	1	1	1	1	1	1	1	1	3.29	1	2.8	3.27	1	1	1	1	1	1	1	1	1	1	1	1	1	1	1
738.52	1204	0.399566	0.918443	3.92	9.83	5.44	8.34	6.45	8.71	6.81	3.92	10.08	7.57	6.13	6.34	8.28	1	6.19	14.23	16.54	2.79	7.86	6.96	9.93	6.91	8.67	9.79	1	11.95	12.11	7.56	7.29	6.6	9.16	4.84	5.93	8.57	10.04	7.02	2.86	5.39	15.98	9.44	7.77	9.83	1	5.94	9.97	5.79
1415.97	1204	0.400562	1.16262	1	1	1	1	1	1	1	1	1	1	1	1	1	1	1	1	1	1	1	1	6.55	1	3.89	1	1	1	1	3.71	1	1	1	1	1	1	1	1	1	1	1	1	5.75	1	1	1	1	1
450.318	1202	0.402228	2.24868	1	2.64	4.63	1	2.01	1	1	1	1	1	1	1	1	1	1	1	1	1	1.86	1	1	1	1	2.88	1	1	1	1	1	1	1	1.88	1	1	1	1	1	77.52	1	1	1	1	1	1	1.81	1
1023.76	1204	0.402892	1.20943	9.6	1	2.77	1	2.15	4.02	6.81	1	1	3.94	4.46	1	1	2.45	1	3.11	1	1	1	1	4.03	1	1	4.33	4.76	1	1	1	6.43	1	1	4.45	1	3.13	3.82	1	5.16	1	3.68	1	4.09	6.83	1	1	1	1
963.767	1204	0.404487	1.12284	19.35	9.33	7.56	7.13	4.44	12.15	35.02	9.02	3.4	10.25	7.68	6.68	6.44	4.88	2.96	14.2	8.55	10.47	17.06	8.29	17.04	10.7	6.34	16.58	32.59	6.06	6.89	11.52	15.71	6.02	8.39	17.26	9.56	9.91	11.98	1	27.56	3.46	19.69	13.22	11.87	21.7	29.82	27.01	12.7	8.66
859.772	1204	0.404985	1.12696	7.13	4.93	11.68	7.73	6.21	7.68	13.02	13.86	5.14	4.99	4.33	4.71	3.37	21.73	7.49	9.66	4.51	16.79	12.05	11.45	5.49	25.08	10.22	5.33	17.69	6.09	3.29	9.83	3.2	18.08	5.96	7.92	3.85	3.93	9.26	13.34	16.62	5.73	8.15	18.13	11.46	6.81	9.62	18.79	7.71	11.92
271.108	1202	0.408683	1.13586	1	1	1	1	1	1	1	1	1	1	1	1	1	1	1	1	1	1	1	7.63	1	1	1	1	1	1	1	1	1	1	1	1	1	1	1	1	1	1	1	1	1.62	1	1	1	1	1
892.773	1204	0.408713	1.13367	99.3	74.08	183.24	93.35	81.9	93.09	219.97	218.38	131.9	88.03	59.76	50.66	37	442.7	104.1	102.79	55.37	288.8	186.87	161.44	74.98	373.11	105.52	83.17	319.92	73.26	61.76	154.46	56.49	299.31	80.37	140.81	56.02	68.86	99.06	271.07	245.38	68.93	113.66	206.88	119.67	78.56	181.48	215.9	93.06	154.68
464.315	1202	0.410633	1.07686	1	1	1	1	1	1	1	1	1	1	1	1	1	1	1	1	1	1	1	1	1	1	1	1	1	1	1	1	1	1	1.77	1	1	1	1	1.71	1	4.57	1	1	1	1	1	1	1	1
766.537	1204	0.410785	1.1203	12.06	26.03	4.26	7.43	5.5	12.62	10	4.96	9.6	14.73	9.66	12.61	15.44	3.44	4.19	9.35	17	4.26	7.39	3.51	23.93	3.19	7.63	18.73	1	18.29	10.13	7.98	11.46	7.25	17.06	6.6	6.56	30.16	25.02	5.72	6.88	9.93	31.08	7.19	25.18	19.77	11.29	9.29	12.75	9.55
464.262	1202	0.411309	1.10815	3.76	3.98	4.51	4.16	1	1	3.35	5.11	3.91	4.77	6.66	5.31	3.03	4.7	4.92	4.34	3.05	2.77	2.58	4.62	3.21	1	2.64	4.35	2.53	2.93	5.79	2.37	2.59	2.38	1	2.05	5.84	10.19	3.92	3.58	11.01	1	1	3.2	7.28	5	3.48	5.3	5.45	4.72
898.73	1204	0.412076	0.894974	11.71	12.64	24.1	5.18	4.67	9.19	22.73	12.89	10.46	10.4	7.59	8.14	5.31	5.17	6.44	11.63	6.13	18.87	17.48	10.65	12.55	22.38	13.62	10.42	39.78	7.42	8.71	10.37	9.88	15.37	13.55	1	5.17	11.07	12.92	1	22.02	1	8.73	18.49	16.1	14.81	19.47	26.81	7.23	13.28
360.178	1204	0.412117	1.22549	13.11	5.66	4.99	14.31	1	1	1	1	11.57	3.72	21.95	24.47	8.52	1	9.74	1	2.95	1	3.21	4.3	11.89	1	4.32	5.32	1	7.82	8.52	5.89	6.67	1	3.34	1	28.49	14.04	2.8	6.78	1	1	1	1	4.92	3.05	2.56	1	5.23	10.07
591.238	1204	0.412619	0.932422	1	1	1	1	1	1	1	1	1	2.67	1	1	1	1	1	1	1	1	1	1	1	1	1	1	1	1	2.43	1	1	1	1	1	1	1	1	1	1	1	1	1	1	2.23	1	1	1	1
955.797	1204	0.41335	0.776058	1	6.73	1	1	1	1	1	1	1	6.27	1	1	1	1	1	1	1	8.89	1	1	1	1	1	1	1	1	1	1	1	1	1	1	1	1	1	1	1	1	1	1	1	1	1	1	1	1
276.015	1202	0.417279	1.02878	1	1	1	1	1	1	1	1	1	1	1.61	1.91	1	1	1	1	1	1	1	1	1.71	1	1	1	1	1	1	1	1	1	1	1	1	1	1	1	1	1	1	1	1	1	1	1	1	1
935.736	1204	0.417889	1.12196	15.44	6.02	1	3.76	4.14	7.17	22.01	9.97	1	10.26	5.51	5.11	5.29	5.03	1	11.06	6.36	8.18	13.65	3.45	11.7	8.62	6.48	11.54	21.87	3.84	9.24	7.65	10.85	5.41	5.88	12.7	4.41	8.03	10.02	1	18.26	1	11.31	9.85	7.39	12.13	23.89	17.66	7.24	6.76
644.43	1202	0.419384	1.04254	1	1	1	1	1	1	1	1	1	1	1	1	2.1	1	1	1	1	1	1	1	1	1	1	1	1	1	1.78	1	1	1	1	1.79	1	1	1	1	1	1	1	1	1	1	1	1	1	2.26
770.508	1204	0.422091	0.92248	6.43	26.88	14.32	8.17	11.15	9.43	1	10.27	24.8	15.95	9.45	14.85	12.08	4.26	15.81	15.76	21.55	8.63	12.38	14.72	18.01	9.71	10.79	21.47	1	18.79	16.03	23.3	18.84	24.36	18.19	11.91	13.44	20.55	24.48	19.1	6.74	15.02	24.13	20.58	31.9	25.58	6.14	11.86	20.48	20.82
604.253	1204	0.422656	0.949688	1	1	1	1	1	1	1	1	1	1	1	1	1	1	1	2.53	1	1	1	1	1	1	1	1	1	1	1	1	1	1	1	1	1	1	1	1	1	1	1	1	1	1	1	1	1	1
584.265	1204	0.424374	1.20073	1	1	1	1	1	1	1	1	3.54	1	1	1	1.96	1	1	1	1.83	1	1	1	1	2.27	4.7	1	1	10.38	8.2	1	1	1	1	1	1	1	1	1	1	4.28	1	1	1	3.53	1	1	1	1
707.625	1204	0.42477	0.926709	5.86	6.34	4.59	1	3.11	4.01	3.52	2.46	3.71	6.68	4.5	4.3	2.97	2.49	4.96	7.75	5.86	1	5.42	7.07	3.48	1	4.96	2.9	1	4.29	5.07	3.47	4.02	7.85	1	4.14	4.62	5.08	3.09	5.85	4.24	2.55	6.25	6.72	6.69	3.42	3.69	4.94	11.35	9.05
637.356	1202	0.42569	0.949595	5.86	4.82	3.95	4.27	3.83	5.64	3.69	5.82	4.16	4.57	4.88	4.11	2.23	2.03	4.23	3.2	3.01	3.76	3.96	2.62	4.82	6.87	3.3	4.93	5.37	2.52	3.76	2.98	4.36	5.75	5.97	4.21	4.69	2.51	4.64	3.35	5.85	2.19	6.61	5.39	4.48	4.58	3.3	3.3	4.91	4.5
546.268	1202	0.427659	1.11292	2.11	2.17	4.29	2.64	1	1	1.9	3.48	2	2.49	4.82	2.53	1	2.53	2.56	1	1	1	2.09	5.93	6.39	1	1.83	1.97	1	2.48	7.21	1	1	1.81	1	1	2.73	4.24	1.94	1	3.96	1	1	1	4.32	2.15	1.91	2.36	2.74	2.06
591.354	1202	0.429027	1.08428	8.23	11.3	10.65	6.55	13.12	8.78	9.35	6.75	26.35	9.57	6.73	7.66	4.81	17.52	8.33	4.91	6.28	8.91	5.57	8.43	4.87	22.43	6.92	10.58	6.99	5.49	7.95	11.47	7.64	14.86	6.54	7.92	6.53	3.03	6.45	20.82	6.79	6.88	10.64	14.69	7.48	6.25	6.7	5.91	9.46	11
539.284	1202	0.42917	1.25771	1	1	1	1	1	1	1	1	1	1.93	1	1	1	1	1	1	1	1	1	1	1	1	1	1	1	1	1	1	1	1	1	1	1	1	1	1	1	14.52	1	1	1	1	1	1	1	1
728.495	1202	0.432463	1.06243	1	2.31	1	1	1	1	1	1	1	1.99	2.06	2.04	1	1	1	1	1	1	1	1	1	1.72	1	1	2.12	1.77	1	1	1	1	1	1	2.24	1	1	1	1	1	1.91	1	1	2.28	1	1	1	1
330.149	1202	0.432912	1.11554	3.79	7.22	3.95	1	1	1	2.47	4.84	3.36	1.79	4.61	3.6	1	3.76	1.99	1	1.97	1.67	1	2.72	1	1	1	2.8	2.36	2.27	1.77	1	1	1.83	1	2.36	6.49	3.29	3.25	1.97	5.79	1	1	1	1	1	1	3.47	3.94	4.8
973.757	1204	0.433496	1.19029	1	1	1	1	1	1	1	1	1	1	1	1	1	1	1	1	1	4.08	5.56	1	1	1	1	1	1	1	1	1	1	1	1	10.17	1	1	1	1	1	1	1	1	1	1	1	1	1	1
361.182	1204	0.43371	1.12987	2.58	1	1	3.4	1	1	1	1	2.85	1	4.79	4.72	1.62	1	2.6	1	1	1	1	1	2.27	1	1	1	1	1	1	1	1	1	1	1	5.19	2.66	1	1	1	1	1	1	1	1	1	1	1	1
451.322	1202	0.438216	1.19286	1	1	1	1	1	1	1	1	1	1	1	1	1	1	1	1	1	1	1	1	1	1	1	1	1	1	1	1	1	1	1	1	1	1	1	1	1	11.11	1	1	1	1	1	1	1	1
1004.81	1204	0.439052	1.13232	1	1	1	1	1	1	1	1	1	1	2.76	1	1	1	1	1	2.99	1	1	1	3.38	1	3.35	1	5.87	2.92	1	1	2.8	1	1	3.83	1	1	1	1	3.32	1	4.2	1	2.65	1	1	1	1	1
954.779	1204	0.439185	1.13454	15.6	8.28	16.07	9.4	4.95	13.35	20.03	14.42	5.22	7.87	8.48	6.8	1	9.64	5.89	13.99	8.18	1	12.42	13.49	7.91	21.69	1	1	26.71	9.14	6.57	10.96	11.77	11.87	1	1	9.72	7.73	9.47	4.2	18.36	1	8.99	12.54	11.5	1	14.33	17.25	11.27	12.02
268.108	1202	0.439815	1.11227	3.79	1.91	1	3.43	1	1	1	3.52	1	3.51	3.58	1	2.15	2.64	4.05	2.96	1	2.32	1	2.38	3.35	1	1	4.12	3.6	1	2.16	1.88	1.7	2.04	2.52	2.05	3.29	11.36	1	3.04	4.29	1	1	2.98	3.26	3.81	2.87	5.56	2.41	2.8
1763.26	1204	0.43997	0.859077	1	1	1	1	1	1	1	1	1	1	1	1	1	1	1	1	1	1	1	1	1	1	1	1	1	1	1	1	1	1	1	1	1	1	1	6.79	1	1	1	1	1	3.62	1	1	1	1
870.739	1204	0.441316	0.849054	1	1	5.56	2.55	1	1	1	1	1	1	3.4	1	1	6.58	1	3.6	1	7.85	1	1	1	1	1	1	1	1	1	1	1	1	1	1	1	1	1	1	1	1	1	1	3.96	1	1	1	1	1
111.993	1204	0.441524	0.933031	5.32	12.07	5.02	5.39	5.07	5.79	4.85	4.05	7.07	9.01	4.7	5.68	6.6	1.5	6.64	10.58	12.05	4.49	7.42	6.75	11.65	4.84	5.63	11.72	1	10.32	10.51	9.38	8.02	7.53	10.45	5.47	9.04	10.42	14.26	10.38	5.32	6.91	17.93	8.95	13.72	10.23	4.3	7.89	10.63	10.46
657.319	1202	0.441709	0.922128	1	1	1	1	3.43	1	1	1	1	1	1	1	1	1	1	1	1	1	1	1	1	1	1	1	2.26	1	1	1	1	1	1	1	1	1.86	1	1	1	1	1	1	1	1	1	1	1	1
438.298	1202	0.444024	1.18611	1	1	1	1	1	1	1	1	1	1	1.73	1.78	1	1	1	1	1	7.09	1	1	1	1.99	1	7.49	1	1	1	1	1	3.14	1.95	5.2	1	1.7	1	2.61	2.82	9.27	1.97	2.16	1.79	1.77	1	1	1.78	1
817.576	1204	0.44419	1.07947	1	1	1	1	1	1	1	1	1	1	1	1	1	1	1	1	1	1	1	2.81	1	1	3.56	1	1	1	1	1	1	1	1	3.35	1	1	1	1	1	1	1	1	1	1	1	1	1	1
663.227	1202	0.445355	1.03842	1.95	1	2.07	1	1	1	1	1	1	1	1	1.93	1.81	1	1	1	1	1	1	1	1	1	1	1	1	1	1	1	1	1	1	1	1	1	1	1	1	1	1	1	1	1	1	1	1	1
285.275	1202	0.44551	1.06387	5.24	5.24	3.67	4.82	4.04	3.6	6.18	3.82	4.26	5.6	3.28	2.78	3.02	4.43	3.91	6.9	2.98	2.47	1	5.44	3.08	3.2	6.42	2.96	3.21	4.87	6.48	2.77	3.18	4.18	2.16	5.05	2.49	1	3.67	3.6	3.21	2.43	3.29	3.43	2.9	2.73	4.81	3.53	6.13	3.43
606.316	1202	0.448019	0.954091	1.78	1	1	1	1	1	1.89	1	1	1	1	1	1.72	1	1	1	1	1	1	1	1	1	1	1	1	1	1	1	1	1	1	1	1	1	1	1.85	1	1.78	1.79	1	1	1	1	1	1	1
661.222	1202	0.449054	1.11775	1	1	1.78	1	1	1	2.07	1	1	1	1	1	1	1	1	1	1	1	1	1	1	1	1	1	1	1	1	1	1	1	1	1	1	1	1	1	1	7.36	1	1	1.81	1	1	1.73	1	1
446.037	1202	0.453061	0.903657	1	1	1	1	1	1	2.88	1	1	1	1	1	1	3.72	1	1	1	1	1	1	1	1	1	2.19	1	1	3.64	2.28	2.72	1.79	1	1	1	1	1	1	4.18	1	1	1	3.14	1	1	1	1	1
996.74	1204	0.453841	1.26047	15.19	1	1	1	1	1	7.36	4	1	8.28	3.74	1	3.91	1	1	4.22	1	1	5.89	2.91	3.67	1	1	6	11.49	3.8	3.76	1	8.8	1	3.39	9.54	1	4.85	4.36	1	7.56	1	1	1	1	8.94	6.7	7.98	1	1
518.304	1202	0.45582	1.2037	2.43	1	2.22	1	1	1	1	1	1	1	1	1	1	1	1	1	1	2	1	1	1	1	1	1	1	1	1	1	1	1	1	1	1	1	1.76	1	1	13.09	1	1	1	1	1	1.78	1	1
896.802	1204	0.460499	0.81525	1	1	5.39	1	1	1	1	10.85	5.37	1	4.01	1	1	15.59	1	1	1	5.97	1	1	1	1	1	1	1	1	1	1	1	8.08	1	1	1	1	1	7.65	6.23	1	1	1	1	1	1	1	1	1
768.551	1204	0.460989	0.932355	17.86	48.78	18.23	29.38	17.93	24.43	30.02	15.86	40.17	31.48	26.42	34.75	32.51	6.65	25.23	47.12	72.53	14.89	29.75	29.13	33.01	16.61	38.31	41.18	3.21	50.77	43.23	30.5	30.05	31.91	35.35	21.47	26.1	35.55	40.73	27.59	13.68	36.21	58.7	31.59	63.1	42.52	12.73	22.6	49.39	24.08
839.742	1204	0.462124	0.879629	1	1	1	1	1	1	5.75	1	1	1	1	1	1	1	1	1	1	1	3.29	1	1	1	1	1	1	1	1	1	1	1	1	1	1	1	1	1	1	1	1	1	1	4.4	1	1	1	1
880.757	1204	0.4635	1.16097	9.21	7.91	21.9	9.48	6.65	10.66	21.65	37.35	32.89	7.48	9.36	6.46	4.84	113.48	9.93	10.6	7.96	33.45	15.68	13.94	7.39	39.78	20.66	9.22	52.1	8.63	17.89	10.49	7.78	32.55	13	17.57	6.73	6.5	9.32	38.75	29.81	12.72	10.49	17.7	12.69	9.07	17.51	22.11	12.56	15.14
471.293	1202	0.464696	1.22971	1.71	1	1	1	1	1	1	1	1	1	1	1	1	1	1	1	1	1	1	1	1	1	1.69	1	1	1	1	1	1	1.72	1	1	1	1	1	1	1	14.57	1	1	1	1	1	1	1	1
970.836	1204	0.465098	0.860178	1	1	1	1	1	1	1	4.17	1	1	1	1	1	1	1	1	1	1	3.51	1	1	1	1	1	1	1	1	1	1	1	1	4.33	2.89	1	1	1	1	1	1	1	1	1	3.44	1	5.15	1
741.532	1202	0.465991	1.07291	1	3.07	2.95	1	1	1	1	3.21	2.05	2.15	2.17	2.37	1	4.07	2.89	2.52	1.72	3.14	2.65	1.97	1	1	1	1.92	1	2.06	1	3.57	1	2.88	2.66	1.89	1.9	1	1	2.24	1.77	3.98	1	1.94	4.73	2.71	1	2.43	2.5	1.93
964.778	1204	0.467635	1.10584	45.1	13.25	18.25	11.56	7.29	20.96	71.13	16.64	6.29	24.72	14.75	11.13	13.61	17.38	7.99	27.62	14.82	21.9	35.52	16.3	30.92	27.4	14.19	30.99	65.95	12.7	12.18	22.61	28.05	12.85	15.76	33.44	15.39	20.68	25.22	7.5	54.46	3.23	39.53	30.27	22.26	41.64	56.14	59.97	27.55	24.01
708.473	1204	0.46907	1.12944	5.95	6.95	1	3.46	1	3.95	1	2.36	2.95	6.11	3.84	2.55	5.68	2.18	1	3.33	3.82	1	2.64	1	9.92	1	3.58	6.36	1	6.68	5.09	1	4.69	2.55	5.73	1	3.75	9.09	9.65	1	2.22	1	14.13	3.6	6.31	5.03	3.77	1	4.79	5.61
702.47	1202	0.472346	1.05519	1	1	1	1	1.88	1	1	2.33	1	1	1	1	1	1	1	1	1.99	1	1	1	2.16	1	1	1	1	1	1.99	1	1	1	1	1	1.86	1	2.22	1	1	1.76	1	1	1	1	1.95	1	1	1
891.767	1204	0.473956	1.10444	166.17	130.61	309.94	157.63	137.79	162.31	369.43	324.7	154.6	149.35	95	80.55	58.04	498.65	161.84	185.38	87.93	445.53	325.03	271.18	129.09	585.58	180.6	143.14	479.82	118.82	103.65	260.46	91.34	427.48	136.28	236.2	89.88	113.78	164.3	313.09	385.26	92.85	187.43	357.01	206.95	123.45	301.46	350.74	144.17	250.36
747.574	1204	0.476515	1.06787	5.85	15.96	3.78	9.09	9.11	7.62	6.34	5.65	10.85	8.55	7.18	7.97	8.48	5.19	10.53	8.74	13.4	5.74	7.9	8.54	10.04	5.78	8.09	13.58	1	11.68	12.44	13.86	8.85	11.78	9.41	5.4	7.92	10.92	12.56	18.89	3.78	14.13	15.39	7.08	12.56	8.84	5.34	5.95	11.04	10.12
904.775	1204	0.480571	1.11881	109.64	78.14	251.99	115.74	85.55	123.28	224.86	249.76	90.99	93.16	68.29	60.96	41.78	287.01	101.18	96.5	52.97	306.63	196.69	223.19	76.59	398.93	122.18	80.77	456.67	87.69	51.67	152.52	68.08	228.89	84.51	204.49	65.91	74.07	96.36	125.83	204.4	48.8	88.96	175.01	96.48	108	120.86	203.42	82.4	128.05
592.357	1202	0.482134	1.07633	2.6	3.69	3.54	2.3	4.44	3.19	2.37	2.47	9.66	4.71	2.29	2.67	1	5.6	2.33	2.05	2.24	2.51	2.05	3.9	1	7.72	2.54	2.74	1	2.04	3.1	3.3	2.98	5.09	3.06	3.02	1.98	1	3.05	6.94	3.32	2.08	3.22	4.62	2.51	2.68	2.35	2.55	3.53	4.16
662.513	1204	0.482579	1.09026	1	4.06	5.25	3.01	2.09	3.06	1	1	2.61	2.97	1	2.95	1	1	1	3.64	3.3	2.56	5.16	2.98	4.47	2.97	6.14	4.11	1	4.55	5.81	3.6	3.87	3.52	3.65	1	2.84	3.86	2.99	1	1	1	1	3.18	1	2.5	4.53	2.82	1	1
909.717	1204	0.48432	0.898342	7.17	5.63	6.64	1	1	4.03	11.56	6.37	1	4.73	2.82	5.28	1	5.94	1	5.07	1	7.29	8.52	2.79	8.32	7.36	19.13	9.52	13.85	1	22.65	4.43	5.38	4.82	6.8	7.38	3.09	4.69	6.97	3.41	11.77	2.55	4.36	7.37	5.65	4.93	14.43	15.19	2.88	5.18
711.253	1202	0.486776	0.907151	3.55	5.63	5.02	1	4.48	1	4.86	1	2.31	4.92	4.06	4.81	1	2.14	1	2.88	1	2.28	2	1	1	3.13	1	1	2.33	3.65	1	2.96	2.83	3.21	4.57	2	3.34	1	4.24	1	2.62	1	4.18	1	1.96	1	1.92	2.37	1	2.67
780.494	1204	0.493886	1.10229	20.01	37.72	6.76	14.99	4.97	17.85	16.59	8.54	13.58	35.1	14.17	10.72	21.56	2.66	11.81	27.02	24.9	9.37	20.85	8.71	42.9	8.04	13.31	38.46	2.83	25.81	29.45	18.56	21.45	13.33	28	12.17	20.58	50.9	57.65	13.32	17.09	5.8	82.31	18.61	39.51	37.51	21.52	26.8	29.93	25.93
139.988	1204	0.49393	0.934784	2.34	6.98	2.67	2.81	2.37	2.93	2.74	2.31	3.64	5.01	3.07	3.27	3.71	1	4.33	5.8	6.25	2.9	4.5	3.99	6.25	2.01	2.56	7.32	1	6.33	6.49	5.53	4.36	5.24	6.45	3.31	5.08	6.58	8.54	5.83	2.42	3.81	11.43	5.47	8.55	6.57	3.24	4.86	6.12	6.76
811.471	1204	0.49393	1.07641	5.11	7.92	1	6.22	1	5.31	5.01	1	4.7	7.8	3.72	3.75	4.59	1	4.33	8.61	7.06	3.49	5.72	4.15	6.02	3.56	3.84	8.3	1	5.32	8.76	4.16	6.12	3.46	5.69	5.73	5.07	6.7	11.11	4.14	4.05	1	13.2	5.48	7.37	5.14	3.09	9.42	7.39	4.91
905.776	1204	0.496711	1.12276	106.01	70.19	185.48	122.9	89.38	101.74	197.97	280.02	86.73	74.28	67.48	56.03	42.23	363.39	92.62	94.45	56.35	271.08	153.55	188.21	62.73	417.83	110.24	61.47	426.8	76.77	47.69	123.68	59.36	181.23	80.66	181.47	58.63	54.93	73.13	108.86	187.33	47.01	65.21	137.54	83.94	77.78	104.95	152.37	67.25	98.35
228.21	1204	0.497079	0.891871	1	1	1	1	1	1	1	1	5.98	1	1	1	1	1	1	1	1	1	1	1	1	1	1	1	1	1	1	1	2.17	1	1	1	1	1	1	1	1	1	1	1	1	1	1	1	1	1
607.495	1204	0.499198	1.08253	4.64	4.13	4.71	4.76	3.78	3.1	4.07	3.37	3.26	3.6	2.53	3.09	1	1	2.97	3.84	3.06	3.01	5.83	4.11	2.54	1	6.69	3.45	1	1	3.82	3.05	1	4.45	1	1	1	1	1	1	3.27	1	3.69	5.76	3.43	1	7.55	3.41	3.2	4.64
959.728	1204	0.499392	0.881065	4.92	1	1	1	1	1	7.55	1	1	1	2.6	1	1	3	1	3.9	1	1	3.59	1	4.66	1	1	1	6.4	1	3.43	1	2.82	1	1	4.69	1	3.08	1	1	5.11	1	3.26	1	1	4.8	5.35	4.83	1	1
767.548	1204	0.502975	0.936107	34	105.56	40.17	58.93	36.01	54.34	62.15	31.96	87.25	66.4	56.41	72.53	66.93	12.76	51.75	99.33	160.65	29.85	62.48	61.38	70.7	33.8	83.14	85.22	7.39	109.42	90.44	65.36	65	67.27	74.52	43.35	56.09	79.11	84.59	56.7	26.81	77.4	131.57	67.3	144.18	88.97	27.69	44.3	110.39	52.71
867.769	1204	0.504721	0.786605	1	1	1	1	1	1	1	1	1	1	1	1	1	1	1	1	1	1	1	1	1	1	1	1	1	1	1	1	1	1	1	9.1	1	1	1	1	1	1	1	1	1	1	1	1	1	1
700.504	1204	0.508408	0.924128	1	5.17	1	1	4.44	2.99	1	3.36	2.83	3.15	3.71	4.96	2.94	1	3.71	3.95	6.7	1	1	3.32	3.21	1	1	3.71	1	4.39	4.72	5.02	3.83	3.64	4.35	2.81	4.16	4.88	3.67	4.1	1	4.67	6.27	1	4.69	4.66	1	1	4.78	4.61
977.778	1204	0.512753	1.0935	21.81	6.92	1	6.86	4.59	12.19	25.61	12	1	9.14	9.39	8.91	9.73	5.74	3.98	10.22	7.87	9.36	9.77	6.98	12.68	9.26	6.78	12.11	30.89	7.64	6.53	7.84	15.42	1	6.85	18.61	5.16	8.27	9.5	2.77	18.53	2.56	11.83	10.38	8.53	20.03	13.35	14.72	11.74	6.26
574.457	1202	0.516606	0.93683	1	1	1	1	1	1	1	1.8	1	1	1	1	1	2.06	1	1.78	1	1	1	1	1	1	1	1	2.21	1	1	1.99	1	1	1	1	1	1	1	1	1	1	1	1	1	1	1	2.07	1	1
813.562	1204	0.516999	0.929742	3.66	6.39	2.89	1	3.6	1	4.58	1	7.36	1	1	3.85	2.91	1	4.73	6.57	5.4	4.17	3.53	4.55	4.21	4.85	3.25	6.59	1	4.07	4.17	3.18	4.16	6.64	4.17	3.31	2.86	4.59	5.15	5.86	2.52	4.11	5.58	6.61	6.04	3.59	1	4.41	5.27	4.58
369.1	1202	0.519218	0.964423	1	1	1	1	1	1	1	1.57	2.52	1	1	1	1	1	1	1	1	1	1	1	1	1	1	1	1	1	1	1	1	1	1	1	1	1	1	1	1	1	1	1	1	1	1	1	1	1
542.341	1202	0.520313	1.03665	18.83	24	19.28	20.9	15.32	20.1	17.63	21.69	18.23	24.16	18.55	14.94	12.48	15.35	15.46	10.76	13.16	14.81	15.24	14.01	15.08	23.55	15.54	24.81	17.93	15.21	20.04	15.6	16.78	15.31	17.54	14.06	18.03	11.1	23.89	21.37	16.27	12.11	29.74	19.59	17.25	16.82	14.96	13.52	21.3	20.21
919.795	1204	0.522644	0.905233	60.43	46.55	128.11	58.28	53.62	61.4	162.36	252.99	46.71	51.95	36.81	34.78	24.93	174.62	50.11	67.43	41.12	214.88	113.25	108.23	51.29	229.81	67.51	65.11	198.26	49.73	45.48	96.33	40.02	139.01	67.67	110.13	40.5	50.23	58.97	94.74	151.38	31.51	67.19	125.06	76.93	59.83	88.94	145.78	59.46	83.8
672.472	1204	0.524293	0.930086	2.44	5.24	1	1	2.84	1	1	3.55	2.96	2.66	2.64	4.49	3.85	1	4.5	2.66	6.75	1	2.28	3.16	3.87	1	3.03	2.26	1	3.8	3.73	3.43	3.06	1	4.84	1	4.11	3.24	3.62	2.84	1	3.84	4.09	2.72	4.45	2.59	1	1	4.58	3.97
241.104	1202	0.524411	1.09963	1	1	1	1	1	3.35	2.12	1	1	1	1	1	1	1	1	1.58	1.74	1	1	1	1.59	1	1	1	1	1	1	2.54	1	1	1	1	1	2.86	1	1	1	1	2.02	1	2.35	2.44	7.85	1	1	1
1018.72	1204	0.524848	0.918838	2.96	1	1	1	2.27	1	1	1	1	1	1	3.35	2.1	1	1	1	1	1	1	1	1	1	3.24	1	1	1	1	1	1	1	1	1	1	1	1	1	1	1	1	1	1	1	1	1	1	2.85
258.235	1204	0.525553	0.91058	4.43	9.45	1	2.16	1	4.14	4.71	2.65	1	5.78	4.35	3.47	4.8	1	2.8	4.82	4.86	2.33	3.07	1	9.18	1	2.03	6.47	1	6.56	4.23	2.56	5.46	2.38	6.91	2.85	2.63	11.46	10.95	1	4.03	1	13.85	2.48	10.68	7.92	3.99	5.93	4.88	4.54
470.185	1202	0.526059	1.02711	1	1	1	1	1	1	1	1	1	1	1	1	1	1	1	1	1.8	1	1	1	1	1	1	1.81	1	1	1	1.96	1	1	1	1	1	1	1	1	1	1	1	1	1	1	1	1	1	1
583.251	1204	0.526524	1.1318	1	1	1	1	1	1	1	1	3.97	1	1	1	1	1	1	1	1	1	1	1	1	1	2.63	2.16	1	7.77	1	1	1	1	1	1	1	1	1	1	1	7.4	1	1	1	1	1	1	1	1
768.493	1204	0.526561	0.938903	12.24	32.66	19.73	18.51	10.48	16.59	15.35	13.48	32.65	31.26	18.12	19.17	26.17	3.87	26.53	30.37	35.63	12.42	26.41	23.81	31.69	14.04	26.95	33.42	3.48	43.05	30.86	26.93	32	26.93	27.91	16.79	28.84	34.6	46.59	19.52	13.51	15.52	55.92	26.53	40.41	48.14	12.49	19.31	43.59	28.57
958.72	1204	0.527381	0.882617	1	1	1	3.73	1	1	4.41	1	1	1	1	1	2.81	1	1	3.44	1	1	1	1	2.6	1	1	3.91	1	1	1	1	3.26	1	1	5.4	1	3.72	1	1	1	1	4.27	1	1	2.71	5.28	4.54	1	1
992.68	1204	0.528114	0.941395	1	1	1	1	1	1	3.81	1	1	1	1	1	1	1	1	1	1	1	1	1	1	1	1	1	1	1	1	1	1	1	1	1	1	1	1	1	1	1	1	1	1	1	1	1	1	1
937.752	1204	0.531102	1.08487	23.2	10.84	12.98	8.07	5.69	11.82	35.75	10.44	5.48	12.58	8.18	8.46	7.29	10.26	6.24	18.52	8.59	14.94	21.17	7.98	20.66	16.7	17.6	20.21	40.67	7.52	19.29	14.06	18.02	10.05	13.03	21.25	7.22	12.93	17.97	4.84	34.49	1	18.55	16.39	13.67	21.22	40.38	36.24	13.31	14.42
978.798	1204	0.532162	0.824509	1	1	1	1	1	1	1	1	1	1	1	1	1	1	1	1	1	1	1	1	1	1	1	1	1	1	1	1	1	1	1	16.39	1	1	1	1	1	1	1	1	1	1	1	1	7.37	1
1224.86	1204	0.533218	0.923621	1	1	1	1	1	1	1	1	1	1	1	1	1	1	1	1	1	1	4.2	1	1	1	1	1	1	1	1	1	1	1	3.67	1	1	1	1	1	1	1	1	1	1	1	1	1	1	1
976.784	1204	0.535068	0.780944	1	1	1	1	1	1	1	1	1	1	1	1	1	1	1	1	1	1	1	1	1	1	1	1	1	1	1	1	1	1	1	1	1	1	1	1	19.53	1	1	1	1	1	1	16.22	1	1
1012.78	1204	0.537093	1.15218	6.37	3.37	1	1	1	3.35	6.27	1	1	4.41	4.54	1	1	1	1	4.75	1	1	1	1	1	1	2.78	1	4.24	1	1	1	4.91	1	1	7.27	1	1	4.01	1	6.23	1	4.55	1	3.09	4.85	1	6.19	1	1
810.463	1204	0.541444	1.08596	5.53	8.33	4.38	5.08	2.92	6.27	4.76	1	1	8.7	1	1	5.47	1	5.29	10.84	8.54	5.06	7.07	3.6	8.78	1	6.2	10.43	1	6.28	9.58	5.95	5.07	5	7.66	1	6.49	8.51	12.77	5.28	5.21	1	16.95	7.57	8.59	8.75	4.09	10.88	9.67	6.71
895.556	1202	0.542122	0.890862	3.88	1	1	4.27	1	3.92	1	1	1	5.74	1	1	3.79	1	1	1	1	1	6.49	5.26	4.32	1	4.95	5.36	5.03	5.06	4.64	4.96	1	1	5.28	4.76	5.96	1	4.22	7.08	10.3	1	9.94	1	1	1	1	1	9.23	1
670.45	1202	0.542704	1.03439	1	1	1	1	1	1	1	1	1	1.95	1	1	1	1	1	1	1	1	1	1	1	1	1	1	1.74	2.16	1	1	1	1	1	1	1	1	1	1	1	1	1	1	1	1	1	1	2.22	1
1590.12	1204	0.542956	1.12764	1	1	1	1	1	4.74	4.24	1	1	1	1	1	1	1	5.33	1	1	5.28	1	1	1	1	1	1	1	1	1	1	1	5.06	4.75	1	1	1	1	1	4.08	1	1	5.8	3.63	1	1	3.61	1	1
272.18	1202	0.546058	0.95107	3.78	4.54	3.4	2.46	4.48	4.9	1.68	2.47	4.74	2.16	3	3.17	4	2.59	2.73	1	4.3	3.46	2.42	3.04	2.65	2.87	5.44	2.6	3.1	4.05	1	2.42	5.3	1	2.97	3.05	3.03	1.63	2.65	3.14	1	4.08	3.42	1	4.12	4.27	2.96	2.55	1.58	2.01
1001.79	1204	0.546998	0.9541	1	1	1	1	1	1	1	1	1	1	1	1	1	1	1	1	1	1	1	1	1	1	1	1	1	3.29	1	1	1	1	1	1	1	1	1	1	1	1	1	1	1	1	1	1	1	1
476.335	1202	0.551258	0.970627	1	1	1	1	1.77	1	1	1	1	1	1	1	1	1	1	1	1	1	1	1	1	1	1	1	1	1	1	1	1	1	1	1	1	1	1	1	1.92	1	1.99	1	1	1	1	1	1	1
873.708	1204	0.552249	1.16856	5.17	4.6	1	2.97	2.94	4.43	1	1	5.76	3.88	3.19	3.26	1	4.74	1	3.61	2.66	11.27	4.09	1	1	12.5	1	3.75	17.38	1	1	1	1	1	4.74	1	1	1	1	1	1	1	1	1	7.23	4.54	1	1	3.91	6.45
232.131	1204	0.556232	1.09607	3.25	2.55	2.36	3.9	1	1	1	1	3.87	3.64	5.78	5.1	3.13	1	4.21	1	1	2.38	2.13	5.32	7.99	1	3.46	3.28	1	3.92	6.23	3	3.89	1	1	1	8.47	9.77	2.41	3.42	2.12	1	1	1	3.76	4.4	3.23	2.11	3.31	3.28
1036.77	1204	0.55734	1.12161	4.79	1	1	1	1	1	3.87	1	1	4	1	1	1	1	1	1	1	1	1	2.66	1	1	1	2.97	3.95	1	1	1	5.59	1	1	3.56	2.44	4.12	1	1	4.16	1	3.72	1	1	4.5	4.23	1	1	1
612.408	1202	0.55977	1.03209	1	1	1	1	1.71	1	1	1.94	1.72	1	1	1	1	1	1	1	1	1	1	1	1	1	1	1.73	1	1	1.82	1	1	1	1.92	1	1	1	1	1	1	1	1	1	1	1	1	1	1	1
978.785	1204	0.560415	1.09389	14.39	6.31	9.64	4.84	4.69	8.26	17.52	11.15	1	1	6.28	1	4.78	6.39	4.58	8.05	4.75	7.38	6.84	5.64	8.53	7.8	6.18	9.61	25.11	5.84	4.8	6.3	11.83	4.7	5.89	1	4.02	5.94	8.69	1	15.64	2.6	10.23	8.47	6.57	14.72	10.37	12.85	1	6.58
994.719	1204	0.564986	0.873802	3.2	1	1	1	1	3.29	4.88	1	1	1	2.74	1	1	1	3.21	1	1	1	1	3.5	3.12	1	1	1	1	3	1	1	1	1	1	1	1	1	1	1	3.76	1	2.85	1	1	4.25	1	3.33	1	1
347.153	1202	0.565811	0.93718	1	1	1	1	1	1	1	1	1	1	1	1	1	1	1	1	1	1	1	1	1	1	1	1	1	1	1	1	2.12	2	1	1	1.91	1	1	1	1	1	1	1	1	1	1	1	1	1.67
320.126	1202	0.566099	0.979958	1	1	1	1	2.01	1	1	1	1	1	1	1	1	1	1	1	1	1	1	1	1	1	1	1	1	1	1	1	1	1	1	1	1	1	1	1	1	1	1	1	1	1	1	1	1	1
330.24	1202	0.56765	0.923952	3.16	1	2.08	2.3	1	1	3.13	2.48	3.38	1	1	2.42	1	1	2.26	1	3.26	2.22	4.1	2.34	2.59	1	2.06	2.87	1	3.67	1	1	2.94	2.05	1	2.94	3.1	5.63	2.91	2.09	4.44	1	1	3.86	4.17	2.43	1	1	1	1.91
741.532	1204	0.568401	0.933947	4.43	19.16	6.28	4.76	9.13	4.87	5.75	8.9	12.4	6.41	6.99	12.86	7.43	4.46	7.06	8.33	23.38	6.21	6.91	5.84	7.38	4.04	5.8	12.72	1	10.36	6.98	11.63	7.29	11.3	14.78	5.18	4.82	12.49	7.93	11.88	4.36	22.31	9.21	8.96	23.78	7.76	4.46	6.67	6.8	9.14
276.139	1202	0.571686	0.944773	2.84	2.8	3.81	3.73	1	1	6.17	5.26	3.22	3.66	3.35	4.75	2.56	3.59	3.38	4.74	1	3.02	3.58	3.23	5.47	1	3.26	4.44	3.63	2.96	4.53	3.22	3.63	2.06	3.78	3.08	6.28	9.01	6.05	6.38	6.48	1	1	3.33	4.22	3.24	2.84	5.88	5.42	3.58
1035.75	1204	0.573756	0.923695	3.05	1	1	1	1	1	1	1	1	1	1	1	1	1	1	1	1	1	1	1	1	1	1	1	1	1	2.95	1	2.91	2.82	1	1	1	1	1	1	1	2.85	1	1	1	1	1	2.83	1	1
835.543	1204	0.574459	1.06229	11.13	18.04	4.92	8.66	4.67	7.74	9.75	5.43	9.4	14.82	6.79	3.12	8.24	4.13	9.82	20.41	15.57	9.42	12.1	4.44	13.53	8.83	6.74	20.2	1	10.03	20.65	7.74	10.2	7.98	13.36	8.5	13.08	15.54	25.88	5.91	9.2	4.19	23.13	12.74	12.31	14.44	8.67	26.58	11.73	10.19
805.562	1204	0.576959	1.08178	2.89	7.84	1	4.21	1	1	4.63	2.77	1	4.21	3.44	3.36	1	2.28	3.15	5.69	7.24	3.56	1	1	1	1	1	5.55	1	4.58	3.57	3.88	1	1	3.88	3.5	1	3.93	5.92	1	1	1	4.11	1	6.01	1	3.51	3.21	3.84	1
300.119	1202	0.578374	1.0526	27.23	20.33	27.29	27.29	1	1	26.32	23.51	21.89	23.3	32.89	28.89	9.28	20.27	25.7	24.8	10.2	15.17	14.55	22.31	21.12	1	20.19	17.7	15.91	15.66	15.91	17.06	16.33	15.35	14.82	15.06	24.09	36.72	11.48	26	30.13	1.56	1	14.02	19.08	17.63	15.45	23.44	18.29	21.85
481.317	1204	0.578929	1.0705	1.65	1	1	2.39	1	1	1	1	2.55	3.48	1	1	1.82	1	1	1	3.35	1	1	1	1	1	1	1	1	1	1	1	2.18	1	1	1	1	1	1	2.49	1	2.56	4.22	1	1	1	1	1	1	2.72
497.036	1202	0.581584	0.975583	1	1	1	1	1	1	1	1	1	1	1	1	1	1	1	1	1	1	1	1	1	1	1	1	1	1	1	1	1	1	1	1	1	1	1	1	1	1	1	1.74	1	1	1	1	2.15	1
965.783	1204	0.582026	1.07532	30.01	12.01	12.6	7.92	7.06	13.19	45.33	12.64	6.49	16.93	8.1	7.99	9.01	11.41	4.85	18.97	9.23	16.38	23.01	10.77	18.58	18.41	7.8	19.56	43.36	10.2	9.47	16.18	19.25	9.64	11.37	23.66	10.11	13.14	14.89	6.38	36.37	1	26.01	19.95	15.67	27.53	37.73	39	19.77	16.25
998.746	1204	0.582565	1.12913	13.33	5.23	1	1	1	3.83	8.52	1	1	7.35	1	1	3.75	3.62	1	4.7	5.3	1	4.09	1	4.02	4.02	1	1	10.94	1	4.03	3.21	6.5	1	1	1	1	5.11	5.1	1	7.13	1	5.34	1	3.41	7.11	6.45	9.28	5.29	3.02
132.042	1204	0.583855	0.925036	1.82	1	2.75	1	1	1	4.64	2.63	1	1	1	1	1.56	2.2	1	2.47	1.71	4.33	2.21	2.44	1	3.97	2.2	1	5.47	1	2.4	2.52	2.12	2.39	2.59	3.55	1	1	1.92	2.06	5.79	1.89	1	2.58	2.82	3.54	4.65	2.98	1	1
945.752	1204	0.584403	0.88472	9.19	6.3	15.7	10.88	7.45	11.29	16.58	29.18	1	1	1	8.49	5.42	1	1	9.95	8.6	1	9.41	1	6.72	16.63	12.85	7.45	30.41	5.87	10.08	8.66	6.46	1	23	1	6.27	5.08	5.34	1	15.43	1	6.09	1	1	7.76	1	1	1	8.49
833.614	1202	0.584441	1.07424	9.24	8.4	1	5.73	10.29	6.09	4.04	11.96	14.26	7.29	9.45	7.03	4.13	25.4	13.97	3.28	4.94	11.56	1	11.47	1	29.44	5.54	10.95	1	11.43	9.25	8.32	7.22	16.89	8.95	7.35	10.19	1	14.22	27.21	10.96	21.03	9.04	10	16.5	10.93	9	13.26	8.17	11.72
539.318	1202	0.584783	1.04913	2.18	1	1	1	1	1	1	1	1	1	1.8	1	1	1	1	1	1	3.11	1	1.89	1	1	1	1	1	1	1	1	1	1	2.17	1	1.97	2.47	1.84	1	1	1	1	1	1	1	1	1	1	1
988.771	1204	0.584973	0.931499	10.27	5.84	7.09	2.98	4.19	1	19.98	3.25	1	7.35	1	4.58	4.04	1	1	7.99	6.49	6.58	6.18	4.67	7.25	4.74	3.32	8.08	13.82	4.01	3.69	5.97	8.89	1	5.08	11.71	5.07	6.73	6.63	1	10.77	1	8.32	5.78	7.13	10.46	10.57	10.03	5.99	5.39
947.772	1204	0.585656	0.892751	8.09	5.31	9.56	10.26	7.09	9.57	14.59	52.29	1	6.52	7.59	7.44	4.73	12.18	4.46	8.21	7.15	17.12	6.91	10.34	1	17.25	9.15	4.93	26.66	6.08	5.29	6.32	5.99	1	17.62	1	5.1	1	4.67	1	11.57	2.7	1	7.24	1	7.02	7.74	6.18	6.1	4.74
906.777	1204	0.587423	1.09843	49.91	31.08	77.6	57.13	38.84	44.96	82.33	140.98	44.09	34.01	32.04	26.16	21.18	192.1	40.78	44.45	28.17	123.72	61.51	79.23	26.32	186.92	48.04	28.13	184.95	33.94	20.94	50.27	27.9	78.14	38.28	79.36	26.73	23.17	34.13	53.17	84.78	21.05	27.81	56.26	35.95	33.09	47.01	63.17	30.52	41.27
795.505	1204	0.588169	0.949706	10.48	20.97	5.73	9.04	4.98	10.05	7.41	7.31	12.15	14.66	9.49	7.23	11.23	1	9.36	17.35	15.17	5.94	8.42	7.6	15.16	7.13	8	16.03	3.43	13.93	13.83	7.39	12.08	7.53	14.21	7.5	9.8	15.87	24.91	7.91	9.88	5.58	22.32	10.23	16	17.68	7.4	10.91	15.9	10.87
939.766	1204	0.58902	0.936512	20.04	12.47	20.64	9.86	7.39	13.73	39.8	12.75	8.5	14.31	9.14	10.18	7.55	10.91	6.22	16.79	11.49	22.52	27.08	12.16	20.39	26.77	35.06	17.77	41.05	10.93	41.95	16.03	17.13	17.17	18.15	23.99	10.12	13.66	17.54	4.64	35.9	1	17.45	23.3	19.02	20.82	37.44	39.93	18.17	15.85
962.761	1204	0.58944	1.08166	25.58	10.04	11.01	6.99	4.98	13.57	44.8	9.07	4.21	15.22	8.88	9.75	10.59	3.48	4.18	17.05	9.75	12.31	22.41	10.38	24.47	12.64	7.51	20.22	41.86	8.4	9.01	14.03	20.93	5.8	11.28	22.33	8.93	16.12	14.98	1	32.68	1	25.88	16.64	13.58	28.8	41.08	34.58	14.62	12.92
1020.84	1204	0.590081	1.07823	2.44	3.62	1	1	1	1	1	1	1	1	3.67	1	2.75	1	1	1	3.65	1	1	1	3.7	1	1	1	1	1	1	1	1	1	1	1	1	1	1	1	1	1	1	1	1	1	1	1	1	1
910.733	1204	0.591069	0.878147	1	1	1	1	1	1	1	1	1	1	1	1	1	1	1	1	1	1	1	1	1	1	1	1	1	1	1	1	1	1	1	9.44	1	4.74	1	1	1	1	1	1	1	1	1	1	1	1
609.325	1202	0.592147	1.03537	12.56	13.84	12.54	14.91	12.1	15.17	11.95	15.65	12.56	15.86	12.84	9.61	8.85	8.83	9.52	6.57	8.91	9.09	8.18	8.14	8.87	15.51	8.1	14.43	9.74	8.36	10.42	8.98	9.83	10.13	11.32	10.07	9.84	4.93	11.9	15.23	11.57	7.13	19.77	12.07	7.77	10.94	9.34	7.3	12.3	11.41
986.754	1204	0.595351	1.10672	8.3	4.63	3.6	1	1	3.56	12.3	1	1	5.08	1	3.87	3.69	1	2.91	5.07	3.57	4.51	5.67	1	6.12	5.3	1	5.54	8.46	1	1	3.68	5.93	1	3.66	5.56	1	1	6.12	1	7.31	2.35	6.67	1	1	6.96	8.04	8.07	5.22	1
989.77	1204	0.596181	0.903719	1	1	1	1	2.79	1	13.07	4.79	3.46	4.46	1	4.1	1	1	1	5.46	3.97	1	5.21	1	1	3.94	3.22	4.51	10.74	2.8	3.15	4.32	4.42	1	1	1	3.34	1	6.17	1	7.33	1	6.93	1	3.58	7.59	1	1	4.22	1
960.856	1204	0.596712	0.953022	1	1	1	3.01	1	1	1	1	1	1	1	1	1	1	1	1	1	1	1	1	1	1	1	1	1	1	1	1	1	1	1	1	1	1	1	1	1	1	1	1	1	1	1	1	1	1
897.754	1204	0.598096	0.930647	4.64	1	8.34	4.3	3.3	6.25	9.73	9.07	4.16	3.99	5.01	3.14	2.97	14.98	3.33	4.85	5.62	7.14	6.08	6.34	3.88	10.96	5.78	3.8	15.96	1	4.71	4.28	3.42	6.89	4.87	1	3.63	1	5	3.24	9.78	1	4.61	7.22	4.91	1	8.62	8.81	4.15	6.09
781.663	1204	0.599763	0.926552	1	1	1	1	1	1	1	1	1	1	1	1	1	1	1	1	1	1	1	1	1	1	1	1	1	1	1	1	1	3.55	1	1	1	1	4.74	1	2.92	1	1	1	1	3.72	1	1	1	1
302.225	1204	0.6025	0.940765	3.53	4.49	1	1	2.1	2.91	4.1	1	1	4.4	2.93	3.3	3.97	1	1	3.78	1	1	3.07	1	5.03	3.36	2.86	3.64	3.21	4.27	1	2.57	3.48	1	1	3.48	3.2	5.69	5.72	1	1	1	6.22	2.89	4.91	4.27	4.97	1	3.86	3.26
283.259	1204	0.603502	1.03501	19.24	17.29	26.05	17.02	22	17.96	29.64	32.61	14.48	18.57	14.18	14.63	15.32	26.52	19.44	21.57	14.87	33.86	23.04	19.76	16.81	36.23	20.08	19.86	27.85	19.35	18.7	25.57	15.56	26.61	19.74	22.1	12.25	17.81	16.57	26.63	29.06	14.01	21.24	27.64	28.36	16.49	22.74	30.1	22.2	22.66
767.472	1204	0.605667	0.922514	8.44	16.38	1	5.77	1	9.48	6.33	5	7.99	11.43	6.93	1	10.17	1	1	10.67	14.66	1	1	1	17.22	1	7.59	13.35	2.58	12.45	10.58	1	10.09	1	12.54	6.68	7.29	19.72	19.67	1	7.06	1	23.27	1	16.75	15.94	7.18	8.37	12.67	8.6
938.761	1204	0.606939	0.934615	27.7	15.64	25.73	10.77	7.09	16.86	53.39	15.91	10.66	18.59	10.46	10.49	11.91	14.09	8.63	23.82	12.86	27.89	32.27	13.41	28.25	29.04	50.89	26.85	53.6	11.39	60.81	18.75	23.75	16.22	22.83	29.38	12.81	17.84	23.17	6.14	48.46	1	25.67	29.95	22.75	28.82	53.34	52.91	21.48	20.89
374.196	1202	0.612411	0.931763	1	1	1	2.72	1	1	5.06	1	1	1	2.55	2.26	1	1	1	4.85	1	1.99	1	2.21	2.32	1	3.62	1.62	1	1	3.97	1	1	1.82	1	1	1.84	4.57	1	1	1	1	1	1	2.38	1	1	1	1.68	1
669.568	1204	0.613995	0.970093	1	1	1	1	1	1	1	1	1	1	1	1	1	1	1	1	1	1	1	1	1	1	1	1	1	1	1	1	1	2.34	1	1	1	1	1	1	1	1	1	1	1	1	1	1	1	1
922.769	1204	0.616402	1.08993	16.71	10.3	13.03	16.97	10.55	14.59	21.91	38.06	9.95	9.49	11.06	10.06	7.25	43.48	10.95	15.7	8.92	24.57	14.33	20.93	10.37	47.33	18.04	9.21	58.33	10.04	1	10.98	10.77	14.18	16.42	21.33	10.1	6.59	10.21	7.43	20.37	5.68	7.78	12.73	9.06	8.66	15.51	16.62	8.51	9.88
918.788	1204	0.621829	0.93118	98.85	78.92	211.95	97.9	93.4	108.37	290.81	289.83	66.97	92.35	60.22	63.42	43.69	248.07	82.82	125.39	68.8	326.09	202.89	191.85	88.01	368.35	117.21	110.36	332.59	82.52	79.58	177.61	64.34	225.48	117.58	181.99	70.24	83.29	94.72	141.26	235.02	52.81	118.36	227.79	128.25	103.95	149.88	244.65	102.84	144.83
546.268	1204	0.622762	1.1053	3.5	2.13	2.3	4.71	1	1	1	1.82	4.5	2.73	9.44	6.51	2.81	1	4.4	1	1.68	1	1	5.23	14.19	1	4.05	2.39	1	3.56	12.95	2.7	3.66	1	2.38	1	6.06	12.81	2.1	1	1	1	1	1	2.46	2.26	1	1	5.03	2.54
1764.22	1204	0.623965	0.911996	1	5.4	1	1	1	1	9.49	1	6.33	1	1	1	1	6.09	1	1	1	3.83	1	1	1	6.42	1	6.8	1	4.48	4.63	5.82	1	5.97	1	1	1	1	1	4.28	3.98	1	4.4	1	5.47	4.84	3.55	1	3.81	1
582.248	1204	0.627261	1.1548	1	1	1	1	1	3.95	1	1	6.44	4.9	1	2.66	3.56	1.93	1	1	2.03	1	1	2.57	1	1	7.16	3.75	1	20.86	3.6	1	1	1.96	1	1	1	4.03	2.56	2.21	1	22.09	1	1	2.57	4.27	1	1	1	1
934.73	1204	0.627265	1.16559	10.22	5.97	1	1	1	5.45	1	1	1	6.59	1	1	1	5.43	1	4.16	1	1	1	1	1	1	1	1	1	1	1	1	1	1	1	9.96	1	1	1	1	11.26	1	1	1	1	1	14.17	15.26	5.18	1
868.783	1204	0.62727	0.952134	1	1	1	1	1	3.15	1	1	1	1	1	1	1	1	2.88	1	1	1	1	1	1	1	1	1	1	1	1	1	1	1	1	1	1	1	1	1	1	1	1	1	1	1	1	1	1	1
1012.79	1204	0.630699	0.965252	1	1	1	1	1	1	1	1	1	1	1	1	1	1	1	1	1	1	1	1	1	1	1	1	1	1	1	2.7	1	1	1	1	1	1	1	1	1	1	1	1	1	1	1	1	1	1
314.127	1202	0.630852	1.02127	1	1	1	1	1	1	1	1	1	1	1	1	1	1	1	1	1	1	1	1	1.83	1	1	1	1	2.18	1	1	1	1	1	1	1	1	1	1	1	1	1	1	1	1	1	1.74	1	1
899.634	1202	0.634045	0.927331	1	1	1	1	1	1	1	1	1	1	1	1	1	1	1	1	1	1	1	1	1	1	1	1	1	1	1	1	1	1	1	1	1	1	1	1	1	6.85	1	1	1	1	1	3.41	1	1
1020.74	1204	0.634089	0.901009	4.03	1	1	1	1	1	1	1	1	1	1	1	1	1	1	1	1	1	1	1	1	1	1	3.95	4.31	1	1	1	3.79	1	1	1	1	2.76	2.71	1	1	3.27	1	1	1	4.53	1	1	1	3.28
809.691	1204	0.634758	1.12384	1	2.98	3.14	1	1	1	3.76	4.13	17.5	1	2.56	1	1	15.38	3.69	1	1	6.36	1	1	1	6.66	1	1	4.38	1	1	1	1	13.74	1	1	1	1	3.68	12.13	7.95	3.46	2.82	1	1	1	3.86	4.23	1	5.1
282.256	1204	0.637198	1.03307	97.59	89.05	136.72	88.47	112.2	90.26	150.87	169.41	72.99	97.11	71.28	72.94	78.57	138.47	102.03	108.41	75.11	175.23	116.59	103.3	82.89	192.01	99.41	98.74	145.66	101.29	96.2	127.2	75.25	138.37	97.22	115.17	63.74	87.28	87.44	134.04	150.79	70.99	103.87	140.63	143.76	81.77	111.03	152.12	108.37	116.32
934.721	1204	0.637697	0.918927	1	1	6.65	1	3.26	1	12.85	1	1	1	3.7	3.96	2.15	1	1	1	2.76	7.23	8.09	1	7.98	7.32	5.12	8.62	14	1	4.9	5.42	6.68	1	5.59	1	4.2	5.75	5.59	1	1	1	7.88	6.02	5.61	8.59	1	1	1	4.38
1166.83	1204	0.638314	1.06318	1	1	1	1	1	1	1	3.57	1	1	1	1	1	1	3.76	1	1	1	1	1	1	1	1	1	1	1	1	1	1	1	3.83	1	1	1	1	1	1	1	1	1	1	1	1	1	1	1
858.768	1204	0.642077	1.06551	11.59	11.09	21.28	15.01	9.63	12.94	23.65	23.79	10.43	11.01	7.88	7.43	6.76	37.87	12.09	14.9	8.3	31.35	23.32	15.3	9.68	42.28	16.76	10.62	29.77	9.53	8.19	17.79	7.11	28.59	9.84	18.56	7.48	10.24	13.68	22.72	26.96	7.5	15.74	31.64	16.81	9.25	17.5	32.91	13.22	21.2
1648.22	1204	0.643836	0.940095	1	1	1	1	1	1	1	1	1	1	1	1	1	1	1	1	1	1	1	1	1	1	1	1	1	1	1	1	1	1	1	5.46	1	1	1	1	1	1	1	1	1	1	1	1	1	1
900.747	1204	0.647517	0.941638	41.92	42.56	104.65	38.99	26.86	46.11	91.92	49.59	23.38	43.28	30.54	36.71	17.92	13.83	25.2	45.37	27.53	79.3	76.61	64.32	44.68	66.52	68.57	37.8	154.96	27.78	43.12	41.26	35.29	50.91	46.18	57.46	29.15	35.25	41.03	1	71.38	8.38	33.24	76.2	40.12	47.14	63	87.13	32.62	47.47
413.975	1202	0.647642	1.04648	1	1	1	1	1	1	1	1	1	1	1	1	1	1	1	1	1	1	1	1.68	1	1	1	1	1	1	1	1	1	1	1	1	1	1	1	1	1	1	1	1	1	5.03	1	1	1	1
447.255	1204	0.649527	0.980883	1	1	1	1	1	1	1	1	1	1	1	1	1.54	1	1	1	1	1	1	1	1	1	1	1	1	2.03	1	1	1	1	1	1	1	1	1	1	1	1	1	1	1	1	1	1	1	1
1018.84	1204	0.651452	0.953598	1	1	1	1	1	1	1	1	2.89	1	1	1	1	1	1	1	1	1	1	1	1	1	1	1	1	1	1	1	1	1	1	3.43	1	1	1	1	1	1	1	1	1	1	1	1	1	1
537.446	1204	0.655393	0.948382	1	2.45	1	1	1	1	1	1	1	1	1	1	1	1	1	1	1	1	1	1	1	1	1	1	1	2.2	2.54	1	1	1	1	1	1	1	1	1	1	1	1	1	1	2.01	1	2.21	3.47	2.21
993.801	1204	0.655964	1.09296	1	1	1	3.25	3	1	6.99	1	1	4.58	1	1	1	2.24	1	1	2.93	1	1	1	1	1	1	5.27	7.21	1	1	3.52	1	1	1	1	1	1	3.54	1	1	1	3.22	3.74	3.52	4.2	1	5.03	3.44	3.1
888.742	1204	0.660848	0.943937	34.76	42.03	83.02	31.79	25.49	36.63	107.13	47.38	26.23	40.14	26.13	28.22	15.62	21.16	26.53	53.64	25.4	92.65	75.37	51.97	42.51	85.8	50.4	38.28	134.91	22.69	43.98	43.74	31.13	66.13	44.5	53.91	22.98	33.31	41.15	19.31	95.71	14.46	42.65	94.76	50.56	35.3	96.17	99.36	33.88	59.15
597.501	1202	0.661592	0.956647	1	1	1	1	1	1	1	1	1	1	1	1	1	1	1	1	1	1	1	1	1	1	1	1.9	1	1	1	2.77	1	1	1	1	1	1.89	1	1.77	1	1	1	1	1	1	1	1	1	1
302.223	1204	0.661971	1.05578	1	1	1	1	1	1	1	2.38	1	1	1	1	1	1	1	1	2.94	1	1	1.93	1	1	1	1	1	1	2.98	1	1	2.25	3.54	1	1	1	1	1	3.16	1	1	1	1	1	1	3.68	1	1
536.243	1204	0.664081	0.986094	1	1	1	1	1	1	1	1	1	1	1	1	1.76	1	1	1	1	1	1	1	1	1	1	1	1	1	1	1	1	1	1	1	1	1	1	1	1	1	1	1	1	1	1	1	1	1
324.101	1202	0.665544	1.01321	1	1	1	1	1	1	1	1	1	1	1	1	1	1.76	1.74	1	1	1	1	1	1	1	1	1	1	1	1	1	1	1	1	1	1	1	1	1	1	1	1	1	1	1	1	1	1	1
823.703	1204	0.667046	1.09475	1	1	1	1	1	1	1	2.82	8.6	1	1	1	1	8.25	1	1	1	5.17	1	1	1	3.64	1	2.47	5.45	1	1	1	1	5.52	1	1	1	1	1	4.13	4.84	1	1	1	1	1	1	1	1	1
947.75	1204	0.667305	1.06033	1	4.28	1	1	1	1	1	1	1	1	1	1	1	1	1	1	1	1	1	1	1	1	1	1	1	1	1	1	1	1	1	1	1	5.08	1	1	1	1	1	1	1	1	1	1	1	1
961.748	1204	0.667765	1.06935	8.19	1	5.51	1	2.57	5.44	12.69	4.86	1	5.37	2.9	1	3.87	2.32	1	6.14	4.68	1	6.77	3.58	7.94	3.52	5.2	7.1	11.35	3.74	3.26	6.37	6.99	1	4.24	1	3.37	4.89	4.22	1	10.86	1	6.96	6.93	5.88	9.03	11.31	11.23	1	6.05
1013.78	1204	0.668045	1.08447	3.39	1	2.85	1	1	3.42	4.18	1	1	1	3.26	1	1	1	1	1	2.73	1	1	1	1	3.3	3.27	1	1	1	1	1	4.21	1	1	5.22	1	4.18	1	1	1	1	1	1	2.91	4.2	1	4.93	1	1
753.47	1204	0.671744	1.0771	6.45	12.63	1	4.5	1	6.54	4.3	1	3.89	10.74	5.58	4.61	9.15	1	3.34	6.84	5.1	1	5.91	1	20.85	2.7	3.78	13.77	1	10.96	8.45	4.4	8.01	4.19	10.6	3.48	5.64	23.09	22.62	3.63	5.15	1	24.34	3.91	12.51	12.78	8.24	6.25	6.75	7.73
870.732	1204	0.671952	0.92558	4.12	1	1	1	1	1	7.34	4.03	4.42	3.56	1	1	1	1	2.94	1	2.79	1	6.57	1	3.84	6.99	1	1	10.01	2.93	4.51	2.93	1	7.39	5.67	1	1	2.97	3.78	3.56	8.13	2.6	2.92	8.09	1	3.4	7.21	8.18	3.01	4.78
855.742	1204	0.676812	0.949445	4.96	7.88	12.74	4.52	4.19	7.24	12.13	7.55	6.04	4.86	3.57	4.44	1	8.83	4.82	8.45	5.5	11.46	13.55	7.61	6.26	9.54	11.71	6.14	14.74	3.83	7.58	7.75	4.51	9.44	6.97	7.55	3.66	6.11	6.71	3.96	12.54	2.37	7.87	16.53	8.81	5.11	10.43	16.64	6.65	9.4
967.747	1204	0.677378	1.11412	14.51	1	1	6.62	1	1	14.63	7.98	1	1	6.11	4.13	3.39	8.21	1	1	6.03	1	1	1	5.59	10.44	4.9	1	27.86	1	4.22	5.18	8.1	1	5.73	10.27	6.93	1	6.06	1	11.71	1	1	1	1	1	9.12	1	1	1
972.747	1204	0.677665	0.915886	9.91	1	1	1	1	6.69	9.4	1	1	1	4.54	1	4.75	1	1	1	4.02	1	5.67	1	5.92	1	1	5.08	14.76	1	1	3.52	8.6	1	1	8.83	1	6.16	4.68	1	7.83	1	5.81	1	5.87	11.65	8.93	8.39	5.43	1
910.724	1204	0.683316	0.941801	7	5.86	9.41	2.6	5.31	3.67	13.22	7.69	5.88	6.67	3.91	3.47	3.49	5.16	1	7	3.71	9.05	8.73	4.52	8.33	11.11	14.69	8.61	18.07	4.37	18.94	4.23	8.41	7.62	8.12	1	2.4	1	8.58	4.26	16.89	1	5.62	8.64	7.64	8	17.33	18.89	5.57	6.88
836.551	1204	0.686895	0.964603	6.55	8.89	3.07	5.56	3.64	3.57	5.92	3.42	7.06	8.41	3.9	3.25	5.19	2.47	5.33	10.01	7.33	5.5	5.99	3.67	6.86	5.63	3.64	9.8	3.42	6.08	9.56	4.92	4.68	4.91	7	1	6.84	7.48	12.33	5.71	4.28	3.47	10.04	6.47	7.09	8.05	4.38	11.36	7.19	7.05
920.625	1202	0.687674	1.05669	1	1	1	1	1	1	1	1	1	1	1	1	1	1	1	1	1	1	1	1	1	1	1	1	1	1	1	1	1	1	1	1	1	1	1	1	1	6.58	1	1	1	1	1	1	1	1
392.293	1204	0.688478	1.05685	1	1	1	1	1	1	1	1	1	1	1	1	1	1	1	1	1	1	1	1	1	1	1	4.56	1	1	1	1	1	1	1	1	1	2.22	1	1	1	5.53	1	1	1	1	1	1	1	1
925.745	1204	0.688953	0.944746	28.08	16.91	26.96	12.91	10.23	18.71	37.82	23.4	12.8	17.07	15.52	14.26	10.83	18.1	8.87	19.37	14.67	25.68	28.34	14.14	23.61	29.56	73.64	17.58	62.7	11.64	68.65	13.24	21.81	15.94	26.37	28.37	13.35	13.47	18.64	5.25	38.78	3.91	13.97	20.14	19.32	23.9	36.24	35.2	14.47	14.47
264.194	1202	0.692905	1.10622	3.95	15.93	24.89	4.76	24.21	4.68	1.97	2.54	29.83	1	3.2	1	27.7	2.77	1.73	1	20.86	8.13	5.92	14.24	5.02	2.76	17.53	1.93	3.97	8.7	38	1	25.93	3.11	2.9	4	2.88	1	34.46	4.31	2.28	1	2.6	2.07	2.71	2.99	3	1	1.73	4.15
923.832	1204	0.693222	0.882256	5.21	3.45	1	1	1	1	1	14.92	1	1	1	1	3.25	13	1	1	3.76	7.69	1	1	1	1	7.04	1	1	1	1	1	1	5.66	1	1	1	1	1	1	1	1	1	4.1	1	1	1	1	1	1
992.812	1204	0.694897	1.09503	1	4.32	1	1	1	5.09	1	1	3.23	1	1	1	1	1	1	1	1	1	1	3.71	1	1	1	6.09	1	1	1	1	1	2.7	1	8.66	1	1	1	1	9.58	1	1	1	1	1	1	1	1	4.1
909.809	1204	0.69521	0.927591	1	1	1	1	2.5	3.33	4.8	1	5.07	1	1	1	1	1	1	1	1	1	3.68	1	1	1	1	1	1	1	1	1	1	4.37	1	4.45	1	1	1	1	1	1	1	1	1	1	1	4.96	1	1
1005.8	1204	0.695862	0.944165	2.21	1	1	1	1	1	1	3	1	1	2.8	1	1	3.42	1	1	1	1	1	1	1	1	1	1	1	1	1	1	1	1	1	4.18	1	1	1	1	1	1	1	1	1	1	1	1	1	1
747.523	1204	0.698331	0.755685	1	58.48	1	1	1	1	1	1	1	1	1	1	1	1	1	1	1	1	1	1	1	1	1	1	1	1	1	1	1	1	1	1	1	1	1	1	1	1	1	1	1	1	1	1	1	1
935.821	1204	0.69874	0.880161	1	1	1	1	1	1	6.62	35.37	2.98	1	1	1	1	11.46	1	1	2.89	10.84	1	4.2	1	1	1	4.24	9.23	1	2.83	1	1	1	5.19	5.5	3.18	1	1	1	7.1	1	3.45	4.46	1	4.96	5.17	6.15	1	3.6
893.779	1204	0.702868	1.07297	41.95	30.05	83.67	33.1	28.95	36.53	87.21	149.21	80.42	32.25	28.4	19.55	14.69	300.29	41.97	38.19	23.49	145.64	68.9	59.41	29.18	154	39.91	34.52	142.2	28.52	23.89	56.35	24.35	147.54	33.37	59.76	22.02	28.44	44.81	151.5	122.49	32.65	45.62	75.24	48.53	31.41	75.75	93.26	38.1	66.58
1589.12	1204	0.703183	1.07732	1	1	1	1	1	4.45	1	1	3.98	5.13	1	1	4.12	4.22	1	1	1	4.61	4.9	1	1	1	1	1	1	1	1	1	1	1	4.9	1	1	1	1	1	1	1	1	1	1	4.39	4.5	3.48	1	1
818.562	1202	0.704355	0.968686	2.13	1.83	1	1	1	1	1	1	2.24	1	1	1	1	1	1.92	1	1	1.72	1	1	1	1	1	1	1	1	1	1	1	1	1	1	1	1	1	1	1	1	1	1	1	2.31	2.52	1	1.96	1
751.464	1202	0.707483	1.07387	1	5.78	5.33	3.28	1	1	1	1	1	1	4.88	1	1	1.95	1	1	1	3.75	2.71	1	1	1	1	1	1	1	1	1	1	1	1	1	1	4.88	1	2.04	1	1	1	1	1	1	1.85	1	1	4.99
1011.77	1204	0.707891	1.09351	7.57	1	1	1	1	1	1	1	1	3.35	1	3.07	1	3.1	2.99	1	1	1	3.46	1	3	1	1	1	5.66	1	1	3.42	4.35	1	1	5.13	1	4.09	2.78	1	6.69	1	3.18	2.92	3.54	1	4.39	5.21	1	1
1356.95	1204	0.70859	0.938891	1	3.38	1	3.81	1	1	1	3.93	1	1	1	1	1	1	1	1	1	1	1	1	4.43	1	1	1	1	1	1	1	1	1	1	1	1	1	1	4.43	1	1	1	1	3.38	1	1	3.46	1	1
996.723	1204	0.711876	0.937424	1	1	2.98	1	3.05	4.47	1	1	1	1	1	1	1	1	1	1	1	1	1	1	1	1	1	1	1	1	1	3.25	1	1	1	1	2.49	1	1	1	1	1	4.23	3.03	3.02	1	1	1	4.19	3.96
301.123	1202	0.713434	1.03526	4	2.22	3.29	3.08	1	1	3.54	3.89	3.3	3.15	3.33	4.06	2.27	2.86	2.63	3.72	1	1	2.67	3.44	2.26	1	2.75	2.95	2.09	1	2.49	1	1	3.23	1	3.31	3.71	5.45	1	4.35	3.52	1	1	1	2.52	2.57	3.15	2.84	1.63	2.9
947.718	1204	0.713823	0.911971	7.44	1	1	1	3.49	1	11.14	1	1	1	1	1	1	1	1	5.93	4.84	1	1	1	7.8	1	1	5.4	15.62	1	4.59	5.58	7.51	1	1	9.2	1	5.78	5.25	1	11.24	1	1	1	1	8.11	1	10.21	1	1
695.065	1202	0.717061	1.02244	1.79	1	1	1	1	1	1.77	1	1	1	1	1	1	1	1	1	1	1	1	1	1	1	1	1	1	1	1	1.74	1.87	1	1	1	1	1.81	1	1	1	1.95	1	1	1.94	1	1	1	1	1
805.601	1204	0.717144	0.94819	2.18	5.01	1	3.37	3.59	2.84	1	1	1	1	1	1	2.59	1	1	4.22	4.46	1	1	1	4.64	1	2.91	1	1	4.13	1	1	2.99	3.21	3.47	1	2.73	1	4.58	1	1	3.63	4.84	2.89	1	3.34	1	1	4.01	1
890.757	1204	0.722445	1.04809	94.05	93.71	195.95	92.26	75.44	98.77	251.14	128.56	82.94	95.94	57.84	61.08	36.99	156.21	81.96	126.69	59.62	257.48	196.94	156.53	87.53	291.86	113.76	88.92	327.8	64.32	72.05	138.97	64.82	218.11	88.94	139.76	60.03	71.71	103.11	121.07	237.97	52.59	111.85	231.49	121.75	82.81	218.33	233.09	89.05	150.25
584.478	1202	0.723012	1.02767	1	1.76	1	1	1	1	1.75	1	1	1.78	1	1	1	1	1	2.5	1	1	1	1	1	1	1	1	1	2.05	1.78	1.81	1.76	1	1	1	1	1	1	1	1	1	1	1	1	1	1	1	2.66	1
974.76	1204	0.723464	1.05381	14.01	5.86	8.79	1	4.36	10.89	19.47	8.07	1	7.36	5.82	6.44	5.97	4.21	1	8.53	7.08	7.21	10.38	4.93	12.13	6.41	1	11.39	24.31	1	5.21	6.58	12.65	1	5.59	15.37	5.41	8.02	8.57	1	15.25	1	12.05	7.99	8.87	18.41	12.82	13.66	10.25	6.6
992.798	1204	0.725931	0.94311	9.14	1	5.11	1	2.59	1	13.61	6.67	1	3.63	1	1	1	4.1	2.73	5.55	4.23	5.83	5.18	1	4.7	6.82	1	1	11.63	4.28	3.77	4.42	3.61	1	4.26	1	2.81	4.88	5.53	1	1	1	6.7	4.74	5.48	6.81	7.08	9.02	5.6	1
[truncated: 171 more rows]
[truncated: 35 more columns]
